# Supplementary material for: Synaptamide activates the adhesion GPCR GPR110 (ADGRF1) through GAIN domain binding
Source: Commun Biol. 2020 Mar 6;3:109. doi: 10.1038/s42003-020-0831-6 (PMC7060178; doi:10.1038/s42003-020-0831-6)
Supplement: Supplementary file 3 — Supplementary Data 1 [file 42003_2020_831_MOESM3_ESM.xlsx]

## Sheet: Sheet1
	Fig. 1b
								Syn 10nM	Syn 10nM	Syn 10 nM	Syn 10 nM
							DNA μg/well	mock	0	0.1	0.2
							trial 1	1.49566e+06	1.73748e+06	2.3598e+06	3.17515e+06
							trial 2	1.67623e+06	1.72348e+06	2.76384e+06	2.77167e+06
							trial 3	1.48805e+06	1.69665e+06	1.98595e+06	2.76297e+06
								mock subtraction
							DNA	mock	0	0.1	0.2
									241823	864147	1.6795e+06
									47251.4	1.08761e+06	1.09544e+06
									208600	497893	1.27492e+06
								ave	165891	816550	1.34995e+06
								stddev	104079	297726	299171
								SEM	60161.4	172096	172931
								p		0.0233084	0.00293243
										0.1 vs 0	0.2 vs 0
	Fig. 4a
				DMSO	syn 10 nM	DMSO	syn 10 nM	DMSO	syn 10 nM	DMSO	syn 10 nM	DMSO	syn 10 nM	DMSO	syn 10 nM	DMSO	syn 10 nM	DMSO	syn 10 nM	DMSO	syn 10 nM	DMSO	syn 10 nM	DMSO	syn 10 nM	DMSO	DHA 10 nM
				mock	mock	m45	m45	wt	wt	h363	h363	r365	r365	p476	p476	q511	q511	n512	n512	y513	y513	511/512	511/512	512/513	512/513	wt	wt	trial
				36240.6	34685.8	36560.5	43082.5	86507.6	242431	89541.6	195462	113732	184819	160116	236904	122561	128920	56237.4	101464	77887.9	129610	28848.2	56986.8	41892.3	55125.9	76309.2	112569	1
				33865.2	38873.4	43276.4	35267	110021	220208	89277.7	148318	105013	176343	153455	263526	98664.4	137229	77933.2	91207.8	63930.1	84567.4	35238	61270.8	30629.1	46192.7	94447.1	127006	2
				26255	34509.4	37192.1	41260.7	115105	210895	110611	176379	106387	174363	156634	217858	125905	131907	88787.2	78655.5	124442	73486.8	61798.5	54427.6	29788.4	19467.3	85341.3	93808.6	3
			mock ave	32120.3	36022.9	16176	22833	76186	248498	89907	284509	69907	213953	59907	295539	74307	180868	56512	172096	66123	128517	59268	53182.8	56720.1	71298.5	70124	82182	4
						13171	24300	64743	222476	53354	262068	53124	250717	61134	290021	66554	149360	65123	162820	54235	166256	60718.8	54677.3	63726.1	71412	81032	73854	5
						32843	41929	54723	202472	63234	345114	63332	248687	62331	237690	51234	172096	66345	184455	70243	131908	60838.2	72114.4	71143.6	74270.3	68456	104711	6
						DMSO	syn 10 nM	DMSO	syn 10 nM	DMSO	syn 10 nM	DMSO	syn 10 nM	DMSO	syn 10 nM	DMSO	syn 10 nM	DMSO	syn 10 nM	DMSO	syn 10 nM	DMSO	syn 10 nM	DMSO	syn 10 nM	DMSO	DHA 10 nM
						m45	m45	wt	wt	h363	h363	r365	r365	p476	p476	q511	q511	n512	n512	y513	y513	511/512	511/512	512/513	512/513	wt	wt
				sub mock	1	4440.45	7059.49	54387.6	206408	57421.6	159439	81611.7	148796	127996	200881	90441.1	92897	24117.4	65441.1	45767.9	93586.6	-3271.76	20963.8	9772.32	19102.9	44189.2	76546.3
					2	11156.4	-755.997	77901.4	184185	57157.7	112295	72892.6	140320	121335	227503	66544.4	101206	45813.2	55184.8	31810.1	48544.4	3118.04	25247.8	-1490.91	10169.7	62327.1	90982.7
					3	5072.07	5237.71	82985.2	174872	78490.8	140356	74266.6	138340	124514	181835	93784.9	95884.4	56667.2	42632.5	92322.1	37463.8	29678.5	18404.6	-2331.59	-16555.7	53221.3	57785.6
					4	-15944	-13190	44066	212475	57787	248486	37787	177930	27787	259516	42187	144845	24392	136073	34003	92494	27148	17159.8	24600.1	35275.5	38004	46159
					5	-18949	-11723	32623	186453	21234	226045	21004	214694	29014	253998	34434	113337	33003	126797	22115	130233	28598.8	18654.3	31606.1	35389	48912	37831
					6	723	5906	22603	166449	31114	309091	31212	212664	30211	201667	19114	136073	34225	148432	38123	95885	28718.2	36091.4	39023.6	38247.3	36336	68688
					ave	-2250.17	-1244.3	52427.7	188474	50534.2	199285	53129	172124	76809.3	220900	57750.9	114040	36369.6	95760.1	44023.5	83034.5	18998.3	22753.6	16863.3	20271.5	47164.9	62998.8
					stdev	12274.6	9108.65	24241.1	17834.1	20790	74594.6	26063.1	35175.2	52416.1	31391.1	30734.8	21800.3	12733.3	46370	24900.5	34234.3	14935	7132.05	17457.9	21149.2	9794.56	19713.8
					SEM	5011.06	3718.58	9896.37	7280.7	8487.46	30453	10640.2	14360.2	21398.7	12815.3	12547.4	8899.9	5198.33	18930.4	10165.5	13976	6097.15	2911.63	7127.12	8634.1	3998.59	8048.1
				p	syn vs DMSO	0.87515		6.19791e-07		0.000834878		5.65293e-05		0.0001785		0.00439549		0.0127792		0.0475855		0.590572		0.76705		0.108567
				p	mut. vs WT (syn 10nM)		4.99426e-10				0.737029		0.333812		0.0524407		7.13356e-05		0.00102443		5.42614e-05		1.25077e-09		3.74546e-08		4.14235e-07
				p										p( 10nM)	511 vs 512		0.402676				P (10 nM)	DM1 vs 2		0.79085
															511 vs 513		0.0908149
															512 VS 513		0.600477
		GraphPadPrism 8.0		Number of families	1
			ANOVA	Number of comparisons per family	10
				Alpha	0.05
				Dunnett's multiple comparisons test	Mean Diff.	95.00% CI of diff.	Significant?	Summary	Adjusted P Value	B-?
				wt vs. m45	189718	134236 to 245200	Yes	****	<0.0001	A	m45
				wt vs. h363	-10812	-66293 to 44670	No	ns	0.9969	C	h363
				wt vs. r365	16350	-39132 to 71831	No	ns	0.9741	D	r365
				wt vs. p476	-32426	-87908 to 23055	No	ns	0.501	E	p476
				wt vs. q511	74433	18952 to 129915	Yes	**	0.0035	F	q511
				wt vs. n512	92714	37232 to 148195	Yes	***	0.0002	G	n512
				wt vs. y513	105439	49957 to 160921	Yes	****	<0.0001	H	y513
				wt vs. 511/512	165720	110238 to 221202	Yes	****	<0.0001	I	511/512
				wt vs. 512/513	168202	112720 to 223684	Yes	****	<0.0001	J	512/513
				wt vs. Wt	125475	69993 to 180957	Yes	****	<0.0001	K	Wt
				Test details	Mean 1	Mean 2	Mean Diff.	SE of diff.	n1	n2	q	DF
				wt vs. m45	188474	-1244	189718	19750	6	6	9.606	55
				wt vs. h363	188474	199285	-10812	19750	6	6	0.5474	55
				wt vs. r365	188474	172124	16350	19750	6	6	0.8278	55
				wt vs. p476	188474	220900	-32426	19750	6	6	1.642	55
				wt vs. q511	188474	114040	74433	19750	6	6	3.769	55
				wt vs. n512	188474	95760	92714	19750	6	6	4.694	55
				wt vs. y513	188474	83035	105439	19750	6	6	5.339	55
				wt vs. 511/512	188474	22754	165720	19750	6	6	8.391	55
				wt vs. 512/513	188474	20272	168202	19750	6	6	8.516	55
				wt vs. Wt	188474	62999	125475	19750	6	6	6.353	55
				Number of families	1
				Number of comparisons per family	2
				Alpha	0.05
				Sidak's multiple comparisons test	Mean Diff.	95.00% CI of diff.	Significant?	Summary	Adjusted P Value
				q511 vs. n512	18280	-27128 to 63688	No	ns	0.5888	F-G
				q511 vs. y513	31006	-14402 to 76414	No	ns	0.2294	F-H
				Test details	Mean 1	Mean 2	Mean Diff.	SE of diff.	n1	n2	t	DF
				q511 vs. n512	114040	95760	18280	19750	6	6	0.9256	55
				q511 vs. y513	114040	83035	31006	19750	6	6	1.57	55
																DHA
						M45	Wt	H363A	R365A	P476A	Q511A	N512A	Y513A	512/511	512/513	WT
					DMSO	-2250.17	52427.7	50534.2	53129	76809.3	57750.9	36369.6	44023.5	18998.3	16863.3	47164.9
					Syn	-1244.3	188474	199285	172124	220900	114040	95760.1	83034.5	22753.6	20271.5	62998.8
				SEM	DMSO	5011.06	9896.37	8487.46	10640.2	21398.7	12547.4	5198.33	10165.5	6097.15	7127.12	3998.59
					Syn	3718.58	7280.7	30453	14360.2	12815.3	8899.9	18930.4	13976	2911.63	8634.1	8048.1
	Fig. 4b			Trial	1	2	3	4	ave	std	sem	p vs wt
		nor.	GPR110 bound%	WT	99.9978	100	100.005	99.9987	100	0.00314502	0.00157251
		nor.		Q511A/N512A	15.8807	6.55567	50.9	38.7232	28.0149	20.3808	10.1904	0.00040305
		nor.		N512A/Y513A	26.8981	18.5628	3.14	53.5905	25.5479	21.1275	10.5638	0.000408089
	Fig. 4d				replicates	1	2	3	4	5	1	2	3	4	5
					nonspecfic	185					-185					ave
			Empty vector	M45	basal (0 nM)	4721.05	4540.09	5056.13	5027.17	4722.19	4536.05	4355.09	4871.13	4842.17	4537.19	4628.33
				M45	syn (100 nM)	4703.23	4827.27	5032.32	4764.38	4658.4	4518.23	4642.27	4847.32	4579.38	4473.4	4612.12
											M45 substraction
					replicates	1	2	3	4	5	1	2	3	4	5	ave	std	sem	p
				WT	basal ( 0nM)	6328.08	6025.12	6201.18	5120.41	6323.54	1699.75	1396.79	1572.85	492.084	1695.21	1371.34	506.729	227.233
				WT	syn (100 nM)	6669.24	6782.3	6744.36	6835.42	6800.46	2057.12	2170.18	2132.24	2223.3	2188.34	2154.24	63.4478	28.4519	0.0336267
			DM1	Q511A/N512A	basal ( 0nM)	5735.07	5427.11	5876.16	5785.42	5359.44	1106.74	798.784	1247.83	1157.09	731.114	1008.31	229.094	102.733
				Q511A/N512A	Syn (100 nM)	5518.19	5859.25	6088.31	5863.34	5962.39	906.07	1247.13	1476.19	1251.22	1350.27	1246.18	211.802	94.9785	0.169011
				N512A/Y513A	basal ( 0nM)	5370.06	5228.1	5399.15	5723.42	5508.44	741.734	599.774	770.824	1095.09	880.114	817.508	184.596	82.7785
				N512A/Y513A	syn (100 nM)	5723.2	5702.24	5746.29	5214.3	5755.37	1111.08	1090.12	1134.17	602.18	1143.25	1016.16	232.345	104.191	0.323582
					syn: synaptamide
	Fig. 4f							ratio of β-arr/GPR110
						syn (10 nM)	replicates	1	2	3			ave	std	sem	p
					WT	0 min		0.219859	0.244805	0.246545			0.23707	0.0149299	0.00862998	0.0149685	wt 5 vs 0
					WT	5 min		0.831737	0.476677	0.665955			0.658123	0.17766	0.102693
					WT	10 min		0.409332	0.568891	0.616891			0.531705	0.108662	0.0628101	0.032271	wt 10 vs 0
				DM1	Q511A/N512A	0 min		0.32195	0.164904	0.285685			0.257513	0.0822257	0.0475293	0.887182	DM1 5 vs 0
				DM1	Q511A/N512A	5 min		0.179656	0.291188	0.331481			0.267442	0.0786489	0.0454618
				DM1	Q511A/N512A	10 min		0.167262	0.0602533	0.317354			0.181623	0.129151	0.0746535	0.438999	DM1 10 vs 0
				DM2	N512A/Y513A	0 min		0.131792	0.110479	0.286279			0.176183	0.0959392	0.0554562	0.51972	DM2 5 vs 0
				DM2	N512A/Y513A	5 min		0.24868	0.0669351	0.507653			0.274423	0.221484	0.128025
				DM2	N512A/Y513A	10 min		0.533552	0.244721	0.222566			0.333613	0.173506	0.100292	0.241032	DM2 10 vs 0
