# Supplementary material for: Synaptamide activates the adhesion GPCR GPR110 (ADGRF1) through GAIN domain binding
Source: Commun Biol. 2020 Mar 6;3:109. doi: 10.1038/s42003-020-0831-6 (PMC7060178; doi:10.1038/s42003-020-0831-6)
Supplement: Supplementary file 4 — Supplementary Data 2 [file 42003_2020_831_MOESM4_ESM.txt]

ATOM      1  N   VAL A 251      43.845  44.529  23.010  1.00  4.73           N1+
ATOM      2  CA  VAL A 251      42.641  44.935  22.288  1.00  4.73           C  
ATOM      3  C   VAL A 251      43.004  45.948  21.208  1.00  4.73           C  
ATOM      4  O   VAL A 251      43.607  46.981  21.486  1.00  4.73           O  
ATOM      5  CB  VAL A 251      41.541  45.477  23.229  1.00  4.73           C  
ATOM      6  CG1 VAL A 251      40.921  44.336  24.045  1.00  4.73           C  
ATOM      7  CG2 VAL A 251      42.014  46.549  24.226  1.00  4.73           C  
ATOM      8  HT1 VAL A 251      44.455  45.266  23.332  1.00 99.99           H  
ATOM      9  HA  VAL A 251      42.234  44.061  21.787  1.00 99.99           H  
ATOM     10  HB  VAL A 251      40.750  45.911  22.615  1.00 99.99           H  
ATOM     11 1HG1 VAL A 251      40.124  44.726  24.678  1.00 99.99           H  
ATOM     12 2HG1 VAL A 251      40.491  43.598  23.367  1.00 99.99           H  
ATOM     13 3HG1 VAL A 251      41.675  43.859  24.666  1.00 99.99           H  
ATOM     14 1HG2 VAL A 251      41.166  46.895  24.814  1.00 99.99           H  
ATOM     15 2HG2 VAL A 251      42.769  46.146  24.900  1.00 99.99           H  
ATOM     16 3HG2 VAL A 251      42.422  47.406  23.692  1.00 99.99           H  
ATOM     17  HT2 VAL A 251      43.534  43.969  23.867  1.00 58.31           H  
ATOM     18  HT3 VAL A 251      44.415  43.900  22.359  1.00 58.31           H  
ATOM     19  N   PHE A 252      42.674  45.626  19.960  1.00  4.74           N  
ATOM     20  CA  PHE A 252      42.638  46.587  18.866  1.00  4.74           C  
ATOM     21  C   PHE A 252      41.550  47.619  19.163  1.00  4.74           C  
ATOM     22  O   PHE A 252      40.424  47.263  19.524  1.00  4.74           O  
ATOM     23  CB  PHE A 252      42.404  45.826  17.544  1.00  4.74           C  
ATOM     24  CG  PHE A 252      42.644  46.526  16.206  1.00  4.74           C  
ATOM     25  CD1 PHE A 252      43.184  47.825  16.096  1.00  4.74           C  
ATOM     26  CD2 PHE A 252      42.337  45.826  15.020  1.00  4.74           C  
ATOM     27  CE1 PHE A 252      43.384  48.417  14.836  1.00  4.74           C  
ATOM     28  CE2 PHE A 252      42.544  46.409  13.758  1.00  4.74           C  
ATOM     29  CZ  PHE A 252      43.057  47.712  13.664  1.00  4.74           C  
ATOM     30  HN  PHE A 252      42.127  44.779  19.840  1.00 99.99           H  
ATOM     31  HA  PHE A 252      43.602  47.084  18.819  1.00 99.99           H  
ATOM     32  HB1 PHE A 252      41.375  45.463  17.551  1.00 99.99           H  
ATOM     33  HB2 PHE A 252      43.056  44.952  17.550  1.00 99.99           H  
ATOM     34  HD1 PHE A 252      43.437  48.393  16.972  1.00 99.99           H  
ATOM     35  HE1 PHE A 252      43.776  49.422  14.772  1.00 99.99           H  
ATOM     36  HZ  PHE A 252      43.193  48.169  12.694  1.00 99.99           H  
ATOM     37  HE2 PHE A 252      42.295  45.851  12.864  1.00 99.99           H  
ATOM     38  HD2 PHE A 252      41.929  44.828  15.067  1.00 99.99           H  
ATOM     39  N   GLY A 253      41.920  48.898  19.090  1.00  4.70           N  
ATOM     40  CA  GLY A 253      40.995  50.003  19.287  1.00  4.70           C  
ATOM     41  C   GLY A 253      39.968  50.109  18.167  1.00  4.70           C  
ATOM     42  O   GLY A 253      40.238  49.723  17.032  1.00  4.70           O  
ATOM     43  HN  GLY A 253      42.863  49.113  18.816  1.00 99.99           H  
ATOM     44  HA1 GLY A 253      41.544  50.942  19.338  1.00 99.99           H  
ATOM     45  HA2 GLY A 253      40.478  49.860  20.229  1.00 99.99           H  
ATOM     46  N   LYS A 254      38.815  50.710  18.486  1.00  4.75           N  
ATOM     47  CA  LYS A 254      37.874  51.186  17.466  1.00  4.75           C  
ATOM     48  C   LYS A 254      38.604  52.039  16.437  1.00  4.75           C  
ATOM     49  O   LYS A 254      39.246  53.029  16.782  1.00  4.75           O  
ATOM     50  CB  LYS A 254      36.678  51.895  18.133  1.00  4.75           C  
ATOM     51  CG  LYS A 254      35.988  52.951  17.241  1.00  4.75           C  
ATOM     52  CD  LYS A 254      34.483  53.113  17.508  1.00  4.75           C  
ATOM     53  CE  LYS A 254      33.647  51.942  16.966  1.00  4.75           C  
ATOM     54  NZ  LYS A 254      33.868  51.739  15.513  1.00  4.75           N1+
ATOM     55  HN  LYS A 254      38.663  50.964  19.453  1.00 99.99           H  
ATOM     56  HA  LYS A 254      37.507  50.308  16.941  1.00 99.99           H  
ATOM     57  HB1 LYS A 254      37.016  52.406  19.036  1.00 99.99           H  
ATOM     58  HB2 LYS A 254      35.960  51.130  18.433  1.00 99.99           H  
ATOM     59  HG1 LYS A 254      36.124  52.713  16.189  1.00 99.99           H  
ATOM     60  HG2 LYS A 254      36.477  53.909  17.417  1.00 99.99           H  
ATOM     61  HD1 LYS A 254      34.149  54.034  17.028  1.00 99.99           H  
ATOM     62  HD2 LYS A 254      34.316  53.216  18.581  1.00 99.99           H  
ATOM     63  HE1 LYS A 254      32.591  52.151  17.161  1.00 99.99           H  
ATOM     64  HE2 LYS A 254      33.915  51.032  17.510  1.00 99.99           H  
ATOM     65  HZ1 LYS A 254      33.260  51.029  15.111  1.00 99.99           H  
ATOM     66  HZ2 LYS A 254      33.774  52.599  14.995  1.00 99.99           H  
ATOM     67  HZ3 LYS A 254      34.808  51.378  15.343  1.00 99.99           H  
ATOM     68  N   ALA A 255      38.422  51.674  15.179  1.00  4.75           N  
ATOM     69  CA  ALA A 255      38.974  52.382  14.045  1.00  4.75           C  
ATOM     70  C   ALA A 255      37.844  52.741  13.074  1.00  4.75           C  
ATOM     71  O   ALA A 255      36.715  52.234  13.151  1.00  4.75           O  
ATOM     72  CB  ALA A 255      40.067  51.519  13.400  1.00  4.75           C  
ATOM     73  HN  ALA A 255      37.843  50.864  15.000  1.00 99.99           H  
ATOM     74  HA  ALA A 255      39.435  53.315  14.375  1.00 99.99           H  
ATOM     75  HB1 ALA A 255      40.552  52.070  12.594  1.00 99.99           H  
ATOM     76  HB2 ALA A 255      40.820  51.259  14.147  1.00 99.99           H  
ATOM     77  HB3 ALA A 255      39.641  50.602  12.997  1.00 99.99           H  
ATOM     78  N   GLN A 256      38.187  53.596  12.121  1.00  4.74           N  
ATOM     79  CA  GLN A 256      37.391  53.819  10.933  1.00  4.74           C  
ATOM     80  C   GLN A 256      38.334  53.895   9.744  1.00  4.74           C  
ATOM     81  O   GLN A 256      39.025  54.890   9.540  1.00  4.74           O  
ATOM     82  CB  GLN A 256      36.478  55.042  11.098  1.00  4.74           C  
ATOM     83  CG  GLN A 256      35.496  55.159   9.918  1.00  4.74           C  
ATOM     84  CD  GLN A 256      34.348  56.129  10.181  1.00  4.74           C  
ATOM     85  OE1 GLN A 256      34.314  56.868  11.151  1.00  4.74           O  
ATOM     86  NE2 GLN A 256      33.324  56.113   9.361  1.00  4.74           N  
ATOM     87  HN  GLN A 256      39.122  53.978  12.116  1.00 99.99           H  
ATOM     88  HA  GLN A 256      36.746  52.959  10.800  1.00 99.99           H  
ATOM     89  HB1 GLN A 256      37.072  55.954  11.176  1.00 99.99           H  
ATOM     90  HB2 GLN A 256      35.903  54.919  12.018  1.00 99.99           H  
ATOM     91  HG1 GLN A 256      35.063  54.178   9.720  1.00 99.99           H  
ATOM     92  HG2 GLN A 256      36.032  55.481   9.024  1.00 99.99           H  
ATOM     93 1HE2 GLN A 256      33.301  55.486   8.558  1.00 99.99           H  
ATOM     94 2HE2 GLN A 256      32.598  56.782   9.525  1.00 99.99           H  
ATOM     95  N   CYS A 257      38.396  52.791   9.011  1.00  4.74           N  
ATOM     96  CA  CYS A 257      39.349  52.580   7.924  1.00  4.74           C  
ATOM     97  C   CYS A 257      38.530  52.093   6.734  1.00  4.74           C  
ATOM     98  O   CYS A 257      37.579  51.337   6.928  1.00  4.74           O  
ATOM     99  CB  CYS A 257      40.391  51.534   8.351  1.00  4.74           C  
ATOM    100  SG  CYS A 257      41.468  52.192   9.657  1.00  4.74           S  
ATOM    101  HN  CYS A 257      37.706  52.062   9.170  1.00 99.99           H  
ATOM    102  HA  CYS A 257      39.850  53.512   7.657  1.00 99.99           H  
ATOM    103  HB1 CYS A 257      41.002  51.259   7.490  1.00 99.99           H  
ATOM    104  HB2 CYS A 257      39.885  50.641   8.719  1.00 99.99           H  
ATOM    105  HG  CYS A 257      42.209  51.091   9.829  1.00 99.99           H  
ATOM    106  N   ASN A 258      38.874  52.531   5.525  1.00  4.68           N  
ATOM    107  CA  ASN A 258      38.011  52.348   4.358  1.00  4.68           C  
ATOM    108  C   ASN A 258      36.544  52.735   4.653  1.00  4.68           C  
ATOM    109  O   ASN A 258      35.631  51.944   4.429  1.00  4.68           O  
ATOM    110  CB  ASN A 258      38.171  50.907   3.815  1.00  4.68           C  
ATOM    111  CG  ASN A 258      39.604  50.471   3.545  1.00  4.68           C  
ATOM    112  OD1 ASN A 258      40.527  51.256   3.398  1.00  4.68           O  
ATOM    113  ND2 ASN A 258      39.843  49.181   3.484  1.00  4.68           N  
ATOM    114  HN  ASN A 258      39.704  53.094   5.413  1.00 99.99           H  
ATOM    115  HA  ASN A 258      38.350  53.031   3.577  1.00 99.99           H  
ATOM    116  HB1 ASN A 258      37.609  50.817   2.887  1.00 99.99           H  
ATOM    117  HB2 ASN A 258      37.731  50.213   4.531  1.00 99.99           H  
ATOM    118 1HD2 ASN A 258      39.101  48.517   3.615  1.00 99.99           H  
ATOM    119 2HD2 ASN A 258      40.782  48.905   3.262  1.00 99.99           H  
ATOM    120  N   ASP A 259      36.364  53.907   5.275  1.00  4.69           N  
ATOM    121  CA  ASP A 259      35.093  54.492   5.737  1.00  4.69           C  
ATOM    122  C   ASP A 259      34.329  53.715   6.820  1.00  4.69           C  
ATOM    123  O   ASP A 259      33.290  54.168   7.306  1.00  4.69           O  
ATOM    124  CB  ASP A 259      34.203  54.820   4.522  1.00  4.69           C  
ATOM    125  CG  ASP A 259      34.961  55.666   3.495  1.00  4.69           C  
ATOM    126  OD1 ASP A 259      35.275  56.825   3.846  1.00  4.69           O  
ATOM    127  OD2 ASP A 259      35.272  55.134   2.405  1.00  4.69           O  
ATOM    128  HN  ASP A 259      37.165  54.512   5.326  1.00 99.99           H  
ATOM    129  HA  ASP A 259      35.340  55.452   6.191  1.00 99.99           H  
ATOM    130  HB1 ASP A 259      33.328  55.378   4.859  1.00 99.99           H  
ATOM    131  HB2 ASP A 259      33.852  53.897   4.058  1.00 99.99           H  
ATOM    132  N   ILE A 260      34.848  52.573   7.268  1.00  4.74           N  
ATOM    133  CA  ILE A 260      34.048  51.535   7.913  1.00  4.74           C  
ATOM    134  C   ILE A 260      34.599  51.230   9.312  1.00  4.74           C  
ATOM    135  O   ILE A 260      35.803  51.271   9.588  1.00  4.74           O  
ATOM    136  CB  ILE A 260      33.992  50.346   6.916  1.00  4.74           C  
ATOM    137  CG1 ILE A 260      33.013  50.617   5.744  1.00  4.74           C  
ATOM    138  CG2 ILE A 260      33.635  49.006   7.553  1.00  4.74           C  
ATOM    139  CD1 ILE A 260      31.513  50.592   6.083  1.00  4.74           C  
ATOM    140  HN  ILE A 260      35.727  52.273   6.857  1.00 99.99           H  
ATOM    141  HA  ILE A 260      33.031  51.901   8.048  1.00 99.99           H  
ATOM    142  HB  ILE A 260      34.987  50.218   6.486  1.00 99.99           H  
ATOM    143 1HG2 ILE A 260      33.451  48.273   6.766  1.00 99.99           H  
ATOM    144 2HG2 ILE A 260      34.474  48.664   8.159  1.00 99.99           H  
ATOM    145 3HG2 ILE A 260      32.734  49.110   8.152  1.00 99.99           H  
ATOM    146 1HG1 ILE A 260      33.192  49.872   4.967  1.00 99.99           H  
ATOM    147 2HG1 ILE A 260      33.235  51.588   5.302  1.00 99.99           H  
ATOM    148 1HD1 ILE A 260      30.943  50.850   5.191  1.00 99.99           H  
ATOM    149 2HD1 ILE A 260      31.211  49.594   6.406  1.00 99.99           H  
ATOM    150 3HD1 ILE A 260      31.284  51.316   6.863  1.00 99.99           H  
ATOM    151  N   VAL A 261      33.647  51.045  10.232  1.00  4.62           N  
ATOM    152  CA  VAL A 261      33.731  51.427  11.654  1.00  4.62           C  
ATOM    153  C   VAL A 261      34.081  50.261  12.568  1.00  4.62           C  
ATOM    154  O   VAL A 261      33.309  49.912  13.468  1.00  4.62           O  
ATOM    155  CB  VAL A 261      32.443  52.173  12.087  1.00  4.62           C  
ATOM    156  CG1 VAL A 261      32.420  53.589  11.513  1.00  4.62           C  
ATOM    157  CG2 VAL A 261      31.144  51.464  11.669  1.00  4.62           C  
ATOM    158  HN  VAL A 261      32.714  50.944   9.867  1.00 99.99           H  
ATOM    159  HA  VAL A 261      34.554  52.135  11.756  1.00 99.99           H  
ATOM    160  HB  VAL A 261      32.446  52.281  13.172  1.00 99.99           H  
ATOM    161 1HG1 VAL A 261      31.524  54.114  11.842  1.00 99.99           H  
ATOM    162 2HG1 VAL A 261      33.290  54.143  11.865  1.00 99.99           H  
ATOM    163 3HG1 VAL A 261      32.431  53.563  10.421  1.00 99.99           H  
ATOM    164 1HG2 VAL A 261      30.292  51.977  12.116  1.00 99.99           H  
ATOM    165 2HG2 VAL A 261      31.021  51.477  10.588  1.00 99.99           H  
ATOM    166 3HG2 VAL A 261      31.146  50.434  12.023  1.00 99.99           H  
ATOM    167  N   PHE A 262      35.261  49.676  12.363  1.00  4.69           N  
ATOM    168  CA  PHE A 262      35.793  48.578  13.179  1.00  4.69           C  
ATOM    169  C   PHE A 262      35.648  48.863  14.680  1.00  4.69           C  
ATOM    170  O   PHE A 262      35.922  49.974  15.151  1.00  4.69           O  
ATOM    171  CB  PHE A 262      37.236  48.284  12.761  1.00  4.69           C  
ATOM    172  CG  PHE A 262      37.343  47.921  11.291  1.00  4.69           C  
ATOM    173  CD1 PHE A 262      37.761  48.880  10.349  1.00  4.69           C  
ATOM    174  CD2 PHE A 262      36.944  46.643  10.853  1.00  4.69           C  
ATOM    175  CE1 PHE A 262      37.784  48.558   8.981  1.00  4.69           C  
ATOM    176  CE2 PHE A 262      36.973  46.323   9.485  1.00  4.69           C  
ATOM    177  CZ  PHE A 262      37.401  47.280   8.548  1.00  4.69           C  
ATOM    178  HN  PHE A 262      35.855  50.052  11.634  1.00 99.99           H  
ATOM    179  HA  PHE A 262      35.205  47.690  12.952  1.00 99.99           H  
ATOM    180  HB1 PHE A 262      37.619  47.456  13.359  1.00 99.99           H  
ATOM    181  HB2 PHE A 262      37.852  49.158  12.970  1.00 99.99           H  
ATOM    182  HD1 PHE A 262      38.046  49.871  10.669  1.00 99.99           H  
ATOM    183  HE1 PHE A 262      38.081  49.297   8.253  1.00 99.99           H  
ATOM    184  HZ  PHE A 262      37.433  47.040   7.493  1.00 99.99           H  
ATOM    185  HE2 PHE A 262      36.675  45.336   9.156  1.00 99.99           H  
ATOM    186  HD2 PHE A 262      36.618  45.905  11.571  1.00 99.99           H  
ATOM    187  N   GLY A 263      35.110  47.886  15.412  1.00  4.75           N  
ATOM    188  CA  GLY A 263      34.873  48.003  16.848  1.00  4.75           C  
ATOM    189  C   GLY A 263      36.176  47.896  17.641  1.00  4.75           C  
ATOM    190  O   GLY A 263      37.256  47.854  17.062  1.00  4.75           O  
ATOM    191  HN  GLY A 263      34.970  46.977  14.989  1.00 99.99           H  
ATOM    192  HA1 GLY A 263      34.213  47.201  17.171  1.00 99.99           H  
ATOM    193  HA2 GLY A 263      34.398  48.954  17.076  1.00 99.99           H  
ATOM    194  N   PHE A 264      36.076  47.842  18.968  1.00  4.74           N  
ATOM    195  CA  PHE A 264      37.161  47.234  19.735  1.00  4.74           C  
ATOM    196  C   PHE A 264      37.121  45.721  19.533  1.00  4.74           C  
ATOM    197  O   PHE A 264      36.041  45.128  19.571  1.00  4.74           O  
ATOM    198  CB  PHE A 264      37.015  47.585  21.221  1.00  4.74           C  
ATOM    199  CG  PHE A 264      37.382  49.018  21.555  1.00  4.74           C  
ATOM    200  CD1 PHE A 264      36.432  50.050  21.437  1.00  4.74           C  
ATOM    201  CD2 PHE A 264      38.687  49.316  21.992  1.00  4.74           C  
ATOM    202  CE1 PHE A 264      36.787  51.375  21.744  1.00  4.74           C  
ATOM    203  CE2 PHE A 264      39.042  50.642  22.302  1.00  4.74           C  
ATOM    204  CZ  PHE A 264      38.094  51.670  22.173  1.00  4.74           C  
ATOM    205  HN  PHE A 264      35.162  47.813  19.385  1.00 99.99           H  
ATOM    206  HA  PHE A 264      38.114  47.617  19.374  1.00 99.99           H  
ATOM    207  HB1 PHE A 264      37.668  46.924  21.794  1.00 99.99           H  
ATOM    208  HB2 PHE A 264      35.992  47.386  21.547  1.00 99.99           H  
ATOM    209  HD1 PHE A 264      35.424  49.820  21.127  1.00 99.99           H  
ATOM    210  HE1 PHE A 264      36.056  52.167  21.669  1.00 99.99           H  
ATOM    211  HZ  PHE A 264      38.366  52.688  22.425  1.00 99.99           H  
ATOM    212  HE2 PHE A 264      40.040  50.865  22.649  1.00 99.99           H  
ATOM    213  HD2 PHE A 264      39.421  48.525  22.086  1.00 99.99           H  
ATOM    214  N   GLY A 265      38.284  45.101  19.348  1.00  4.78           N  
ATOM    215  CA  GLY A 265      38.385  43.651  19.162  1.00  4.78           C  
ATOM    216  C   GLY A 265      39.525  43.061  19.971  1.00  4.78           C  
ATOM    217  O   GLY A 265      40.482  43.758  20.281  1.00  4.78           O  
ATOM    218  HN  GLY A 265      39.141  45.649  19.355  1.00 99.99           H  
ATOM    219  HA1 GLY A 265      38.555  43.430  18.108  1.00 99.99           H  
ATOM    220  HA2 GLY A 265      37.461  43.157  19.466  1.00 99.99           H  
ATOM    221  N   SER A 266      39.451  41.788  20.333  1.00  4.77           N  
ATOM    222  CA  SER A 266      40.550  41.097  21.026  1.00  4.77           C  
ATOM    223  C   SER A 266      41.689  40.765  20.055  1.00  4.77           C  
ATOM    224  O   SER A 266      41.448  40.652  18.857  1.00  4.77           O  
ATOM    225  CB  SER A 266      40.029  39.765  21.608  1.00  4.77           C  
ATOM    226  OG  SER A 266      38.622  39.733  21.805  1.00  4.77           O  
ATOM    227  HN  SER A 266      38.631  41.245  20.088  1.00 99.99           H  
ATOM    228  HA  SER A 266      40.928  41.718  21.838  1.00 99.99           H  
ATOM    229  HB1 SER A 266      40.524  39.586  22.563  1.00 99.99           H  
ATOM    230  HB2 SER A 266      40.298  38.941  20.944  1.00 99.99           H  
ATOM    231  HG  SER A 266      38.156  39.543  20.954  1.00 99.99           H  
ATOM    232  N   LYS A 267      42.927  40.563  20.521  1.00  4.69           N  
ATOM    233  CA  LYS A 267      44.080  40.345  19.620  1.00  4.69           C  
ATOM    234  C   LYS A 267      43.983  39.264  18.544  1.00  4.69           C  
ATOM    235  O   LYS A 267      44.548  39.469  17.483  1.00  4.69           O  
ATOM    236  CB  LYS A 267      45.393  40.109  20.395  1.00  4.69           C  
ATOM    237  CG  LYS A 267      45.281  39.287  21.695  1.00  4.69           C  
ATOM    238  CD  LYS A 267      46.657  38.893  22.263  1.00  4.69           C  
ATOM    239  CE  LYS A 267      47.328  37.741  21.503  1.00  4.69           C  
ATOM    240  NZ  LYS A 267      46.821  36.420  21.918  1.00  4.69           N1+
ATOM    241  HN  LYS A 267      43.110  40.766  21.497  1.00 99.99           H  
ATOM    242  HA  LYS A 267      44.228  41.260  19.044  1.00 99.99           H  
ATOM    243  HB1 LYS A 267      45.823  41.080  20.605  1.00 99.99           H  
ATOM    244  HB2 LYS A 267      46.104  39.616  19.729  1.00 99.99           H  
ATOM    245  HG1 LYS A 267      44.688  38.391  21.519  1.00 99.99           H  
ATOM    246  HG2 LYS A 267      44.765  39.889  22.444  1.00 99.99           H  
ATOM    247  HD1 LYS A 267      46.551  38.608  23.312  1.00 99.99           H  
ATOM    248  HD2 LYS A 267      47.314  39.759  22.210  1.00 99.99           H  
ATOM    249  HE1 LYS A 267      48.401  37.769  21.700  1.00 99.99           H  
ATOM    250  HE2 LYS A 267      47.159  37.871  20.430  1.00 99.99           H  
ATOM    251  HZ1 LYS A 267      45.804  36.376  21.842  1.00 99.99           H  
ATOM    252  HZ2 LYS A 267      47.116  35.718  21.257  1.00 99.99           H  
ATOM    253  HZ3 LYS A 267      47.128  36.174  22.863  1.00 99.99           H  
ATOM    254  N   ASP A 268      43.320  38.142  18.785  1.00  4.66           N  
ATOM    255  CA  ASP A 268      43.287  37.008  17.835  1.00  4.66           C  
ATOM    256  C   ASP A 268      41.902  36.835  17.190  1.00  4.66           C  
ATOM    257  O   ASP A 268      41.542  35.780  16.675  1.00  4.66           O  
ATOM    258  CB  ASP A 268      43.730  35.710  18.543  1.00  4.66           C  
ATOM    259  CG  ASP A 268      44.827  35.906  19.592  1.00  4.66           C  
ATOM    260  OD1 ASP A 268      46.023  36.059  19.247  1.00  4.66           O  
ATOM    261  OD2 ASP A 268      44.473  35.923  20.793  1.00  4.66           O  
ATOM    262  HN  ASP A 268      42.930  38.003  19.702  1.00 99.99           H  
ATOM    263  HA  ASP A 268      43.993  37.189  17.022  1.00 99.99           H  
ATOM    264  HB1 ASP A 268      44.068  34.995  17.795  1.00 99.99           H  
ATOM    265  HB2 ASP A 268      42.861  35.276  19.045  1.00 99.99           H  
ATOM    266  N   ASP A 269      41.090  37.878  17.317  1.00  4.49           N  
ATOM    267  CA  ASP A 269      39.683  37.945  16.964  1.00  4.49           C  
ATOM    268  C   ASP A 269      39.509  38.420  15.518  1.00  4.49           C  
ATOM    269  O   ASP A 269      40.455  38.863  14.862  1.00  4.49           O  
ATOM    270  CB  ASP A 269      39.094  38.974  17.949  1.00  4.49           C  
ATOM    271  CG  ASP A 269      37.643  38.807  18.365  1.00  4.49           C  
ATOM    272  OD1 ASP A 269      36.846  38.218  17.591  1.00  4.49           O  
ATOM    273  OD2 ASP A 269      37.360  39.304  19.484  1.00  4.49           O  
ATOM    274  HN  ASP A 269      41.485  38.722  17.701  1.00 99.99           H  
ATOM    275  HA  ASP A 269      39.211  36.974  17.104  1.00 99.99           H  
ATOM    276  HB1 ASP A 269      39.234  39.981  17.553  1.00 99.99           H  
ATOM    277  HB2 ASP A 269      39.659  38.902  18.879  1.00 99.99           H  
ATOM    278  N   GLU A 270      38.267  38.393  15.034  1.00  4.32           N  
ATOM    279  CA  GLU A 270      37.940  39.057  13.772  1.00  4.32           C  
ATOM    280  C   GLU A 270      36.544  39.675  13.790  1.00  4.32           C  
ATOM    281  O   GLU A 270      35.576  39.046  14.236  1.00  4.32           O  
ATOM    282  CB  GLU A 270      38.238  38.177  12.548  1.00  4.32           C  
ATOM    283  CG  GLU A 270      37.430  36.885  12.372  1.00  4.32           C  
ATOM    284  CD  GLU A 270      37.782  36.264  11.012  1.00  4.32           C  
ATOM    285  OE1 GLU A 270      37.441  36.880   9.975  1.00  4.32           O  
ATOM    286  OE2 GLU A 270      38.439  35.205  10.933  1.00  4.32           O  
ATOM    287  HN  GLU A 270      37.529  38.212  15.703  1.00 99.99           H  
ATOM    288  HA  GLU A 270      38.621  39.905  13.688  1.00 99.99           H  
ATOM    289  HB1 GLU A 270      39.292  37.907  12.573  1.00 99.99           H  
ATOM    290  HB2 GLU A 270      38.094  38.803  11.670  1.00 99.99           H  
ATOM    291  HG1 GLU A 270      36.364  37.112  12.404  1.00 99.99           H  
ATOM    292  HG2 GLU A 270      37.659  36.194  13.186  1.00 99.99           H  
ATOM    293  N   TYR A 271      36.496  40.926  13.318  1.00  4.30           N  
ATOM    294  CA  TYR A 271      35.393  41.883  13.410  1.00  4.30           C  
ATOM    295  C   TYR A 271      34.882  42.228  12.012  1.00  4.30           C  
ATOM    296  O   TYR A 271      35.656  42.563  11.118  1.00  4.30           O  
ATOM    297  CB  TYR A 271      35.855  43.145  14.165  1.00  4.30           C  
ATOM    298  CG  TYR A 271      34.723  44.071  14.595  1.00  4.30           C  
ATOM    299  CD1 TYR A 271      34.285  44.069  15.936  1.00  4.30           C  
ATOM    300  CD2 TYR A 271      34.084  44.914  13.661  1.00  4.30           C  
ATOM    301  CE1 TYR A 271      33.206  44.880  16.336  1.00  4.30           C  
ATOM    302  CE2 TYR A 271      32.981  45.700  14.051  1.00  4.30           C  
ATOM    303  CZ  TYR A 271      32.541  45.686  15.392  1.00  4.30           C  
ATOM    304  OH  TYR A 271      31.511  46.484  15.783  1.00  4.30           O  
ATOM    305  HN  TYR A 271      37.356  41.284  12.908  1.00 99.99           H  
ATOM    306  HA  TYR A 271      34.583  41.425  13.980  1.00 99.99           H  
ATOM    307  HB1 TYR A 271      36.554  43.703  13.541  1.00 99.99           H  
ATOM    308  HB2 TYR A 271      36.400  42.834  15.058  1.00 99.99           H  
ATOM    309  HD1 TYR A 271      34.773  43.435  16.664  1.00 99.99           H  
ATOM    310  HE1 TYR A 271      32.871  44.870  17.363  1.00 99.99           H  
ATOM    311  HH  TYR A 271      31.048  46.863  15.035  1.00 99.99           H  
ATOM    312  HE2 TYR A 271      32.459  46.304  13.326  1.00 99.99           H  
ATOM    313  HD2 TYR A 271      34.422  44.927  12.633  1.00 99.99           H  
ATOM    314  N   THR A 272      33.567  42.170  11.820  1.00  4.32           N  
ATOM    315  CA  THR A 272      32.967  42.028  10.488  1.00  4.32           C  
ATOM    316  C   THR A 272      31.928  43.094  10.179  1.00  4.32           C  
ATOM    317  O   THR A 272      31.113  43.432  11.033  1.00  4.32           O  
ATOM    318  CB  THR A 272      32.246  40.671  10.394  1.00  4.32           C  
ATOM    319  OG1 THR A 272      31.358  40.509  11.486  1.00  4.32           O  
ATOM    320  CG2 THR A 272      33.194  39.478  10.429  1.00  4.32           C  
ATOM    321  HN  THR A 272      32.974  41.937  12.604  1.00 99.99           H  
ATOM    322  HA  THR A 272      33.738  42.063   9.722  1.00 99.99           H  
ATOM    323  HB  THR A 272      31.678  40.631   9.464  1.00 99.99           H  
ATOM    324 1HG2 THR A 272      33.790  39.481  11.343  1.00 99.99           H  
ATOM    325 2HG2 THR A 272      32.620  38.553  10.376  1.00 99.99           H  
ATOM    326 3HG2 THR A 272      33.851  39.531   9.568  1.00 99.99           H  
ATOM    327  HG1 THR A 272      30.794  41.293  11.522  1.00 99.99           H  
ATOM    328  N   LEU A 273      31.927  43.567   8.936  1.00  4.57           N  
ATOM    329  CA  LEU A 273      31.155  44.716   8.447  1.00  4.57           C  
ATOM    330  C   LEU A 273      30.630  44.427   7.018  1.00  4.57           C  
ATOM    331  O   LEU A 273      30.851  43.317   6.519  1.00  4.57           O  
ATOM    332  CB  LEU A 273      32.051  45.969   8.634  1.00  4.57           C  
ATOM    333  CG  LEU A 273      31.914  46.563  10.058  1.00  4.57           C  
ATOM    334  CD1 LEU A 273      33.189  47.236  10.570  1.00  4.57           C  
ATOM    335  CD2 LEU A 273      30.770  47.571  10.151  1.00  4.57           C  
ATOM    336  HN  LEU A 273      32.524  43.106   8.258  1.00 99.99           H  
ATOM    337  HA  LEU A 273      30.266  44.838   9.066  1.00 99.99           H  
ATOM    338  HB1 LEU A 273      31.818  46.732   7.894  1.00 99.99           H  
ATOM    339  HB2 LEU A 273      33.090  45.684   8.473  1.00 99.99           H  
ATOM    340  HG  LEU A 273      31.706  45.773  10.768  1.00 99.99           H  
ATOM    341 1HD1 LEU A 273      34.029  46.546  10.491  1.00 99.99           H  
ATOM    342 2HD1 LEU A 273      33.407  48.133  10.009  1.00 99.99           H  
ATOM    343 3HD1 LEU A 273      33.061  47.524  11.608  1.00 99.99           H  
ATOM    344 1HD2 LEU A 273      30.681  47.935  11.174  1.00 99.99           H  
ATOM    345 2HD2 LEU A 273      30.947  48.414   9.484  1.00 99.99           H  
ATOM    346 3HD2 LEU A 273      29.835  47.091   9.874  1.00 99.99           H  
ATOM    347  N   PRO A 274      29.872  45.313   6.352  1.00  4.61           N  
ATOM    348  CA  PRO A 274      29.659  45.209   4.909  1.00  4.61           C  
ATOM    349  C   PRO A 274      30.829  45.823   4.134  1.00  4.61           C  
ATOM    350  O   PRO A 274      31.628  46.586   4.684  1.00  4.61           O  
ATOM    351  CB  PRO A 274      28.377  46.010   4.663  1.00  4.61           C  
ATOM    352  CG  PRO A 274      28.470  47.131   5.699  1.00  4.61           C  
ATOM    353  CD  PRO A 274      29.150  46.458   6.894  1.00  4.61           C  
ATOM    354  HD1 PRO A 274      29.815  47.172   7.377  1.00 99.99           H  
ATOM    355  HD2 PRO A 274      28.395  46.109   7.600  1.00 99.99           H  
ATOM    356  HG1 PRO A 274      29.109  47.929   5.316  1.00 99.99           H  
ATOM    357  HG2 PRO A 274      27.488  47.522   5.962  1.00 99.99           H  
ATOM    358  HB1 PRO A 274      28.314  46.402   3.647  1.00 99.99           H  
ATOM    359  HB2 PRO A 274      27.510  45.384   4.880  1.00 99.99           H  
ATOM    360  HA  PRO A 274      29.514  44.175   4.593  1.00 99.99           H  
ATOM    361  N   CYS A 275      30.922  45.498   2.847  1.00  4.54           N  
ATOM    362  CA  CYS A 275      31.853  46.151   1.931  1.00  4.54           C  
ATOM    363  C   CYS A 275      31.166  47.347   1.226  1.00  4.54           C  
ATOM    364  O   CYS A 275      30.081  47.783   1.614  1.00  4.54           O  
ATOM    365  CB  CYS A 275      32.369  45.088   0.938  1.00  4.54           C  
ATOM    366  SG  CYS A 275      31.074  44.498  -0.184  1.00  4.54           S  
ATOM    367  HN  CYS A 275      30.202  44.919   2.436  1.00 99.99           H  
ATOM    368  HA  CYS A 275      32.706  46.552   2.482  1.00 99.99           H  
ATOM    369  HB1 CYS A 275      32.758  44.229   1.482  1.00 99.99           H  
ATOM    370  HB2 CYS A 275      33.179  45.518   0.351  1.00 99.99           H  
ATOM    371  HG  CYS A 275      30.449  43.645   0.645  1.00 99.99           H  
ATOM    372  N   SER A 276      31.837  47.904   0.221  1.00  4.58           N  
ATOM    373  CA  SER A 276      31.458  49.087  -0.554  1.00  4.58           C  
ATOM    374  C   SER A 276      30.075  49.025  -1.245  1.00  4.58           C  
ATOM    375  O   SER A 276      29.512  47.968  -1.514  1.00  4.58           O  
ATOM    376  CB  SER A 276      32.550  49.287  -1.619  1.00  4.58           C  
ATOM    377  OG  SER A 276      33.846  49.131  -1.064  1.00  4.58           O  
ATOM    378  HN  SER A 276      32.737  47.512  -0.010  1.00 99.99           H  
ATOM    379  HA  SER A 276      31.461  49.947   0.117  1.00 99.99           H  
ATOM    380  HB1 SER A 276      32.454  50.271  -2.080  1.00 99.99           H  
ATOM    381  HB2 SER A 276      32.433  48.524  -2.386  1.00 99.99           H  
ATOM    382  HG  SER A 276      34.095  49.947  -0.614  1.00 99.99           H  
ATOM    383  N   SER A 277      29.539  50.190  -1.626  1.00  4.64           N  
ATOM    384  CA  SER A 277      28.127  50.371  -2.022  1.00  4.64           C  
ATOM    385  C   SER A 277      27.567  49.526  -3.175  1.00  4.64           C  
ATOM    386  O   SER A 277      26.515  48.905  -3.025  1.00  4.64           O  
ATOM    387  CB  SER A 277      27.881  51.852  -2.328  1.00  4.64           C  
ATOM    388  OG  SER A 277      28.738  52.284  -3.372  1.00  4.64           O  
ATOM    389  HN  SER A 277      30.070  51.031  -1.455  1.00 99.99           H  
ATOM    390  HA  SER A 277      27.521  50.122  -1.152  1.00 99.99           H  
ATOM    391  HB1 SER A 277      28.079  52.442  -1.433  1.00 99.99           H  
ATOM    392  HB2 SER A 277      26.839  51.997  -2.622  1.00 99.99           H  
ATOM    393  HG  SER A 277      28.517  53.194  -3.599  1.00 99.99           H  
ATOM    394  N   GLY A 278      28.232  49.460  -4.331  1.00  4.64           N  
ATOM    395  CA  GLY A 278      27.794  48.626  -5.464  1.00  4.64           C  
ATOM    396  C   GLY A 278      27.903  47.122  -5.243  1.00  4.64           C  
ATOM    397  O   GLY A 278      27.573  46.346  -6.131  1.00  4.64           O  
ATOM    398  HN  GLY A 278      29.024  50.076  -4.449  1.00 99.99           H  
ATOM    399  HA1 GLY A 278      28.401  48.875  -6.336  1.00 99.99           H  
ATOM    400  HA2 GLY A 278      26.755  48.856  -5.699  1.00 99.99           H  
ATOM    401  N   TYR A 279      28.365  46.717  -4.062  1.00  4.58           N  
ATOM    402  CA  TYR A 279      28.899  45.394  -3.784  1.00  4.58           C  
ATOM    403  C   TYR A 279      28.104  44.764  -2.644  1.00  4.58           C  
ATOM    404  O   TYR A 279      27.327  45.413  -1.939  1.00  4.58           O  
ATOM    405  CB  TYR A 279      30.418  45.477  -3.513  1.00  4.58           C  
ATOM    406  CG  TYR A 279      31.244  46.254  -4.533  1.00  4.58           C  
ATOM    407  CD1 TYR A 279      31.238  47.663  -4.518  1.00  4.58           C  
ATOM    408  CD2 TYR A 279      32.051  45.584  -5.475  1.00  4.58           C  
ATOM    409  CE1 TYR A 279      32.017  48.397  -5.430  1.00  4.58           C  
ATOM    410  CE2 TYR A 279      32.820  46.311  -6.406  1.00  4.58           C  
ATOM    411  CZ  TYR A 279      32.813  47.723  -6.377  1.00  4.58           C  
ATOM    412  OH  TYR A 279      33.580  48.440  -7.239  1.00  4.58           O  
ATOM    413  HN  TYR A 279      28.456  47.391  -3.313  1.00 99.99           H  
ATOM    414  HA  TYR A 279      28.762  44.772  -4.667  1.00 99.99           H  
ATOM    415  HB1 TYR A 279      30.809  44.462  -3.436  1.00 99.99           H  
ATOM    416  HB2 TYR A 279      30.570  45.946  -2.545  1.00 99.99           H  
ATOM    417  HD1 TYR A 279      30.639  48.184  -3.789  1.00 99.99           H  
ATOM    418  HE1 TYR A 279      32.023  49.476  -5.417  1.00 99.99           H  
ATOM    419  HH  TYR A 279      34.070  47.896  -7.856  1.00 99.99           H  
ATOM    420  HE2 TYR A 279      33.431  45.794  -7.130  1.00 99.99           H  
ATOM    421  HD2 TYR A 279      32.088  44.504  -5.479  1.00 99.99           H  
ATOM    422  N   ARG A 280      28.220  43.450  -2.530  1.00  4.61           N  
ATOM    423  CA  ARG A 280      27.435  42.622  -1.609  1.00  4.61           C  
ATOM    424  C   ARG A 280      28.424  41.780  -0.806  1.00  4.61           C  
ATOM    425  O   ARG A 280      29.630  41.832  -1.048  1.00  4.61           O  
ATOM    426  CB  ARG A 280      26.425  41.769  -2.413  1.00  4.61           C  
ATOM    427  CG  ARG A 280      25.583  42.533  -3.457  1.00  4.61           C  
ATOM    428  CD  ARG A 280      24.694  43.636  -2.859  1.00  4.61           C  
ATOM    429  NE  ARG A 280      24.301  44.633  -3.879  1.00  4.61           N  
ATOM    430  CZ  ARG A 280      24.458  45.950  -3.829  1.00  4.61           C  
ATOM    431  NH1 ARG A 280      24.044  46.698  -4.811  1.00  4.61           N  
ATOM    432  NH2 ARG A 280      25.032  46.567  -2.840  1.00  4.61           N  
ATOM    433  HN  ARG A 280      28.939  42.985  -3.065  1.00 99.99           H  
ATOM    434  HA  ARG A 280      26.907  43.248  -0.891  1.00 99.99           H  
ATOM    435  HB1 ARG A 280      25.751  41.262  -1.722  1.00 99.99           H  
ATOM    436  HB2 ARG A 280      26.986  40.998  -2.946  1.00 99.99           H  
ATOM    437  HG1 ARG A 280      24.946  41.818  -3.981  1.00 99.99           H  
ATOM    438  HG2 ARG A 280      26.253  42.970  -4.198  1.00 99.99           H  
ATOM    439  HD1 ARG A 280      25.216  44.125  -2.038  1.00 99.99           H  
ATOM    440  HD2 ARG A 280      23.799  43.172  -2.441  1.00 99.99           H  
ATOM    441  HE  ARG A 280      23.854  44.266  -4.701  1.00 99.99           H  
ATOM    442 1HH1 ARG A 280      23.672  46.270  -5.640  1.00 99.99           H  
ATOM    443 2HH1 ARG A 280      24.177  47.688  -4.753  1.00 99.99           H  
ATOM    444 1HH2 ARG A 280      25.607  46.021  -2.206  1.00 99.99           H  
ATOM    445 2HH2 ARG A 280      25.296  47.543  -2.912  1.00 99.99           H  
ATOM    446  N   GLY A 281      27.943  40.988   0.134  1.00  4.48           N  
ATOM    447  CA  GLY A 281      28.843  40.198   0.963  1.00  4.48           C  
ATOM    448  C   GLY A 281      29.571  41.004   2.034  1.00  4.48           C  
ATOM    449  O   GLY A 281      29.505  42.236   2.108  1.00  4.48           O  
ATOM    450  HN  GLY A 281      26.948  40.951   0.287  1.00 99.99           H  
ATOM    451  HA1 GLY A 281      29.586  39.701   0.338  1.00 99.99           H  
ATOM    452  HA2 GLY A 281      28.260  39.422   1.460  1.00 99.99           H  
ATOM    453  N   ASN A 282      30.246  40.269   2.911  1.00  4.33           N  
ATOM    454  CA  ASN A 282      30.927  40.846   4.051  1.00  4.33           C  
ATOM    455  C   ASN A 282      32.333  41.379   3.741  1.00  4.33           C  
ATOM    456  O   ASN A 282      32.975  41.034   2.751  1.00  4.33           O  
ATOM    457  CB  ASN A 282      30.958  39.812   5.193  1.00  4.33           C  
ATOM    458  CG  ASN A 282      29.604  39.713   5.858  1.00  4.33           C  
ATOM    459  OD1 ASN A 282      28.875  38.752   5.706  1.00  4.33           O  
ATOM    460  ND2 ASN A 282      29.199  40.734   6.574  1.00  4.33           N  
ATOM    461  HN  ASN A 282      30.282  39.269   2.798  1.00 99.99           H  
ATOM    462  HA  ASN A 282      30.353  41.711   4.396  1.00 99.99           H  
ATOM    463  HB1 ASN A 282      31.674  40.107   5.959  1.00 99.99           H  
ATOM    464  HB2 ASN A 282      31.252  38.830   4.817  1.00 99.99           H  
ATOM    465 1HD2 ASN A 282      29.788  41.551   6.682  1.00 99.99           H  
ATOM    466 2HD2 ASN A 282      28.276  40.668   6.963  1.00 99.99           H  
ATOM    467  N   ILE A 283      32.813  42.162   4.704  1.00  4.22           N  
ATOM    468  CA  ILE A 283      34.219  42.291   5.037  1.00  4.22           C  
ATOM    469  C   ILE A 283      34.461  41.694   6.418  1.00  4.22           C  
ATOM    470  O   ILE A 283      33.578  41.696   7.280  1.00  4.22           O  
ATOM    471  CB  ILE A 283      34.733  43.750   4.974  1.00  4.22           C  
ATOM    472  CG1 ILE A 283      34.407  44.607   6.215  1.00  4.22           C  
ATOM    473  CG2 ILE A 283      34.262  44.457   3.709  1.00  4.22           C  
ATOM    474  CD1 ILE A 283      35.045  45.997   6.176  1.00  4.22           C  
ATOM    475  HN  ILE A 283      32.171  42.427   5.442  1.00 99.99           H  
ATOM    476  HA  ILE A 283      34.788  41.720   4.308  1.00 99.99           H  
ATOM    477  HB  ILE A 283      35.810  43.683   4.895  1.00 99.99           H  
ATOM    478 1HG2 ILE A 283      34.913  45.297   3.463  1.00 99.99           H  
ATOM    479 2HG2 ILE A 283      34.249  43.758   2.881  1.00 99.99           H  
ATOM    480 3HG2 ILE A 283      33.255  44.811   3.875  1.00 99.99           H  
ATOM    481 1HG1 ILE A 283      34.780  44.122   7.115  1.00 99.99           H  
ATOM    482 2HG1 ILE A 283      33.328  44.716   6.301  1.00 99.99           H  
ATOM    483 1HD1 ILE A 283      34.574  46.614   5.410  1.00 99.99           H  
ATOM    484 2HD1 ILE A 283      34.918  46.473   7.147  1.00 99.99           H  
ATOM    485 3HD1 ILE A 283      36.109  45.907   5.970  1.00 99.99           H  
ATOM    486  N   THR A 284      35.701  41.302   6.651  1.00  4.28           N  
ATOM    487  CA  THR A 284      36.236  40.994   7.971  1.00  4.28           C  
ATOM    488  C   THR A 284      37.608  41.616   8.119  1.00  4.28           C  
ATOM    489  O   THR A 284      38.328  41.717   7.128  1.00  4.28           O  
ATOM    490  CB  THR A 284      36.294  39.478   8.199  1.00  4.28           C  
ATOM    491  OG1 THR A 284      36.607  39.284   9.553  1.00  4.28           O  
ATOM    492  CG2 THR A 284      37.307  38.723   7.331  1.00  4.28           C  
ATOM    493  HN  THR A 284      36.366  41.315   5.897  1.00 99.99           H  
ATOM    494  HA  THR A 284      35.594  41.418   8.741  1.00 99.99           H  
ATOM    495  HB  THR A 284      35.309  39.057   8.004  1.00 99.99           H  
ATOM    496 1HG2 THR A 284      37.177  37.650   7.470  1.00 99.99           H  
ATOM    497 2HG2 THR A 284      37.136  38.945   6.279  1.00 99.99           H  
ATOM    498 3HG2 THR A 284      38.327  39.001   7.596  1.00 99.99           H  
ATOM    499  HG1 THR A 284      36.856  38.334   9.675  1.00 99.99           H  
ATOM    500  N   ALA A 285      37.987  41.998   9.329  1.00  4.36           N  
ATOM    501  CA  ALA A 285      39.349  42.367   9.667  1.00  4.36           C  
ATOM    502  C   ALA A 285      39.764  41.578  10.895  1.00  4.36           C  
ATOM    503  O   ALA A 285      39.026  41.501  11.880  1.00  4.36           O  
ATOM    504  CB  ALA A 285      39.431  43.882   9.881  1.00  4.36           C  
ATOM    505  HN  ALA A 285      37.335  41.891  10.103  1.00 99.99           H  
ATOM    506  HA  ALA A 285      40.020  42.102   8.848  1.00 99.99           H  
ATOM    507  HB1 ALA A 285      40.452  44.161  10.146  1.00 99.99           H  
ATOM    508  HB2 ALA A 285      39.150  44.402   8.965  1.00 99.99           H  
ATOM    509  HB3 ALA A 285      38.763  44.180  10.689  1.00 99.99           H  
ATOM    510  N   LYS A 286      40.947  40.974  10.820  1.00  4.29           N  
ATOM    511  CA  LYS A 286      41.568  40.357  11.985  1.00  4.29           C  
ATOM    512  C   LYS A 286      42.031  41.473  12.933  1.00  4.29           C  
ATOM    513  O   LYS A 286      42.162  42.626  12.517  1.00  4.29           O  
ATOM    514  CB  LYS A 286      42.644  39.344  11.537  1.00  4.29           C  
ATOM    515  CG  LYS A 286      42.350  38.518  10.249  1.00  4.29           C  
ATOM    516  CD  LYS A 286      41.034  37.703  10.158  1.00  4.29           C  
ATOM    517  CE  LYS A 286      40.939  37.011   8.777  1.00  4.29           C  
ATOM    518  NZ  LYS A 286      39.704  36.202   8.564  1.00  4.29           N1+
ATOM    519  HN  LYS A 286      41.517  41.141  10.005  1.00 99.99           H  
ATOM    520  HA  LYS A 286      40.808  39.797  12.532  1.00 99.99           H  
ATOM    521  HB1 LYS A 286      42.821  38.651  12.362  1.00 99.99           H  
ATOM    522  HB2 LYS A 286      43.575  39.890  11.369  1.00 99.99           H  
ATOM    523  HG1 LYS A 286      43.181  37.824  10.115  1.00 99.99           H  
ATOM    524  HG2 LYS A 286      42.378  39.203   9.400  1.00 99.99           H  
ATOM    525  HD1 LYS A 286      40.179  38.368  10.279  1.00 99.99           H  
ATOM    526  HD2 LYS A 286      41.017  36.953  10.951  1.00 99.99           H  
ATOM    527  HE1 LYS A 286      41.807  36.362   8.656  1.00 99.99           H  
ATOM    528  HE2 LYS A 286      40.990  37.781   8.006  1.00 99.99           H  
ATOM    529  HZ1 LYS A 286      39.661  35.811   7.611  1.00 99.99           H  
ATOM    530  HZ2 LYS A 286      39.591  35.461   9.253  1.00 99.99           H  
ATOM    531  HZ3 LYS A 286      38.847  36.729   8.720  1.00 99.99           H  
ATOM    532  N   CYS A 287      42.245  41.165  14.196  1.00  4.47           N  
ATOM    533  CA  CYS A 287      43.261  41.862  14.974  1.00  4.47           C  
ATOM    534  C   CYS A 287      44.586  41.101  14.746  1.00  4.47           C  
ATOM    535  O   CYS A 287      44.640  40.133  13.984  1.00  4.47           O  
ATOM    536  CB  CYS A 287      42.801  41.840  16.429  1.00  4.47           C  
ATOM    537  SG  CYS A 287      41.208  42.694  16.628  1.00  4.47           S  
ATOM    538  HN  CYS A 287      41.963  40.244  14.509  1.00 99.99           H  
ATOM    539  HA  CYS A 287      43.389  42.889  14.637  1.00 99.99           H  
ATOM    540  HB1 CYS A 287      43.550  42.294  17.075  1.00 99.99           H  
ATOM    541  HB2 CYS A 287      42.659  40.799  16.712  1.00 99.99           H  
ATOM    542  HG  CYS A 287      40.786  41.877  17.604  1.00 99.99           H  
ATOM    543  N   GLU A 288      45.657  41.475  15.437  1.00  4.54           N  
ATOM    544  CA  GLU A 288      46.760  40.541  15.658  1.00  4.54           C  
ATOM    545  C   GLU A 288      47.438  40.814  17.009  1.00  4.54           C  
ATOM    546  O   GLU A 288      46.971  41.639  17.798  1.00  4.54           O  
ATOM    547  CB  GLU A 288      47.773  40.539  14.486  1.00  4.54           C  
ATOM    548  CG  GLU A 288      48.676  41.782  14.377  1.00  4.54           C  
ATOM    549  CD  GLU A 288      49.914  41.558  13.495  1.00  4.54           C  
ATOM    550  OE1 GLU A 288      50.121  40.470  12.903  1.00  4.54           O  
ATOM    551  OE2 GLU A 288      50.729  42.509  13.374  1.00  4.54           O  
ATOM    552  HN  GLU A 288      45.582  42.239  16.085  1.00 99.99           H  
ATOM    553  HA  GLU A 288      46.351  39.530  15.721  1.00 99.99           H  
ATOM    554  HB1 GLU A 288      47.244  40.407  13.540  1.00 99.99           H  
ATOM    555  HB2 GLU A 288      48.405  39.661  14.620  1.00 99.99           H  
ATOM    556  HG1 GLU A 288      49.027  42.077  15.366  1.00 99.99           H  
ATOM    557  HG2 GLU A 288      48.092  42.611  13.979  1.00 99.99           H  
ATOM    558  N   SER A 289      48.584  40.166  17.234  1.00  4.66           N  
ATOM    559  CA  SER A 289      49.594  40.558  18.217  1.00  4.66           C  
ATOM    560  C   SER A 289      50.971  40.533  17.545  1.00  4.66           C  
ATOM    561  O   SER A 289      51.227  39.638  16.740  1.00  4.66           O  
ATOM    562  CB  SER A 289      49.528  39.586  19.395  1.00  4.66           C  
ATOM    563  OG  SER A 289      50.443  39.930  20.419  1.00  4.66           O  
ATOM    564  HN  SER A 289      48.888  39.508  16.529  1.00 99.99           H  
ATOM    565  HA  SER A 289      49.396  41.559  18.579  1.00 99.99           H  
ATOM    566  HB1 SER A 289      49.743  38.577  19.040  1.00 99.99           H  
ATOM    567  HB2 SER A 289      48.518  39.608  19.802  1.00 99.99           H  
ATOM    568  HG  SER A 289      50.424  39.235  21.086  1.00 99.99           H  
ATOM    569  N   SER A 290      51.844  41.515  17.813  1.00  4.76           N  
ATOM    570  CA  SER A 290      52.889  41.912  16.843  1.00  4.76           C  
ATOM    571  C   SER A 290      54.352  41.912  17.333  1.00  4.76           C  
ATOM    572  O   SER A 290      55.064  42.915  17.286  1.00  4.76           O  
ATOM    573  CB  SER A 290      52.494  43.192  16.089  1.00  4.76           C  
ATOM    574  OG  SER A 290      52.865  43.072  14.727  1.00  4.76           O  
ATOM    575  HN  SER A 290      51.595  42.175  18.531  1.00 99.99           H  
ATOM    576  HA  SER A 290      52.897  41.144  16.071  1.00 99.99           H  
ATOM    577  HB1 SER A 290      52.981  44.060  16.532  1.00 99.99           H  
ATOM    578  HB2 SER A 290      51.414  43.331  16.139  1.00 99.99           H  
ATOM    579  HG  SER A 290      52.054  42.857  14.202  1.00 99.99           H  
ATOM    580  N   GLY A 291      54.819  40.752  17.816  1.00  4.79           N  
ATOM    581  CA  GLY A 291      56.211  40.534  18.254  1.00  4.79           C  
ATOM    582  C   GLY A 291      56.405  41.018  19.690  1.00  4.79           C  
ATOM    583  O   GLY A 291      56.452  40.232  20.635  1.00  4.79           O  
ATOM    584  HN  GLY A 291      54.174  39.977  17.869  1.00 99.99           H  
ATOM    585  HA1 GLY A 291      56.895  41.073  17.597  1.00 99.99           H  
ATOM    586  HA2 GLY A 291      56.447  39.470  18.205  1.00 99.99           H  
ATOM    587  N   TRP A 292      56.384  42.336  19.842  1.00  4.77           N  
ATOM    588  CA  TRP A 292      55.995  43.018  21.075  1.00  4.77           C  
ATOM    589  C   TRP A 292      54.453  43.031  21.064  1.00  4.77           C  
ATOM    590  O   TRP A 292      53.861  43.339  20.030  1.00  4.77           O  
ATOM    591  CB  TRP A 292      56.602  44.432  21.046  1.00  4.77           C  
ATOM    592  CG  TRP A 292      58.037  44.471  20.591  1.00  4.77           C  
ATOM    593  CD1 TRP A 292      58.447  44.766  19.334  1.00  4.77           C  
ATOM    594  CD2 TRP A 292      59.244  44.078  21.318  1.00  4.77           C  
ATOM    595  NE1 TRP A 292      59.813  44.566  19.229  1.00  4.77           N  
ATOM    596  CE2 TRP A 292      60.351  44.133  20.420  1.00  4.77           C  
ATOM    597  CE3 TRP A 292      59.510  43.647  22.637  1.00  4.77           C  
ATOM    598  CZ2 TRP A 292      61.651  43.775  20.801  1.00  4.77           C  
ATOM    599  CZ3 TRP A 292      60.815  43.292  23.034  1.00  4.77           C  
ATOM    600  CH2 TRP A 292      61.884  43.354  22.120  1.00  4.77           C  
ATOM    601  HN  TRP A 292      56.269  42.874  18.990  1.00 99.99           H  
ATOM    602  HA  TRP A 292      56.368  42.469  21.941  1.00 99.99           H  
ATOM    603  HB1 TRP A 292      56.534  44.868  22.043  1.00 99.99           H  
ATOM    604  HB2 TRP A 292      56.015  45.057  20.370  1.00 99.99           H  
ATOM    605  HD1 TRP A 292      57.788  45.049  18.522  1.00 99.99           H  
ATOM    606  HE1 TRP A 292      60.337  44.659  18.368  1.00 99.99           H  
ATOM    607  HZ2 TRP A 292      62.458  43.823  20.086  1.00 99.99           H  
ATOM    608  HH2 TRP A 292      62.879  43.074  22.435  1.00 99.99           H  
ATOM    609  HZ3 TRP A 292      61.000  42.964  24.047  1.00 99.99           H  
ATOM    610  HE3 TRP A 292      58.697  43.586  23.346  1.00 99.99           H  
ATOM    611  N   GLN A 293      53.768  42.616  22.131  1.00  4.72           N  
ATOM    612  CA  GLN A 293      52.336  42.293  22.035  1.00  4.72           C  
ATOM    613  C   GLN A 293      51.395  43.510  21.767  1.00  4.72           C  
ATOM    614  O   GLN A 293      50.817  44.059  22.705  1.00  4.72           O  
ATOM    615  CB  GLN A 293      51.850  41.501  23.258  1.00  4.72           C  
ATOM    616  CG  GLN A 293      52.431  40.084  23.400  1.00  4.72           C  
ATOM    617  CD  GLN A 293      51.561  39.204  24.303  1.00  4.72           C  
ATOM    618  OE1 GLN A 293      50.724  39.681  25.060  1.00  4.72           O  
ATOM    619  NE2 GLN A 293      51.702  37.905  24.227  1.00  4.72           N  
ATOM    620  HN  GLN A 293      54.270  42.354  22.965  1.00 99.99           H  
ATOM    621  HA  GLN A 293      52.215  41.636  21.173  1.00 99.99           H  
ATOM    622  HB1 GLN A 293      50.773  41.397  23.140  1.00 99.99           H  
ATOM    623  HB2 GLN A 293      52.050  42.069  24.168  1.00 99.99           H  
ATOM    624  HG1 GLN A 293      53.441  40.134  23.806  1.00 99.99           H  
ATOM    625  HG2 GLN A 293      52.479  39.619  22.414  1.00 99.99           H  
ATOM    626 1HE2 GLN A 293      52.391  37.476  23.642  1.00 99.99           H  
ATOM    627 2HE2 GLN A 293      51.041  37.300  24.742  1.00 99.99           H  
ATOM    628  N   VAL A 294      51.216  43.914  20.498  1.00  4.66           N  
ATOM    629  CA  VAL A 294      50.385  45.065  20.053  1.00  4.66           C  
ATOM    630  C   VAL A 294      49.299  44.706  19.009  1.00  4.66           C  
ATOM    631  O   VAL A 294      48.696  43.657  19.177  1.00  4.66           O  
ATOM    632  CB  VAL A 294      51.260  46.277  19.653  1.00  4.66           C  
ATOM    633  CG1 VAL A 294      52.138  46.751  20.819  1.00  4.66           C  
ATOM    634  CG2 VAL A 294      52.160  46.025  18.436  1.00  4.66           C  
ATOM    635  HN  VAL A 294      51.874  43.535  19.831  1.00 99.99           H  
ATOM    636  HA  VAL A 294      49.809  45.400  20.916  1.00 99.99           H  
ATOM    637  HB  VAL A 294      50.595  47.105  19.408  1.00 99.99           H  
ATOM    638 1HG1 VAL A 294      52.634  47.684  20.550  1.00 99.99           H  
ATOM    639 2HG1 VAL A 294      51.519  46.921  21.701  1.00 99.99           H  
ATOM    640 3HG1 VAL A 294      52.898  46.006  21.054  1.00 99.99           H  
ATOM    641 1HG2 VAL A 294      52.690  46.944  18.180  1.00 99.99           H  
ATOM    642 2HG2 VAL A 294      52.898  45.255  18.658  1.00 99.99           H  
ATOM    643 3HG2 VAL A 294      51.573  45.721  17.570  1.00 99.99           H  
ATOM    644  N   ILE A 295      48.928  45.575  18.046  1.00  5.16           N  
ATOM    645  CA  ILE A 295      47.639  45.545  17.298  1.00  5.16           C  
ATOM    646  C   ILE A 295      47.737  46.112  15.849  1.00  5.16           C  
ATOM    647  O   ILE A 295      48.611  46.939  15.605  1.00  5.16           O  
ATOM    648  CB  ILE A 295      46.576  46.356  18.087  1.00  5.16           C  
ATOM    649  CG1 ILE A 295      47.022  47.822  18.342  1.00  5.16           C  
ATOM    650  CG2 ILE A 295      46.243  45.643  19.408  1.00  5.16           C  
ATOM    651  CD1 ILE A 295      45.992  48.709  19.053  1.00  5.16           C  
ATOM    652  HN  ILE A 295      49.483  46.404  17.902  1.00 99.99           H  
ATOM    653  HA  ILE A 295      47.303  44.509  17.220  1.00 99.99           H  
ATOM    654  HB  ILE A 295      45.663  46.376  17.491  1.00 99.99           H  
ATOM    655 1HG2 ILE A 295      45.382  46.104  19.875  1.00 99.99           H  
ATOM    656 2HG2 ILE A 295      46.015  44.591  19.219  1.00 99.99           H  
ATOM    657 3HG2 ILE A 295      47.077  45.705  20.105  1.00 99.99           H  
ATOM    658 1HG1 ILE A 295      47.247  48.296  17.386  1.00 99.99           H  
ATOM    659 2HG1 ILE A 295      47.931  47.829  18.942  1.00 99.99           H  
ATOM    660 1HD1 ILE A 295      46.392  49.720  19.139  1.00 99.99           H  
ATOM    661 3HD1 ILE A 295      45.073  48.751  18.474  1.00 99.99           H  
ATOM    662 2HD1 ILE A 295      45.786  48.335  20.056  1.00 99.99           H  
ATOM    663  N   ARG A 296      46.798  45.718  14.950  1.00  5.17           N  
ATOM    664  CA  ARG A 296      46.416  46.239  13.587  1.00  5.17           C  
ATOM    665  C   ARG A 296      45.709  45.173  12.706  1.00  5.17           C  
ATOM    666  O   ARG A 296      45.899  44.008  13.028  1.00  5.17           O  
ATOM    667  CB  ARG A 296      47.603  46.844  12.793  1.00  5.17           C  
ATOM    668  CG  ARG A 296      48.759  45.868  12.492  1.00  5.17           C  
ATOM    669  CD  ARG A 296      48.593  44.979  11.243  1.00  5.17           C  
ATOM    670  NE  ARG A 296      49.652  43.968  11.243  1.00  5.17           N  
ATOM    671  CZ  ARG A 296      49.978  43.064  10.345  1.00  5.17           C  
ATOM    672  NH1 ARG A 296      50.990  42.309  10.628  1.00  5.17           N  
ATOM    673  NH2 ARG A 296      49.355  42.864   9.220  1.00  5.17           N  
ATOM    674  HN  ARG A 296      46.228  44.941  15.252  1.00 99.99           H  
ATOM    675  HA  ARG A 296      45.687  47.030  13.741  1.00 99.99           H  
ATOM    676  HB1 ARG A 296      48.000  47.692  13.351  1.00 99.99           H  
ATOM    677  HB2 ARG A 296      47.238  47.252  11.850  1.00 99.99           H  
ATOM    678  HG1 ARG A 296      48.924  45.231  13.360  1.00 99.99           H  
ATOM    679  HG2 ARG A 296      49.665  46.458  12.352  1.00 99.99           H  
ATOM    680  HD1 ARG A 296      48.653  45.591  10.341  1.00 99.99           H  
ATOM    681  HD2 ARG A 296      47.636  44.465  11.253  1.00 99.99           H  
ATOM    682  HE  ARG A 296      50.145  43.840  12.121  1.00 99.99           H  
ATOM    683 1HH1 ARG A 296      51.238  42.311  11.619  1.00 99.99           H  
ATOM    684 2HH1 ARG A 296      51.127  41.431  10.154  1.00 99.99           H  
ATOM    685 1HH2 ARG A 296      48.461  43.322   9.018  1.00 99.99           H  
ATOM    686 2HH2 ARG A 296      49.644  42.126   8.612  1.00 99.99           H  
ATOM    687  N   GLU A 297      45.053  45.562  11.576  1.00  5.00           N  
ATOM    688  CA  GLU A 297      44.689  44.773  10.338  1.00  5.00           C  
ATOM    689  C   GLU A 297      43.591  45.326   9.371  1.00  5.00           C  
ATOM    690  O   GLU A 297      43.093  46.437   9.578  1.00  5.00           O  
ATOM    691  CB  GLU A 297      44.458  43.254  10.603  1.00  5.00           C  
ATOM    692  CG  GLU A 297      45.596  42.331  10.144  1.00  5.00           C  
ATOM    693  CD  GLU A 297      45.882  42.502   8.653  1.00  5.00           C  
ATOM    694  OE1 GLU A 297      46.812  43.275   8.337  1.00  5.00           O  
ATOM    695  OE2 GLU A 297      45.133  41.935   7.820  1.00  5.00           O  
ATOM    696  HN  GLU A 297      44.897  46.550  11.483  1.00 99.99           H  
ATOM    697  HA  GLU A 297      45.586  44.838   9.727  1.00 99.99           H  
ATOM    698  HB1 GLU A 297      43.544  42.911  10.118  1.00 99.99           H  
ATOM    699  HB2 GLU A 297      44.293  43.067  11.651  1.00 99.99           H  
ATOM    700  HG1 GLU A 297      45.316  41.295  10.342  1.00 99.99           H  
ATOM    701  HG2 GLU A 297      46.497  42.551  10.719  1.00 99.99           H  
ATOM    702  N   THR A 298      43.264  44.581   8.281  1.00  4.73           N  
ATOM    703  CA  THR A 298      42.343  44.940   7.158  1.00  4.73           C  
ATOM    704  C   THR A 298      41.701  43.715   6.412  1.00  4.73           C  
ATOM    705  O   THR A 298      41.793  42.587   6.906  1.00  4.73           O  
ATOM    706  CB  THR A 298      43.103  45.859   6.184  1.00  4.73           C  
ATOM    707  OG1 THR A 298      42.217  46.455   5.263  1.00  4.73           O  
ATOM    708  CG2 THR A 298      44.208  45.158   5.386  1.00  4.73           C  
ATOM    709  HN  THR A 298      43.745  43.694   8.174  1.00 99.99           H  
ATOM    710  HA  THR A 298      41.523  45.523   7.573  1.00 99.99           H  
ATOM    711  HB  THR A 298      43.561  46.661   6.763  1.00 99.99           H  
ATOM    712 1HG2 THR A 298      43.786  44.398   4.728  1.00 99.99           H  
ATOM    713 2HG2 THR A 298      44.744  45.890   4.784  1.00 99.99           H  
ATOM    714 3HG2 THR A 298      44.913  44.687   6.073  1.00 99.99           H  
ATOM    715  HG1 THR A 298      42.679  47.214   4.898  1.00 99.99           H  
ATOM    716  N   CYS A 299      41.007  43.909   5.261  1.00  5.38           N  
ATOM    717  CA  CYS A 299      39.775  43.170   4.865  1.00  5.38           C  
ATOM    718  C   CYS A 299      39.607  42.685   3.407  1.00  5.38           C  
ATOM    719  O   CYS A 299      40.539  42.679   2.610  1.00  5.38           O  
ATOM    720  CB  CYS A 299      38.619  44.066   5.341  1.00  5.38           C  
ATOM    721  SG  CYS A 299      38.344  45.477   4.222  1.00  5.38           S  
ATOM    722  HN  CYS A 299      41.122  44.819   4.831  1.00 99.99           H  
ATOM    723  HA  CYS A 299      39.773  42.254   5.447  1.00 99.99           H  
ATOM    724  HB1 CYS A 299      38.846  44.445   6.339  1.00 99.99           H  
ATOM    725  HB2 CYS A 299      37.722  43.465   5.431  1.00 99.99           H  
ATOM    726  HG  CYS A 299      37.841  44.792   3.183  1.00 99.99           H  
ATOM    727  N   VAL A 300      38.382  42.223   3.096  1.00  6.22           N  
ATOM    728  CA  VAL A 300      37.979  41.361   1.953  1.00  6.22           C  
ATOM    729  C   VAL A 300      36.738  41.931   1.262  1.00  6.22           C  
ATOM    730  O   VAL A 300      36.152  42.863   1.802  1.00  6.22           O  
ATOM    731  CB  VAL A 300      37.705  39.915   2.448  1.00  6.22           C  
ATOM    732  CG1 VAL A 300      38.828  39.358   3.334  1.00  6.22           C  
ATOM    733  CG2 VAL A 300      36.429  39.784   3.289  1.00  6.22           C  
ATOM    734  HN  VAL A 300      37.643  42.427   3.751  1.00 99.99           H  
ATOM    735  HA  VAL A 300      38.791  41.330   1.227  1.00 99.99           H  
ATOM    736  HB  VAL A 300      37.610  39.273   1.574  1.00 99.99           H  
ATOM    737 1HG1 VAL A 300      38.673  38.289   3.502  1.00 99.99           H  
ATOM    738 2HG1 VAL A 300      39.784  39.488   2.846  1.00 99.99           H  
ATOM    739 3HG1 VAL A 300      38.854  39.861   4.301  1.00 99.99           H  
ATOM    740 1HG2 VAL A 300      36.291  38.741   3.578  1.00 99.99           H  
ATOM    741 2HG2 VAL A 300      36.514  40.387   4.186  1.00 99.99           H  
ATOM    742 3HG2 VAL A 300      35.552  40.087   2.713  1.00 99.99           H  
ATOM    743  N   LEU A 301      36.339  41.397   0.098  1.00  4.98           N  
ATOM    744  CA  LEU A 301      35.194  41.879  -0.697  1.00  4.98           C  
ATOM    745  C   LEU A 301      34.496  40.780  -1.511  1.00  4.98           C  
ATOM    746  O   LEU A 301      34.998  39.664  -1.550  1.00  4.98           O  
ATOM    747  CB  LEU A 301      35.645  43.062  -1.569  1.00  4.98           C  
ATOM    748  CG  LEU A 301      35.764  44.445  -0.883  1.00  4.98           C  
ATOM    749  CD1 LEU A 301      37.226  44.834  -0.625  1.00  4.98           C  
ATOM    750  CD2 LEU A 301      35.162  45.543  -1.765  1.00  4.98           C  
ATOM    751  HN  LEU A 301      36.800  40.561  -0.227  1.00 99.99           H  
ATOM    752  HA  LEU A 301      34.433  42.243  -0.001  1.00 99.99           H  
ATOM    753  HB1 LEU A 301      34.920  43.169  -2.373  1.00 99.99           H  
ATOM    754  HB2 LEU A 301      36.607  42.791  -2.001  1.00 99.99           H  
ATOM    755  HG  LEU A 301      35.215  44.444   0.056  1.00 99.99           H  
ATOM    756 1HD1 LEU A 301      37.261  45.797  -0.115  1.00 99.99           H  
ATOM    757 2HD1 LEU A 301      37.715  44.091   0.001  1.00 99.99           H  
ATOM    758 3HD1 LEU A 301      37.770  44.912  -1.566  1.00 99.99           H  
ATOM    759 1HD2 LEU A 301      35.225  46.504  -1.253  1.00 99.99           H  
ATOM    760 2HD2 LEU A 301      35.697  45.613  -2.712  1.00 99.99           H  
ATOM    761 3HD2 LEU A 301      34.111  45.330  -1.963  1.00 99.99           H  
ATOM    762  N   SER A 302      33.391  41.120  -2.200  1.00  4.67           N  
ATOM    763  CA  SER A 302      32.619  40.263  -3.126  1.00  4.67           C  
ATOM    764  C   SER A 302      32.431  40.899  -4.524  1.00  4.67           C  
ATOM    765  O   SER A 302      32.934  42.002  -4.749  1.00  4.67           O  
ATOM    766  CB  SER A 302      31.275  39.863  -2.523  1.00  4.67           C  
ATOM    767  OG  SER A 302      30.919  38.602  -3.043  1.00  4.67           O  
ATOM    768  HN  SER A 302      33.056  42.064  -2.082  1.00 99.99           H  
ATOM    769  HA  SER A 302      33.162  39.337  -3.272  1.00 99.99           H  
ATOM    770  HB1 SER A 302      30.520  40.592  -2.807  1.00 99.99           H  
ATOM    771  HB2 SER A 302      31.358  39.793  -1.437  1.00 99.99           H  
ATOM    772  HG  SER A 302      30.099  38.315  -2.626  1.00 99.99           H  
ATOM    773  N   LEU A 303      31.722  40.208  -5.436  1.00  4.68           N  
ATOM    774  CA  LEU A 303      30.898  40.675  -6.587  1.00  4.68           C  
ATOM    775  C   LEU A 303      30.964  39.765  -7.838  1.00  4.68           C  
ATOM    776  O   LEU A 303      31.274  38.586  -7.727  1.00  4.68           O  
ATOM    777  CB  LEU A 303      30.864  42.214  -6.827  1.00  4.68           C  
ATOM    778  CG  LEU A 303      29.570  42.800  -7.458  1.00  4.68           C  
ATOM    779  CD1 LEU A 303      28.334  42.551  -6.588  1.00  4.68           C  
ATOM    780  CD2 LEU A 303      29.718  44.300  -7.680  1.00  4.68           C  
ATOM    781  HN  LEU A 303      31.507  39.260  -5.147  1.00 99.99           H  
ATOM    782  HA  LEU A 303      29.895  40.457  -6.223  1.00 99.99           H  
ATOM    783  HB1 LEU A 303      31.732  42.502  -7.420  1.00 99.99           H  
ATOM    784  HB2 LEU A 303      30.930  42.705  -5.861  1.00 99.99           H  
ATOM    785  HG  LEU A 303      29.384  42.368  -8.437  1.00 99.99           H  
ATOM    786 1HD1 LEU A 303      28.040  41.504  -6.632  1.00 99.99           H  
ATOM    787 2HD1 LEU A 303      28.536  42.818  -5.554  1.00 99.99           H  
ATOM    788 3HD1 LEU A 303      27.498  43.147  -6.957  1.00 99.99           H  
ATOM    789 1HD2 LEU A 303      30.602  44.510  -8.283  1.00 99.99           H  
ATOM    790 2HD2 LEU A 303      28.839  44.687  -8.200  1.00 99.99           H  
ATOM    791 3HD2 LEU A 303      29.802  44.818  -6.728  1.00 99.99           H  
ATOM    792  N   LEU A 304      30.537  40.266  -9.001  1.00  4.67           N  
ATOM    793  CA  LEU A 304      30.093  39.558 -10.221  1.00  4.67           C  
ATOM    794  C   LEU A 304      28.923  38.543 -10.101  1.00  4.67           C  
ATOM    795  O   LEU A 304      28.542  37.803 -11.025  1.00  4.67           O  
ATOM    796  CB  LEU A 304      31.311  39.114 -11.041  1.00  4.67           C  
ATOM    797  CG  LEU A 304      31.069  38.976 -12.553  1.00  4.67           C  
ATOM    798  CD1 LEU A 304      30.192  40.059 -13.178  1.00  4.67           C  
ATOM    799  CD2 LEU A 304      32.416  39.065 -13.268  1.00  4.67           C  
ATOM    800  HN  LEU A 304      30.454  41.271  -9.023  1.00 99.99           H  
ATOM    801  HA  LEU A 304      29.635  40.373 -10.774  1.00 99.99           H  
ATOM    802  HB1 LEU A 304      31.675  38.161 -10.660  1.00 99.99           H  
ATOM    803  HB2 LEU A 304      32.088  39.860 -10.888  1.00 99.99           H  
ATOM    804  HG  LEU A 304      30.624  38.006 -12.763  1.00 99.99           H  
ATOM    805 1HD1 LEU A 304      30.152  39.909 -14.254  1.00 99.99           H  
ATOM    806 2HD1 LEU A 304      29.170  39.981 -12.813  1.00 99.99           H  
ATOM    807 3HD1 LEU A 304      30.595  41.046 -12.955  1.00 99.99           H  
ATOM    808 1HD2 LEU A 304      32.927  39.992 -13.013  1.00 99.99           H  
ATOM    809 2HD2 LEU A 304      33.027  38.214 -12.974  1.00 99.99           H  
ATOM    810 3HD2 LEU A 304      32.259  39.048 -14.344  1.00 99.99           H  
ATOM    811  N   GLU A 305      28.269  38.632  -8.950  1.00  4.92           N  
ATOM    812  CA  GLU A 305      27.055  37.932  -8.543  1.00  4.92           C  
ATOM    813  C   GLU A 305      25.937  37.921  -9.603  1.00  4.92           C  
ATOM    814  O   GLU A 305      25.343  36.876  -9.848  1.00  4.92           O  
ATOM    815  CB  GLU A 305      26.602  38.611  -7.236  1.00  4.92           C  
ATOM    816  CG  GLU A 305      25.879  37.686  -6.260  1.00  4.92           C  
ATOM    817  CD  GLU A 305      25.281  38.518  -5.119  1.00  4.92           C  
ATOM    818  OE1 GLU A 305      24.045  38.727  -5.154  1.00  4.92           O  
ATOM    819  OE2 GLU A 305      26.060  38.974  -4.253  1.00  4.92           O  
ATOM    820  HN  GLU A 305      28.655  39.264  -8.267  1.00 99.99           H  
ATOM    821  HA  GLU A 305      27.314  36.897  -8.327  1.00 99.99           H  
ATOM    822  HB1 GLU A 305      25.969  39.462  -7.476  1.00 99.99           H  
ATOM    823  HB2 GLU A 305      27.477  38.999  -6.707  1.00 99.99           H  
ATOM    824  HG1 GLU A 305      26.588  36.955  -5.863  1.00 99.99           H  
ATOM    825  HG2 GLU A 305      25.097  37.139  -6.786  1.00 99.99           H  
ATOM    826  N   GLU A 306      25.675  39.048 -10.273  1.00  5.14           N  
ATOM    827  CA  GLU A 306      24.583  39.141 -11.260  1.00  5.14           C  
ATOM    828  C   GLU A 306      24.834  38.339 -12.536  1.00  5.14           C  
ATOM    829  O   GLU A 306      23.925  37.688 -13.061  1.00  5.14           O  
ATOM    830  CB  GLU A 306      24.292  40.605 -11.646  1.00  5.14           C  
ATOM    831  CG  GLU A 306      24.076  41.564 -10.467  1.00  5.14           C  
ATOM    832  CD  GLU A 306      23.268  40.926  -9.335  1.00  5.14           C  
ATOM    833  OE1 GLU A 306      22.149  40.424  -9.562  1.00  5.14           O  
ATOM    834  OE2 GLU A 306      23.814  40.808  -8.220  1.00  5.14           O  
ATOM    835  HN  GLU A 306      26.126  39.897  -9.965  1.00 99.99           H  
ATOM    836  HA  GLU A 306      23.679  38.732 -10.809  1.00 99.99           H  
ATOM    837  HB1 GLU A 306      23.394  40.615 -12.265  1.00 99.99           H  
ATOM    838  HB2 GLU A 306      25.116  40.989 -12.252  1.00 99.99           H  
ATOM    839  HG1 GLU A 306      23.573  42.466 -10.824  1.00 99.99           H  
ATOM    840  HG2 GLU A 306      25.058  41.863 -10.088  1.00 99.99           H  
ATOM    841  N   LEU A 307      26.076  38.343 -13.031  1.00  4.73           N  
ATOM    842  CA  LEU A 307      26.443  37.476 -14.147  1.00  4.73           C  
ATOM    843  C   LEU A 307      26.333  36.001 -13.726  1.00  4.73           C  
ATOM    844  O   LEU A 307      25.796  35.186 -14.487  1.00  4.73           O  
ATOM    845  CB  LEU A 307      27.840  37.848 -14.658  1.00  4.73           C  
ATOM    846  CG  LEU A 307      28.316  37.021 -15.870  1.00  4.73           C  
ATOM    847  CD1 LEU A 307      27.382  37.092 -17.078  1.00  4.73           C  
ATOM    848  CD2 LEU A 307      29.672  37.555 -16.329  1.00  4.73           C  
ATOM    849  HN  LEU A 307      26.800  38.831 -12.526  1.00 99.99           H  
ATOM    850  HA  LEU A 307      25.725  37.641 -14.950  1.00 99.99           H  
ATOM    851  HB1 LEU A 307      28.552  37.709 -13.846  1.00 99.99           H  
ATOM    852  HB2 LEU A 307      27.833  38.905 -14.937  1.00 99.99           H  
ATOM    853  HG  LEU A 307      28.436  35.980 -15.574  1.00 99.99           H  
ATOM    854 1HD1 LEU A 307      27.230  38.126 -17.384  1.00 99.99           H  
ATOM    855 2HD1 LEU A 307      27.818  36.529 -17.899  1.00 99.99           H  
ATOM    856 3HD1 LEU A 307      26.425  36.636 -16.832  1.00 99.99           H  
ATOM    857 1HD2 LEU A 307      29.586  38.588 -16.665  1.00 99.99           H  
ATOM    858 2HD2 LEU A 307      30.379  37.499 -15.506  1.00 99.99           H  
ATOM    859 3HD2 LEU A 307      30.041  36.944 -17.153  1.00 99.99           H  
ATOM    860  N   ASN A 308      26.745  35.670 -12.485  1.00  4.70           N  
ATOM    861  CA  ASN A 308      26.512  34.306 -11.991  1.00  4.70           C  
ATOM    862  C   ASN A 308      25.000  33.895 -12.024  1.00  4.70           C  
ATOM    863  O   ASN A 308      24.611  32.818 -12.502  1.00  4.70           O  
ATOM    864  CB  ASN A 308      27.153  34.088 -10.610  1.00  4.70           C  
ATOM    865  CG  ASN A 308      27.281  32.604 -10.286  1.00  4.70           C  
ATOM    866  OD1 ASN A 308      27.779  31.818 -11.071  1.00  4.70           O  
ATOM    867  ND2 ASN A 308      26.858  32.171  -9.120  1.00  4.70           N  
ATOM    868  HN  ASN A 308      27.159  36.369 -11.879  1.00 99.99           H  
ATOM    869  HA  ASN A 308      27.010  33.633 -12.693  1.00 99.99           H  
ATOM    870  HB1 ASN A 308      26.562  34.584  -9.843  1.00 99.99           H  
ATOM    871  HB2 ASN A 308      28.155  34.513 -10.598  1.00 99.99           H  
ATOM    872 1HD2 ASN A 308      26.452  32.809  -8.461  1.00 99.99           H  
ATOM    873 2HD2 ASN A 308      26.959  31.186  -8.922  1.00 99.99           H  
ATOM    874  N   LYS A 309      24.108  34.790 -11.584  1.00  4.68           N  
ATOM    875  CA  LYS A 309      22.655  34.552 -11.631  1.00  4.68           C  
ATOM    876  C   LYS A 309      22.127  34.304 -13.078  1.00  4.68           C  
ATOM    877  O   LYS A 309      21.401  33.331 -13.366  1.00  4.68           O  
ATOM    878  CB  LYS A 309      21.890  35.722 -10.980  1.00  4.68           C  
ATOM    879  CG  LYS A 309      22.130  35.829  -9.465  1.00  4.68           C  
ATOM    880  CD  LYS A 309      21.656  37.186  -8.920  1.00  4.68           C  
ATOM    881  CE  LYS A 309      22.337  37.466  -7.575  1.00  4.68           C  
ATOM    882  NZ  LYS A 309      22.198  38.876  -7.144  1.00  4.68           N1+
ATOM    883  HN  LYS A 309      24.451  35.659 -11.187  1.00 99.99           H  
ATOM    884  HA  LYS A 309      22.427  33.643 -11.074  1.00 99.99           H  
ATOM    885  HB1 LYS A 309      20.818  35.588 -11.149  1.00 99.99           H  
ATOM    886  HB2 LYS A 309      22.188  36.648 -11.467  1.00 99.99           H  
ATOM    887  HG1 LYS A 309      23.192  35.720  -9.261  1.00 99.99           H  
ATOM    888  HG2 LYS A 309      21.604  35.024  -8.951  1.00 99.99           H  
ATOM    889  HD1 LYS A 309      20.571  37.194  -8.808  1.00 99.99           H  
ATOM    890  HD2 LYS A 309      21.942  37.966  -9.624  1.00 99.99           H  
ATOM    891  HE1 LYS A 309      23.400  37.257  -7.699  1.00 99.99           H  
ATOM    892  HE2 LYS A 309      21.947  36.791  -6.812  1.00 99.99           H  
ATOM    893  HZ1 LYS A 309      21.246  39.154  -6.985  1.00 99.99           H  
ATOM    894  HZ2 LYS A 309      22.776  39.037  -6.313  1.00 99.99           H  
ATOM    895  HZ3 LYS A 309      22.583  39.520  -7.846  1.00 99.99           H  
ATOM    896  N   ASN A 310      22.569  35.170 -13.998  1.00  4.68           N  
ATOM    897  CA  ASN A 310      22.244  35.072 -15.426  1.00  4.68           C  
ATOM    898  C   ASN A 310      22.625  33.704 -16.052  1.00  4.68           C  
ATOM    899  O   ASN A 310      21.868  33.123 -16.855  1.00  4.68           O  
ATOM    900  CB  ASN A 310      22.843  36.263 -16.191  1.00  4.68           C  
ATOM    901  CG  ASN A 310      21.927  37.476 -16.142  1.00  4.68           C  
ATOM    902  OD1 ASN A 310      21.085  37.664 -17.002  1.00  4.68           O  
ATOM    903  ND2 ASN A 310      22.052  38.322 -15.145  1.00  4.68           N  
ATOM    904  HN  ASN A 310      23.176  35.918 -13.688  1.00 99.99           H  
ATOM    905  HA  ASN A 310      21.160  35.133 -15.530  1.00 99.99           H  
ATOM    906  HB1 ASN A 310      22.949  35.991 -17.241  1.00 99.99           H  
ATOM    907  HB2 ASN A 310      23.831  36.516 -15.810  1.00 99.99           H  
ATOM    908 1HD2 ASN A 310      22.726  38.151 -14.409  1.00 99.99           H  
ATOM    909 2HD2 ASN A 310      21.422  39.102 -15.142  1.00 99.99           H  
ATOM    910  N   PHE A 311      23.752  33.146 -15.581  1.00  4.64           N  
ATOM    911  CA  PHE A 311      24.163  31.779 -15.918  1.00  4.64           C  
ATOM    912  C   PHE A 311      23.019  30.748 -15.840  1.00  4.64           C  
ATOM    913  O   PHE A 311      22.682  30.034 -16.802  1.00  4.64           O  
ATOM    914  CB  PHE A 311      25.357  31.354 -15.055  1.00  4.64           C  
ATOM    915  CG  PHE A 311      26.090  30.158 -15.609  1.00  4.64           C  
ATOM    916  CD1 PHE A 311      27.089  30.350 -16.574  1.00  4.64           C  
ATOM    917  CD2 PHE A 311      25.746  28.860 -15.187  1.00  4.64           C  
ATOM    918  CE1 PHE A 311      27.728  29.240 -17.143  1.00  4.64           C  
ATOM    919  CE2 PHE A 311      26.402  27.750 -15.741  1.00  4.64           C  
ATOM    920  CZ  PHE A 311      27.390  27.944 -16.724  1.00  4.64           C  
ATOM    921  HN  PHE A 311      24.348  33.692 -14.964  1.00 99.99           H  
ATOM    922  HA  PHE A 311      24.508  31.790 -16.940  1.00 99.99           H  
ATOM    923  HB1 PHE A 311      25.017  31.083 -14.061  1.00 99.99           H  
ATOM    924  HB2 PHE A 311      26.062  32.183 -14.968  1.00 99.99           H  
ATOM    925  HD1 PHE A 311      27.356  31.350 -16.884  1.00 99.99           H  
ATOM    926  HE1 PHE A 311      28.470  29.381 -17.910  1.00 99.99           H  
ATOM    927  HZ  PHE A 311      27.881  27.090 -17.162  1.00 99.99           H  
ATOM    928  HE2 PHE A 311      26.132  26.751 -15.431  1.00 99.99           H  
ATOM    929  HD2 PHE A 311      24.971  28.711 -14.450  1.00 99.99           H  
ATOM    930  N   SER A 312      22.380  30.739 -14.670  1.00  4.65           N  
ATOM    931  CA  SER A 312      21.241  29.832 -14.419  1.00  4.65           C  
ATOM    932  C   SER A 312      20.042  30.066 -15.328  1.00  4.65           C  
ATOM    933  O   SER A 312      19.436  29.107 -15.825  1.00  4.65           O  
ATOM    934  CB  SER A 312      20.786  29.973 -12.962  1.00  4.65           C  
ATOM    935  OG  SER A 312      21.893  29.957 -12.074  1.00  4.65           O  
ATOM    936  HN  SER A 312      22.701  31.362 -13.943  1.00 99.99           H  
ATOM    937  HA  SER A 312      21.572  28.805 -14.572  1.00 99.99           H  
ATOM    938  HB1 SER A 312      20.116  29.147 -12.716  1.00 99.99           H  
ATOM    939  HB2 SER A 312      20.243  30.909 -12.830  1.00 99.99           H  
ATOM    940  HG  SER A 312      22.227  30.855 -11.979  1.00 99.99           H  
ATOM    941  N   MET A 313      19.730  31.343 -15.591  1.00  4.94           N  
ATOM    942  CA  MET A 313      18.660  31.656 -16.565  1.00  4.94           C  
ATOM    943  C   MET A 313      18.872  30.957 -17.900  1.00  4.94           C  
ATOM    944  O   MET A 313      17.907  30.391 -18.436  1.00  4.94           O  
ATOM    945  CB  MET A 313      18.507  33.180 -16.718  1.00  4.94           C  
ATOM    946  CG  MET A 313      17.989  33.832 -15.426  1.00  4.94           C  
ATOM    947  SD  MET A 313      18.495  35.553 -15.131  1.00  4.94           S  
ATOM    948  CE  MET A 313      17.991  36.358 -16.677  1.00  4.94           C  
ATOM    949  HN  MET A 313      20.307  32.085 -15.213  1.00 99.99           H  
ATOM    950  HA  MET A 313      17.721  31.270 -16.168  1.00 99.99           H  
ATOM    951  HB1 MET A 313      17.799  33.393 -17.521  1.00 99.99           H  
ATOM    952  HB2 MET A 313      19.463  33.619 -16.991  1.00 99.99           H  
ATOM    953  HG1 MET A 313      18.340  33.259 -14.568  1.00 99.99           H  
ATOM    954  HG2 MET A 313      16.900  33.783 -15.428  1.00 99.99           H  
ATOM    955  HE1 MET A 313      18.555  35.943 -17.511  1.00 99.99           H  
ATOM    956  HE2 MET A 313      16.924  36.211 -16.841  1.00 99.99           H  
ATOM    957  HE3 MET A 313      18.205  37.425 -16.610  1.00 99.99           H  
ATOM    958  N   ILE A 314      20.128  30.888 -18.375  1.00  5.00           N  
ATOM    959  CA  ILE A 314      20.330  30.210 -19.669  1.00  5.00           C  
ATOM    960  C   ILE A 314      20.594  28.703 -19.624  1.00  5.00           C  
ATOM    961  O   ILE A 314      20.330  28.043 -20.623  1.00  5.00           O  
ATOM    962  CB  ILE A 314      20.920  31.114 -20.745  1.00  5.00           C  
ATOM    963  CG1 ILE A 314      20.537  32.621 -20.631  1.00  5.00           C  
ATOM    964  CG2 ILE A 314      20.430  30.621 -22.122  1.00  5.00           C  
ATOM    965  CD1 ILE A 314      19.060  32.979 -20.874  1.00  5.00           C  
ATOM    966  HN  ILE A 314      20.896  31.322 -17.877  1.00 99.99           H  
ATOM    967  HA  ILE A 314      19.328  30.145 -20.073  1.00 99.99           H  
ATOM    968  HB  ILE A 314      21.993  31.015 -20.645  1.00 99.99           H  
ATOM    969 1HG2 ILE A 314      20.518  31.396 -22.880  1.00 99.99           H  
ATOM    970 2HG2 ILE A 314      20.989  29.735 -22.416  1.00 99.99           H  
ATOM    971 3HG2 ILE A 314      19.383  30.355 -22.086  1.00 99.99           H  
ATOM    972 1HG1 ILE A 314      21.134  33.181 -21.351  1.00 99.99           H  
ATOM    973 2HG1 ILE A 314      20.805  33.001 -19.648  1.00 99.99           H  
ATOM    974 1HD1 ILE A 314      18.912  34.038 -20.669  1.00 99.99           H  
ATOM    975 3HD1 ILE A 314      18.783  32.786 -21.909  1.00 99.99           H  
ATOM    976 2HD1 ILE A 314      18.411  32.402 -20.218  1.00 99.99           H  
ATOM    977  N   VAL A 315      20.801  28.098 -18.445  1.00  4.87           N  
ATOM    978  CA  VAL A 315      20.389  26.667 -18.262  1.00  4.87           C  
ATOM    979  C   VAL A 315      18.876  26.433 -18.368  1.00  4.87           C  
ATOM    980  O   VAL A 315      18.472  25.351 -18.784  1.00  4.87           O  
ATOM    981  CB  VAL A 315      20.928  26.123 -16.920  1.00  4.87           C  
ATOM    982  CG1 VAL A 315      20.561  24.657 -16.650  1.00  4.87           C  
ATOM    983  CG2 VAL A 315      22.460  26.186 -16.887  1.00  4.87           C  
ATOM    984  HN  VAL A 315      21.008  28.660 -17.628  1.00 99.99           H  
ATOM    985  HA  VAL A 315      20.839  26.074 -19.054  1.00 99.99           H  
ATOM    986  HB  VAL A 315      20.540  26.729 -16.102  1.00 99.99           H  
ATOM    987 1HG1 VAL A 315      21.043  24.312 -15.735  1.00 99.99           H  
ATOM    988 2HG1 VAL A 315      19.485  24.556 -16.518  1.00 99.99           H  
ATOM    989 3HG1 VAL A 315      20.880  24.031 -17.486  1.00 99.99           H  
ATOM    990 1HG2 VAL A 315      22.828  25.830 -15.927  1.00 99.99           H  
ATOM    991 2HG2 VAL A 315      22.854  25.553 -17.680  1.00 99.99           H  
ATOM    992 3HG2 VAL A 315      22.809  27.208 -17.028  1.00 99.99           H  
ATOM    993  N   GLY A 316      18.024  27.420 -18.061  1.00  5.72           N  
ATOM    994  CA  GLY A 316      16.594  27.335 -18.437  1.00  5.72           C  
ATOM    995  C   GLY A 316      16.275  27.885 -19.832  1.00  5.72           C  
ATOM    996  O   GLY A 316      15.093  27.956 -20.171  1.00  5.72           O  
ATOM    997  HN  GLY A 316      18.381  28.293 -17.689  1.00 99.99           H  
ATOM    998  HA1 GLY A 316      16.013  27.911 -17.718  1.00 99.99           H  
ATOM    999  HA2 GLY A 316      16.251  26.301 -18.397  1.00 99.99           H  
ATOM   1000  N   ASN A 317      17.265  28.254 -20.664  1.00  5.72           N  
ATOM   1001  CA  ASN A 317      16.996  28.409 -22.110  1.00  5.72           C  
ATOM   1002  C   ASN A 317      18.151  27.859 -23.003  1.00  5.72           C  
ATOM   1003  O   ASN A 317      18.505  26.693 -22.867  1.00  5.72           O  
ATOM   1004  CB  ASN A 317      16.500  29.847 -22.391  1.00  5.72           C  
ATOM   1005  CG  ASN A 317      15.961  30.012 -23.799  1.00  5.72           C  
ATOM   1006  OD1 ASN A 317      16.631  30.530 -24.676  1.00  5.72           O  
ATOM   1007  ND2 ASN A 317      14.762  29.555 -24.071  1.00  5.72           N  
ATOM   1008  HN  ASN A 317      18.224  28.136 -20.365  1.00 99.99           H  
ATOM   1009  HA  ASN A 317      16.163  27.746 -22.353  1.00 99.99           H  
ATOM   1010  HB1 ASN A 317      17.289  30.575 -22.226  1.00 99.99           H  
ATOM   1011  HB2 ASN A 317      15.695  30.088 -21.698  1.00 99.99           H  
ATOM   1012 1HD2 ASN A 317      14.204  29.135 -23.347  1.00 99.99           H  
ATOM   1013 2HD2 ASN A 317      14.429  29.686 -25.011  1.00 99.99           H  
ATOM   1014  N   ALA A 318      18.648  28.609 -23.995  1.00  5.67           N  
ATOM   1015  CA  ALA A 318      19.526  28.119 -25.063  1.00  5.67           C  
ATOM   1016  C   ALA A 318      21.041  28.040 -24.674  1.00  5.67           C  
ATOM   1017  O   ALA A 318      21.826  29.006 -24.764  1.00  5.67           O  
ATOM   1018  CB  ALA A 318      19.318  29.017 -26.291  1.00  5.67           C  
ATOM   1019  HN  ALA A 318      18.287  29.548 -24.108  1.00 99.99           H  
ATOM   1020  HA  ALA A 318      19.207  27.110 -25.334  1.00 99.99           H  
ATOM   1021  HB1 ALA A 318      19.937  28.658 -27.114  1.00 99.99           H  
ATOM   1022  HB2 ALA A 318      18.270  28.995 -26.595  1.00 99.99           H  
ATOM   1023  HB3 ALA A 318      19.600  30.044 -26.053  1.00 99.99           H  
ATOM   1024  N   THR A 319      21.446  26.856 -24.220  1.00  5.15           N  
ATOM   1025  CA  THR A 319      22.528  26.667 -23.249  1.00  5.15           C  
ATOM   1026  C   THR A 319      23.947  27.137 -23.609  1.00  5.15           C  
ATOM   1027  O   THR A 319      24.565  27.932 -22.902  1.00  5.15           O  
ATOM   1028  CB  THR A 319      22.553  25.222 -22.701  1.00  5.15           C  
ATOM   1029  OG1 THR A 319      21.827  24.323 -23.507  1.00  5.15           O  
ATOM   1030  CG2 THR A 319      21.896  25.144 -21.327  1.00  5.15           C  
ATOM   1031  HN  THR A 319      20.800  26.076 -24.267  1.00 99.99           H  
ATOM   1032  HA  THR A 319      22.261  27.305 -22.406  1.00 99.99           H  
ATOM   1033  HB  THR A 319      23.582  24.872 -22.607  1.00 99.99           H  
ATOM   1034 1HG2 THR A 319      21.935  24.117 -20.965  1.00 99.99           H  
ATOM   1035 2HG2 THR A 319      22.427  25.791 -20.632  1.00 99.99           H  
ATOM   1036 3HG2 THR A 319      20.854  25.459 -21.402  1.00 99.99           H  
ATOM   1037  HG1 THR A 319      22.473  23.898 -24.123  1.00 99.99           H  
ATOM   1038  N   GLU A 320      24.481  26.655 -24.719  1.00  4.61           N  
ATOM   1039  CA  GLU A 320      25.896  26.689 -25.136  1.00  4.61           C  
ATOM   1040  C   GLU A 320      26.241  28.074 -25.712  1.00  4.61           C  
ATOM   1041  O   GLU A 320      27.283  28.692 -25.445  1.00  4.61           O  
ATOM   1042  CB  GLU A 320      26.065  25.667 -26.279  1.00  4.61           C  
ATOM   1043  CG  GLU A 320      25.571  24.224 -26.054  1.00  4.61           C  
ATOM   1044  CD  GLU A 320      24.071  24.061 -25.779  1.00  4.61           C  
ATOM   1045  OE1 GLU A 320      23.275  24.829 -26.360  1.00  4.61           O  
ATOM   1046  OE2 GLU A 320      23.726  23.275 -24.869  1.00  4.61           O  
ATOM   1047  HN  GLU A 320      23.847  26.088 -25.286  1.00 99.99           H  
ATOM   1048  HA  GLU A 320      26.556  26.449 -24.302  1.00 99.99           H  
ATOM   1049  HB1 GLU A 320      27.127  25.626 -26.495  1.00 99.99           H  
ATOM   1050  HB2 GLU A 320      25.569  26.039 -27.176  1.00 99.99           H  
ATOM   1051  HG1 GLU A 320      26.148  23.794 -25.233  1.00 99.99           H  
ATOM   1052  HG2 GLU A 320      25.772  23.665 -26.963  1.00 99.99           H  
ATOM   1053  N   ALA A 321      25.292  28.595 -26.491  1.00  4.61           N  
ATOM   1054  CA  ALA A 321      25.312  29.964 -26.954  1.00  4.61           C  
ATOM   1055  C   ALA A 321      25.295  30.948 -25.786  1.00  4.61           C  
ATOM   1056  O   ALA A 321      26.015  31.959 -25.798  1.00  4.61           O  
ATOM   1057  CB  ALA A 321      24.113  30.176 -27.887  1.00  4.61           C  
ATOM   1058  HN  ALA A 321      24.455  28.048 -26.645  1.00 99.99           H  
ATOM   1059  HA  ALA A 321      26.229  30.133 -27.521  1.00 99.99           H  
ATOM   1060  HB1 ALA A 321      24.126  31.197 -28.270  1.00 99.99           H  
ATOM   1061  HB2 ALA A 321      24.170  29.484 -28.728  1.00 99.99           H  
ATOM   1062  HB3 ALA A 321      23.180  30.010 -27.345  1.00 99.99           H  
ATOM   1063  N   ALA A 322      24.512  30.635 -24.753  1.00  4.59           N  
ATOM   1064  CA  ALA A 322      24.522  31.489 -23.587  1.00  4.59           C  
ATOM   1065  C   ALA A 322      25.790  31.448 -22.757  1.00  4.59           C  
ATOM   1066  O   ALA A 322      26.271  32.513 -22.401  1.00  4.59           O  
ATOM   1067  CB  ALA A 322      23.309  31.220 -22.783  1.00  4.59           C  
ATOM   1068  HN  ALA A 322      23.898  29.827 -24.781  1.00 99.99           H  
ATOM   1069  HA  ALA A 322      24.425  32.518 -23.939  1.00 99.99           H  
ATOM   1070  HB1 ALA A 322      23.229  32.011 -22.041  1.00 99.99           H  
ATOM   1071  HB2 ALA A 322      22.480  31.278 -23.482  1.00 99.99           H  
ATOM   1072  HB3 ALA A 322      23.364  30.235 -22.319  1.00 99.99           H  
ATOM   1073  N   VAL A 323      26.397  30.285 -22.549  1.00  4.55           N  
ATOM   1074  CA  VAL A 323      27.772  30.193 -22.025  1.00  4.55           C  
ATOM   1075  C   VAL A 323      28.738  31.065 -22.811  1.00  4.55           C  
ATOM   1076  O   VAL A 323      29.561  31.736 -22.201  1.00  4.55           O  
ATOM   1077  CB  VAL A 323      28.213  28.711 -22.039  1.00  4.55           C  
ATOM   1078  CG1 VAL A 323      29.692  28.501 -21.712  1.00  4.55           C  
ATOM   1079  CG2 VAL A 323      27.433  27.908 -20.995  1.00  4.55           C  
ATOM   1080  HN  VAL A 323      25.903  29.431 -22.809  1.00 99.99           H  
ATOM   1081  HA  VAL A 323      27.800  30.538 -21.000  1.00 99.99           H  
ATOM   1082  HB  VAL A 323      28.022  28.284 -23.021  1.00 99.99           H  
ATOM   1083 1HG1 VAL A 323      29.923  27.434 -21.702  1.00 99.99           H  
ATOM   1084 2HG1 VAL A 323      30.325  28.974 -22.461  1.00 99.99           H  
ATOM   1085 3HG1 VAL A 323      29.897  28.919 -20.733  1.00 99.99           H  
ATOM   1086 1HG2 VAL A 323      27.656  28.281 -19.996  1.00 99.99           H  
ATOM   1087 2HG2 VAL A 323      26.362  27.987 -21.172  1.00 99.99           H  
ATOM   1088 3HG2 VAL A 323      27.716  26.857 -21.060  1.00 99.99           H  
ATOM   1089  N   SER A 324      28.617  31.127 -24.140  1.00  4.56           N  
ATOM   1090  CA  SER A 324      29.480  31.995 -24.959  1.00  4.56           C  
ATOM   1091  C   SER A 324      29.255  33.494 -24.722  1.00  4.56           C  
ATOM   1092  O   SER A 324      30.206  34.257 -24.554  1.00  4.56           O  
ATOM   1093  CB  SER A 324      29.325  31.618 -26.439  1.00  4.56           C  
ATOM   1094  OG  SER A 324      29.547  30.223 -26.617  1.00  4.56           O  
ATOM   1095  HN  SER A 324      27.929  30.537 -24.590  1.00 99.99           H  
ATOM   1096  HA  SER A 324      30.518  31.794 -24.687  1.00 99.99           H  
ATOM   1097  HB1 SER A 324      30.055  32.177 -27.025  1.00 99.99           H  
ATOM   1098  HB2 SER A 324      28.326  31.876 -26.789  1.00 99.99           H  
ATOM   1099  HG  SER A 324      28.814  29.721 -26.223  1.00 99.99           H  
ATOM   1100  N   SER A 325      27.991  33.898 -24.593  1.00  4.57           N  
ATOM   1101  CA  SER A 325      27.611  35.263 -24.192  1.00  4.57           C  
ATOM   1102  C   SER A 325      28.118  35.627 -22.792  1.00  4.57           C  
ATOM   1103  O   SER A 325      28.565  36.751 -22.572  1.00  4.57           O  
ATOM   1104  CB  SER A 325      26.084  35.398 -24.230  1.00  4.57           C  
ATOM   1105  OG  SER A 325      25.559  34.982 -25.483  1.00  4.57           O  
ATOM   1106  HN  SER A 325      27.262  33.207 -24.717  1.00 99.99           H  
ATOM   1107  HA  SER A 325      28.039  35.972 -24.902  1.00 99.99           H  
ATOM   1108  HB1 SER A 325      25.815  36.442 -24.061  1.00 99.99           H  
ATOM   1109  HB2 SER A 325      25.636  34.794 -23.441  1.00 99.99           H  
ATOM   1110  HG  SER A 325      25.649  34.024 -25.577  1.00 99.99           H  
ATOM   1111  N   PHE A 326      28.077  34.689 -21.842  1.00  4.56           N  
ATOM   1112  CA  PHE A 326      28.545  34.854 -20.469  1.00  4.56           C  
ATOM   1113  C   PHE A 326      30.060  35.000 -20.399  1.00  4.56           C  
ATOM   1114  O   PHE A 326      30.543  35.891 -19.708  1.00  4.56           O  
ATOM   1115  CB  PHE A 326      28.113  33.683 -19.568  1.00  4.56           C  
ATOM   1116  CG  PHE A 326      26.625  33.387 -19.470  1.00  4.56           C  
ATOM   1117  CD1 PHE A 326      26.201  32.048 -19.363  1.00  4.56           C  
ATOM   1118  CD2 PHE A 326      25.666  34.418 -19.468  1.00  4.56           C  
ATOM   1119  CE1 PHE A 326      24.836  31.730 -19.324  1.00  4.56           C  
ATOM   1120  CE2 PHE A 326      24.298  34.105 -19.375  1.00  4.56           C  
ATOM   1121  CZ  PHE A 326      23.889  32.764 -19.304  1.00  4.56           C  
ATOM   1122  HN  PHE A 326      27.628  33.809 -22.075  1.00 99.99           H  
ATOM   1123  HA  PHE A 326      28.117  35.772 -20.066  1.00 99.99           H  
ATOM   1124  HB1 PHE A 326      28.472  33.883 -18.558  1.00 99.99           H  
ATOM   1125  HB2 PHE A 326      28.619  32.782 -19.916  1.00 99.99           H  
ATOM   1126  HD1 PHE A 326      26.924  31.252 -19.306  1.00 99.99           H  
ATOM   1127  HE1 PHE A 326      24.511  30.698 -19.248  1.00 99.99           H  
ATOM   1128  HZ  PHE A 326      22.848  32.526 -19.189  1.00 99.99           H  
ATOM   1129  HE2 PHE A 326      23.555  34.889 -19.357  1.00 99.99           H  
ATOM   1130  HD2 PHE A 326      25.963  35.454 -19.525  1.00 99.99           H  
ATOM   1131  N   VAL A 327      30.806  34.205 -21.174  1.00  4.55           N  
ATOM   1132  CA  VAL A 327      32.229  34.443 -21.424  1.00  4.55           C  
ATOM   1133  C   VAL A 327      32.451  35.875 -21.903  1.00  4.55           C  
ATOM   1134  O   VAL A 327      33.230  36.600 -21.298  1.00  4.55           O  
ATOM   1135  CB  VAL A 327      32.814  33.440 -22.454  1.00  4.55           C  
ATOM   1136  CG1 VAL A 327      34.226  33.811 -22.921  1.00  4.55           C  
ATOM   1137  CG2 VAL A 327      32.919  32.018 -21.898  1.00  4.55           C  
ATOM   1138  HN  VAL A 327      30.347  33.444 -21.669  1.00 99.99           H  
ATOM   1139  HA  VAL A 327      32.781  34.331 -20.490  1.00 99.99           H  
ATOM   1140  HB  VAL A 327      32.172  33.407 -23.330  1.00 99.99           H  
ATOM   1141 1HG1 VAL A 327      34.595  33.068 -23.628  1.00 99.99           H  
ATOM   1142 2HG1 VAL A 327      34.221  34.775 -23.428  1.00 99.99           H  
ATOM   1143 3HG1 VAL A 327      34.907  33.860 -22.072  1.00 99.99           H  
ATOM   1144 1HG2 VAL A 327      33.234  31.335 -22.687  1.00 99.99           H  
ATOM   1145 2HG2 VAL A 327      33.652  31.988 -21.091  1.00 99.99           H  
ATOM   1146 3HG2 VAL A 327      31.955  31.684 -21.525  1.00 99.99           H  
ATOM   1147  N   GLN A 328      31.746  36.300 -22.951  1.00  4.61           N  
ATOM   1148  CA  GLN A 328      31.995  37.607 -23.569  1.00  4.61           C  
ATOM   1149  C   GLN A 328      31.708  38.794 -22.620  1.00  4.61           C  
ATOM   1150  O   GLN A 328      32.466  39.767 -22.539  1.00  4.61           O  
ATOM   1151  CB  GLN A 328      31.299  37.646 -24.941  1.00  4.61           C  
ATOM   1152  CG  GLN A 328      32.045  36.710 -25.927  1.00  4.61           C  
ATOM   1153  CD  GLN A 328      31.288  36.414 -27.221  1.00  4.61           C  
ATOM   1154  OE1 GLN A 328      30.953  35.283 -27.548  1.00  4.61           O  
ATOM   1155  NE2 GLN A 328      31.011  37.411 -28.035  1.00  4.61           N  
ATOM   1156  HN  GLN A 328      31.144  35.642 -23.434  1.00 99.99           H  
ATOM   1157  HA  GLN A 328      33.061  37.676 -23.758  1.00 99.99           H  
ATOM   1158  HB1 GLN A 328      31.319  38.664 -25.331  1.00 99.99           H  
ATOM   1159  HB2 GLN A 328      30.260  37.326 -24.836  1.00 99.99           H  
ATOM   1160  HG1 GLN A 328      32.260  35.755 -25.449  1.00 99.99           H  
ATOM   1161  HG2 GLN A 328      33.001  37.167 -26.184  1.00 99.99           H  
ATOM   1162 1HE2 GLN A 328      31.300  38.344 -27.803  1.00 99.99           H  
ATOM   1163 2HE2 GLN A 328      30.491  37.176 -28.860  1.00 99.99           H  
ATOM   1164  N   ASN A 329      30.668  38.677 -21.796  1.00  4.60           N  
ATOM   1165  CA  ASN A 329      30.367  39.633 -20.728  1.00  4.60           C  
ATOM   1166  C   ASN A 329      31.436  39.641 -19.625  1.00  4.60           C  
ATOM   1167  O   ASN A 329      31.806  40.705 -19.130  1.00  4.60           O  
ATOM   1168  CB  ASN A 329      28.968  39.318 -20.153  1.00  4.60           C  
ATOM   1169  CG  ASN A 329      27.828  39.871 -20.996  1.00  4.60           C  
ATOM   1170  OD1 ASN A 329      27.111  40.767 -20.591  1.00  4.60           O  
ATOM   1171  ND2 ASN A 329      27.621  39.376 -22.193  1.00  4.60           N  
ATOM   1172  HN  ASN A 329      30.104  37.841 -21.878  1.00 99.99           H  
ATOM   1173  HA  ASN A 329      30.350  40.641 -21.148  1.00 99.99           H  
ATOM   1174  HB1 ASN A 329      28.882  39.776 -19.167  1.00 99.99           H  
ATOM   1175  HB2 ASN A 329      28.843  38.242 -20.036  1.00 99.99           H  
ATOM   1176 1HD2 ASN A 329      28.164  38.584 -22.508  1.00 99.99           H  
ATOM   1177 2HD2 ASN A 329      26.868  39.772 -22.721  1.00 99.99           H  
ATOM   1178  N   LEU A 330      31.951  38.468 -19.248  1.00  4.59           N  
ATOM   1179  CA  LEU A 330      33.005  38.300 -18.246  1.00  4.59           C  
ATOM   1180  C   LEU A 330      34.331  38.933 -18.679  1.00  4.59           C  
ATOM   1181  O   LEU A 330      35.008  39.578 -17.878  1.00  4.59           O  
ATOM   1182  CB  LEU A 330      33.147  36.786 -17.968  1.00  4.59           C  
ATOM   1183  CG  LEU A 330      34.058  36.353 -16.811  1.00  4.59           C  
ATOM   1184  CD1 LEU A 330      33.599  36.926 -15.482  1.00  4.59           C  
ATOM   1185  CD2 LEU A 330      34.006  34.832 -16.668  1.00  4.59           C  
ATOM   1186  HN  LEU A 330      31.598  37.626 -19.690  1.00 99.99           H  
ATOM   1187  HA  LEU A 330      32.685  38.800 -17.331  1.00 99.99           H  
ATOM   1188  HB1 LEU A 330      33.512  36.299 -18.869  1.00 99.99           H  
ATOM   1189  HB2 LEU A 330      32.156  36.385 -17.767  1.00 99.99           H  
ATOM   1190  HG  LEU A 330      35.085  36.662 -17.004  1.00 99.99           H  
ATOM   1191 1HD1 LEU A 330      34.132  36.447 -14.666  1.00 99.99           H  
ATOM   1192 2HD1 LEU A 330      33.824  37.991 -15.467  1.00 99.99           H  
ATOM   1193 3HD1 LEU A 330      32.535  36.753 -15.344  1.00 99.99           H  
ATOM   1194 1HD2 LEU A 330      32.980  34.517 -16.500  1.00 99.99           H  
ATOM   1195 2HD2 LEU A 330      34.365  34.360 -17.580  1.00 99.99           H  
ATOM   1196 3HD2 LEU A 330      34.623  34.506 -15.834  1.00 99.99           H  
ATOM   1197  N   SER A 331      34.657  38.812 -19.962  1.00  4.60           N  
ATOM   1198  CA  SER A 331      35.830  39.428 -20.571  1.00  4.60           C  
ATOM   1199  C   SER A 331      35.716  40.944 -20.688  1.00  4.60           C  
ATOM   1200  O   SER A 331      36.706  41.643 -20.446  1.00  4.60           O  
ATOM   1201  CB  SER A 331      36.110  38.780 -21.925  1.00  4.60           C  
ATOM   1202  OG  SER A 331      35.341  39.371 -22.947  1.00  4.60           O  
ATOM   1203  HN  SER A 331      34.050  38.255 -20.561  1.00 99.99           H  
ATOM   1204  HA  SER A 331      36.688  39.241 -19.929  1.00 99.99           H  
ATOM   1205  HB1 SER A 331      35.885  37.715 -21.881  1.00 99.99           H  
ATOM   1206  HB2 SER A 331      37.169  38.888 -22.161  1.00 99.99           H  
ATOM   1207  HG  SER A 331      35.202  38.648 -23.615  1.00 99.99           H  
ATOM   1208  N   VAL A 332      34.523  41.463 -20.996  1.00  4.63           N  
ATOM   1209  CA  VAL A 332      34.276  42.910 -20.958  1.00  4.63           C  
ATOM   1210  C   VAL A 332      34.369  43.474 -19.552  1.00  4.63           C  
ATOM   1211  O   VAL A 332      34.967  44.526 -19.386  1.00  4.63           O  
ATOM   1212  CB  VAL A 332      32.933  43.268 -21.630  1.00  4.63           C  
ATOM   1213  CG1 VAL A 332      32.542  44.744 -21.456  1.00  4.63           C  
ATOM   1214  CG2 VAL A 332      33.023  43.022 -23.144  1.00  4.63           C  
ATOM   1215  HN  VAL A 332      33.790  40.834 -21.315  1.00 99.99           H  
ATOM   1216  HA  VAL A 332      35.062  43.405 -21.528  1.00 99.99           H  
ATOM   1217  HB  VAL A 332      32.143  42.645 -21.211  1.00 99.99           H  
ATOM   1218 1HG1 VAL A 332      31.635  44.957 -22.020  1.00 99.99           H  
ATOM   1219 2HG1 VAL A 332      32.339  44.962 -20.406  1.00 99.99           H  
ATOM   1220 3HG1 VAL A 332      33.343  45.393 -21.808  1.00 99.99           H  
ATOM   1221 1HG2 VAL A 332      32.047  43.184 -23.602  1.00 99.99           H  
ATOM   1222 2HG2 VAL A 332      33.750  43.699 -23.593  1.00 99.99           H  
ATOM   1223 3HG2 VAL A 332      33.328  41.998 -23.347  1.00 99.99           H  
ATOM   1224  N   ILE A 333      33.854  42.786 -18.533  1.00  4.60           N  
ATOM   1225  CA  ILE A 333      33.962  43.256 -17.148  1.00  4.60           C  
ATOM   1226  C   ILE A 333      35.428  43.319 -16.732  1.00  4.60           C  
ATOM   1227  O   ILE A 333      35.941  44.400 -16.444  1.00  4.60           O  
ATOM   1228  CB  ILE A 333      33.001  42.449 -16.254  1.00  4.60           C  
ATOM   1229  CG1 ILE A 333      31.563  42.902 -16.626  1.00  4.60           C  
ATOM   1230  CG2 ILE A 333      33.271  42.673 -14.757  1.00  4.60           C  
ATOM   1231  CD1 ILE A 333      30.446  42.034 -16.052  1.00  4.60           C  
ATOM   1232  HN  ILE A 333      33.320  41.943 -18.729  1.00 99.99           H  
ATOM   1233  HA  ILE A 333      33.618  44.293 -17.129  1.00 99.99           H  
ATOM   1234  HB  ILE A 333      33.118  41.384 -16.471  1.00 99.99           H  
ATOM   1235 1HG2 ILE A 333      32.544  42.122 -14.162  1.00 99.99           H  
ATOM   1236 2HG2 ILE A 333      34.263  42.312 -14.488  1.00 99.99           H  
ATOM   1237 3HG2 ILE A 333      33.194  43.733 -14.513  1.00 99.99           H  
ATOM   1238 1HG1 ILE A 333      31.439  42.893 -17.707  1.00 99.99           H  
ATOM   1239 2HG1 ILE A 333      31.411  43.932 -16.296  1.00 99.99           H  
ATOM   1240 1HD1 ILE A 333      29.496  42.325 -16.506  1.00 99.99           H  
ATOM   1241 2HD1 ILE A 333      30.639  40.987 -16.278  1.00 99.99           H  
ATOM   1242 3HD1 ILE A 333      30.372  42.189 -14.979  1.00 99.99           H  
ATOM   1243  N   ILE A 334      36.125  42.191 -16.838  1.00  4.60           N  
ATOM   1244  CA  ILE A 334      37.528  42.021 -16.445  1.00  4.60           C  
ATOM   1245  C   ILE A 334      38.537  42.817 -17.291  1.00  4.60           C  
ATOM   1246  O   ILE A 334      39.685  42.980 -16.876  1.00  4.60           O  
ATOM   1247  CB  ILE A 334      37.766  40.496 -16.370  1.00  4.60           C  
ATOM   1248  CG1 ILE A 334      36.901  39.859 -15.249  1.00  4.60           C  
ATOM   1249  CG2 ILE A 334      39.221  40.060 -16.212  1.00  4.60           C  
ATOM   1250  CD1 ILE A 334      36.996  40.537 -13.873  1.00  4.60           C  
ATOM   1251  HN  ILE A 334      35.632  41.363 -17.158  1.00 99.99           H  
ATOM   1252  HA  ILE A 334      37.664  42.448 -15.454  1.00 99.99           H  
ATOM   1253  HB  ILE A 334      37.448  40.068 -17.323  1.00 99.99           H  
ATOM   1254 1HG2 ILE A 334      39.264  38.979 -16.309  1.00 99.99           H  
ATOM   1255 2HG2 ILE A 334      39.818  40.470 -17.018  1.00 99.99           H  
ATOM   1256 3HG2 ILE A 334      39.628  40.382 -15.252  1.00 99.99           H  
ATOM   1257 1HG1 ILE A 334      37.174  38.808 -15.144  1.00 99.99           H  
ATOM   1258 2HG1 ILE A 334      35.853  39.880 -15.541  1.00 99.99           H  
ATOM   1259 1HD1 ILE A 334      38.019  40.496 -13.507  1.00 99.99           H  
ATOM   1260 3HD1 ILE A 334      36.656  41.571 -13.913  1.00 99.99           H  
ATOM   1261 2HD1 ILE A 334      36.334  40.045 -13.170  1.00 99.99           H  
ATOM   1262  N   ARG A 335      38.103  43.434 -18.402  1.00  4.66           N  
ATOM   1263  CA  ARG A 335      38.927  44.375 -19.187  1.00  4.66           C  
ATOM   1264  C   ARG A 335      38.435  45.818 -19.216  1.00  4.66           C  
ATOM   1265  O   ARG A 335      39.154  46.662 -19.737  1.00  4.66           O  
ATOM   1266  CB  ARG A 335      39.122  43.811 -20.612  1.00  4.66           C  
ATOM   1267  CG  ARG A 335      39.872  42.462 -20.605  1.00  4.66           C  
ATOM   1268  CD  ARG A 335      40.107  41.863 -21.999  1.00  4.66           C  
ATOM   1269  NE  ARG A 335      38.841  41.494 -22.663  1.00  4.66           N  
ATOM   1270  CZ  ARG A 335      38.690  40.709 -23.720  1.00  4.66           C  
ATOM   1271  NH1 ARG A 335      37.524  40.499 -24.239  1.00  4.66           N  
ATOM   1272  NH2 ARG A 335      39.663  40.043 -24.274  1.00  4.66           N  
ATOM   1273  HN  ARG A 335      37.176  43.205 -18.735  1.00 99.99           H  
ATOM   1274  HA  ARG A 335      39.919  44.447 -18.738  1.00 99.99           H  
ATOM   1275  HB1 ARG A 335      39.710  44.521 -21.198  1.00 99.99           H  
ATOM   1276  HB2 ARG A 335      38.150  43.703 -21.094  1.00 99.99           H  
ATOM   1277  HG1 ARG A 335      39.333  41.732 -20.003  1.00 99.99           H  
ATOM   1278  HG2 ARG A 335      40.840  42.630 -20.139  1.00 99.99           H  
ATOM   1279  HD1 ARG A 335      40.732  40.976 -21.882  1.00 99.99           H  
ATOM   1280  HD2 ARG A 335      40.648  42.587 -22.611  1.00 99.99           H  
ATOM   1281  HE  ARG A 335      37.998  41.857 -22.236  1.00 99.99           H  
ATOM   1282 1HH1 ARG A 335      36.688  40.707 -23.713  1.00 99.99           H  
ATOM   1283 2HH1 ARG A 335      37.414  39.662 -24.826  1.00 99.99           H  
ATOM   1284 1HH2 ARG A 335      40.598  40.124 -23.928  1.00 99.99           H  
ATOM   1285 2HH2 ARG A 335      39.430  39.390 -25.013  1.00 99.99           H  
ATOM   1286  N   GLN A 336      37.289  46.131 -18.612  1.00  5.16           N  
ATOM   1287  CA  GLN A 336      36.901  47.520 -18.317  1.00  5.16           C  
ATOM   1288  C   GLN A 336      37.327  47.910 -16.905  1.00  5.16           C  
ATOM   1289  O   GLN A 336      37.564  49.079 -16.614  1.00  5.16           O  
ATOM   1290  CB  GLN A 336      35.377  47.692 -18.446  1.00  5.16           C  
ATOM   1291  CG  GLN A 336      34.888  47.807 -19.897  1.00  5.16           C  
ATOM   1292  CD  GLN A 336      33.393  48.114 -19.965  1.00  5.16           C  
ATOM   1293  OE1 GLN A 336      32.594  47.718 -19.128  1.00  5.16           O  
ATOM   1294  NE2 GLN A 336      32.946  48.867 -20.946  1.00  5.16           N  
ATOM   1295  HN  GLN A 336      36.692  45.381 -18.280  1.00 99.99           H  
ATOM   1296  HA  GLN A 336      37.391  48.210 -19.005  1.00 99.99           H  
ATOM   1297  HB1 GLN A 336      35.088  48.610 -17.931  1.00 99.99           H  
ATOM   1298  HB2 GLN A 336      34.875  46.857 -17.959  1.00 99.99           H  
ATOM   1299  HG1 GLN A 336      35.087  46.883 -20.438  1.00 99.99           H  
ATOM   1300  HG2 GLN A 336      35.435  48.611 -20.386  1.00 99.99           H  
ATOM   1301 1HE2 GLN A 336      33.566  49.198 -21.661  1.00 99.99           H  
ATOM   1302 2HE2 GLN A 336      31.959  49.065 -20.934  1.00 99.99           H  
ATOM   1303  N   ASN A 337      37.419  46.912 -16.033  1.00  6.42           N  
ATOM   1304  CA  ASN A 337      37.491  47.081 -14.601  1.00  6.42           C  
ATOM   1305  C   ASN A 337      38.599  46.208 -14.020  1.00  6.42           C  
ATOM   1306  O   ASN A 337      38.305  45.243 -13.311  1.00  6.42           O  
ATOM   1307  CB  ASN A 337      36.108  46.773 -13.985  1.00  6.42           C  
ATOM   1308  CG  ASN A 337      35.004  47.680 -14.490  1.00  6.42           C  
ATOM   1309  OD1 ASN A 337      34.894  48.832 -14.114  1.00  6.42           O  
ATOM   1310  ND2 ASN A 337      34.146  47.187 -15.352  1.00  6.42           N  
ATOM   1311  HN  ASN A 337      37.179  45.985 -16.365  1.00 99.99           H  
ATOM   1312  HA  ASN A 337      37.723  48.119 -14.364  1.00 99.99           H  
ATOM   1313  HB1 ASN A 337      36.165  46.899 -12.905  1.00 99.99           H  
ATOM   1314  HB2 ASN A 337      35.841  45.736 -14.181  1.00 99.99           H  
ATOM   1315 1HD2 ASN A 337      34.278  46.264 -15.725  1.00 99.99           H  
ATOM   1316 2HD2 ASN A 337      33.452  47.827 -15.700  1.00 99.99           H  
ATOM   1317  N   PRO A 338      39.879  46.581 -14.216  1.00  5.89           N  
ATOM   1318  CA  PRO A 338      40.964  46.017 -13.417  1.00  5.89           C  
ATOM   1319  C   PRO A 338      40.765  46.235 -11.903  1.00  5.89           C  
ATOM   1320  O   PRO A 338      41.415  45.593 -11.087  1.00  5.89           O  
ATOM   1321  CB  PRO A 338      42.250  46.653 -13.954  1.00  5.89           C  
ATOM   1322  CG  PRO A 338      41.777  47.983 -14.539  1.00  5.89           C  
ATOM   1323  CD  PRO A 338      40.372  47.670 -15.052  1.00  5.89           C  
ATOM   1324  HD1 PRO A 338      39.748  48.561 -14.983  1.00 99.99           H  
ATOM   1325  HD2 PRO A 338      40.422  47.330 -16.088  1.00 99.99           H  
ATOM   1326  HG1 PRO A 338      41.717  48.729 -13.747  1.00 99.99           H  
ATOM   1327  HG2 PRO A 338      42.430  48.329 -15.341  1.00 99.99           H  
ATOM   1328  HB1 PRO A 338      43.000  46.794 -13.174  1.00 99.99           H  
ATOM   1329  HB2 PRO A 338      42.650  46.028 -14.755  1.00 99.99           H  
ATOM   1330  HA  PRO A 338      41.009  44.940 -13.585  1.00 99.99           H  
ATOM   1331  N   SER A 339      39.817  47.104 -11.537  1.00  4.73           N  
ATOM   1332  CA  SER A 339      39.265  47.335 -10.202  1.00  4.73           C  
ATOM   1333  C   SER A 339      38.488  46.179  -9.555  1.00  4.73           C  
ATOM   1334  O   SER A 339      37.535  46.405  -8.801  1.00  4.73           O  
ATOM   1335  CB  SER A 339      38.428  48.623 -10.245  1.00  4.73           C  
ATOM   1336  OG  SER A 339      38.230  49.114  -8.940  1.00  4.73           O  
ATOM   1337  HN  SER A 339      39.377  47.610 -12.286  1.00 99.99           H  
ATOM   1338  HA  SER A 339      40.114  47.527  -9.543  1.00 99.99           H  
ATOM   1339  HB1 SER A 339      37.467  48.427 -10.724  1.00 99.99           H  
ATOM   1340  HB2 SER A 339      38.959  49.384 -10.819  1.00 99.99           H  
ATOM   1341  HG  SER A 339      37.780  48.411  -8.448  1.00 99.99           H  
ATOM   1342  N   THR A 340      38.854  44.935  -9.846  1.00  4.64           N  
ATOM   1343  CA  THR A 340      38.252  43.764  -9.209  1.00  4.64           C  
ATOM   1344  C   THR A 340      38.516  43.747  -7.720  1.00  4.64           C  
ATOM   1345  O   THR A 340      39.663  43.787  -7.266  1.00  4.64           O  
ATOM   1346  CB  THR A 340      38.859  42.467  -9.790  1.00  4.64           C  
ATOM   1347  OG1 THR A 340      40.261  42.448  -9.637  1.00  4.64           O  
ATOM   1348  CG2 THR A 340      38.565  42.275 -11.272  1.00  4.64           C  
ATOM   1349  HN  THR A 340      39.697  44.796 -10.392  1.00 99.99           H  
ATOM   1350  HA  THR A 340      37.180  43.762  -9.398  1.00 99.99           H  
ATOM   1351  HB  THR A 340      38.446  41.617  -9.248  1.00 99.99           H  
ATOM   1352 1HG2 THR A 340      39.032  43.067 -11.856  1.00 99.99           H  
ATOM   1353 2HG2 THR A 340      38.973  41.315 -11.587  1.00 99.99           H  
ATOM   1354 3HG2 THR A 340      37.488  42.288 -11.443  1.00 99.99           H  
ATOM   1355  HG1 THR A 340      40.442  42.779  -8.745  1.00 99.99           H  
ATOM   1356  N   THR A 341      37.454  43.578  -6.950  1.00  4.64           N  
ATOM   1357  CA  THR A 341      37.587  43.106  -5.578  1.00  4.64           C  
ATOM   1358  C   THR A 341      38.179  41.689  -5.590  1.00  4.64           C  
ATOM   1359  O   THR A 341      37.907  40.893  -6.489  1.00  4.64           O  
ATOM   1360  CB  THR A 341      36.250  43.187  -4.836  1.00  4.64           C  
ATOM   1361  OG1 THR A 341      35.612  41.937  -4.728  1.00  4.64           O  
ATOM   1362  CG2 THR A 341      35.225  44.170  -5.394  1.00  4.64           C  
ATOM   1363  HN  THR A 341      36.538  43.586  -7.371  1.00 99.99           H  
ATOM   1364  HA  THR A 341      38.290  43.760  -5.062  1.00 99.99           H  
ATOM   1365  HB  THR A 341      36.510  43.553  -3.855  1.00 99.99           H  
ATOM   1366 1HG2 THR A 341      34.412  44.285  -4.677  1.00 99.99           H  
ATOM   1367 2HG2 THR A 341      35.688  45.147  -5.539  1.00 99.99           H  
ATOM   1368 3HG2 THR A 341      34.817  43.811  -6.340  1.00 99.99           H  
ATOM   1369  HG1 THR A 341      34.647  42.103  -4.754  1.00 99.99           H  
ATOM   1370  N   VAL A 342      38.972  41.367  -4.574  1.00  4.58           N  
ATOM   1371  CA  VAL A 342      39.197  40.023  -4.015  1.00  4.58           C  
ATOM   1372  C   VAL A 342      38.118  38.992  -4.412  1.00  4.58           C  
ATOM   1373  O   VAL A 342      38.354  38.010  -5.135  1.00  4.58           O  
ATOM   1374  CB  VAL A 342      39.114  40.225  -2.473  1.00  4.58           C  
ATOM   1375  CG1 VAL A 342      39.235  38.939  -1.664  1.00  4.58           C  
ATOM   1376  CG2 VAL A 342      40.170  41.201  -1.943  1.00  4.58           C  
ATOM   1377  HN  VAL A 342      39.362  42.138  -4.044  1.00 99.99           H  
ATOM   1378  HA  VAL A 342      40.181  39.641  -4.292  1.00 99.99           H  
ATOM   1379  HB  VAL A 342      38.147  40.664  -2.226  1.00 99.99           H  
ATOM   1380 1HG1 VAL A 342      39.044  39.146  -0.611  1.00 99.99           H  
ATOM   1381 2HG1 VAL A 342      38.523  38.181  -1.984  1.00 99.99           H  
ATOM   1382 3HG1 VAL A 342      40.241  38.562  -1.776  1.00 99.99           H  
ATOM   1383 1HG2 VAL A 342      41.159  40.895  -2.276  1.00 99.99           H  
ATOM   1384 2HG2 VAL A 342      39.967  42.214  -2.284  1.00 99.99           H  
ATOM   1385 3HG2 VAL A 342      40.140  41.229  -0.857  1.00 99.99           H  
ATOM   1386  N   GLY A 343      36.890  39.232  -3.940  1.00  4.59           N  
ATOM   1387  CA  GLY A 343      35.792  38.302  -4.120  1.00  4.59           C  
ATOM   1388  C   GLY A 343      35.295  38.252  -5.559  1.00  4.59           C  
ATOM   1389  O   GLY A 343      34.733  37.250  -5.986  1.00  4.59           O  
ATOM   1390  HN  GLY A 343      36.717  40.059  -3.388  1.00 99.99           H  
ATOM   1391  HA1 GLY A 343      34.952  38.556  -3.500  1.00 99.99           H  
ATOM   1392  HA2 GLY A 343      36.119  37.300  -3.837  1.00 99.99           H  
ATOM   1393  N   ASN A 344      35.572  39.310  -6.320  1.00  4.57           N  
ATOM   1394  CA  ASN A 344      35.408  39.336  -7.761  1.00  4.57           C  
ATOM   1395  C   ASN A 344      36.427  38.466  -8.510  1.00  4.57           C  
ATOM   1396  O   ASN A 344      36.054  37.873  -9.515  1.00  4.57           O  
ATOM   1397  CB  ASN A 344      35.423  40.802  -8.236  1.00  4.57           C  
ATOM   1398  CG  ASN A 344      34.632  41.059  -9.501  1.00  4.57           C  
ATOM   1399  OD1 ASN A 344      33.919  42.041  -9.613  1.00  4.57           O  
ATOM   1400  ND2 ASN A 344      34.744  40.221 -10.502  1.00  4.57           N  
ATOM   1401  HN  ASN A 344      36.063  40.088  -5.889  1.00 99.99           H  
ATOM   1402  HA  ASN A 344      34.419  38.936  -7.976  1.00 99.99           H  
ATOM   1403  HB1 ASN A 344      36.446  41.110  -8.433  1.00 99.99           H  
ATOM   1404  HB2 ASN A 344      35.002  41.443  -7.460  1.00 99.99           H  
ATOM   1405 1HD2 ASN A 344      35.256  39.350 -10.398  1.00 99.99           H  
ATOM   1406 2HD2 ASN A 344      34.283  40.459 -11.358  1.00 99.99           H  
ATOM   1407  N   LEU A 345      37.673  38.331  -8.047  1.00  4.63           N  
ATOM   1408  CA  LEU A 345      38.580  37.320  -8.604  1.00  4.63           C  
ATOM   1409  C   LEU A 345      38.040  35.907  -8.347  1.00  4.63           C  
ATOM   1410  O   LEU A 345      37.904  35.113  -9.286  1.00  4.63           O  
ATOM   1411  CB  LEU A 345      40.006  37.497  -8.050  1.00  4.63           C  
ATOM   1412  CG  LEU A 345      40.679  38.844  -8.357  1.00  4.63           C  
ATOM   1413  CD1 LEU A 345      42.025  38.882  -7.636  1.00  4.63           C  
ATOM   1414  CD2 LEU A 345      40.934  39.062  -9.845  1.00  4.63           C  
ATOM   1415  HN  LEU A 345      37.963  38.866  -7.236  1.00 99.99           H  
ATOM   1416  HA  LEU A 345      38.621  37.442  -9.687  1.00 99.99           H  
ATOM   1417  HB1 LEU A 345      40.633  36.696  -8.447  1.00 99.99           H  
ATOM   1418  HB2 LEU A 345      39.971  37.390  -6.971  1.00 99.99           H  
ATOM   1419  HG  LEU A 345      40.066  39.661  -7.976  1.00 99.99           H  
ATOM   1420 1HD1 LEU A 345      42.497  39.847  -7.802  1.00 99.99           H  
ATOM   1421 2HD1 LEU A 345      41.879  38.728  -6.569  1.00 99.99           H  
ATOM   1422 3HD1 LEU A 345      42.675  38.099  -8.025  1.00 99.99           H  
ATOM   1423 1HD2 LEU A 345      41.478  39.996  -9.995  1.00 99.99           H  
ATOM   1424 2HD2 LEU A 345      41.522  38.242 -10.255  1.00 99.99           H  
ATOM   1425 3HD2 LEU A 345      39.983  39.141 -10.369  1.00 99.99           H  
ATOM   1426  N   ALA A 346      37.629  35.624  -7.103  1.00  4.69           N  
ATOM   1427  CA  ALA A 346      37.035  34.316  -6.768  1.00  4.69           C  
ATOM   1428  C   ALA A 346      35.827  33.963  -7.643  1.00  4.69           C  
ATOM   1429  O   ALA A 346      35.682  32.830  -8.123  1.00  4.69           O  
ATOM   1430  CB  ALA A 346      36.536  34.382  -5.314  1.00  4.69           C  
ATOM   1431  HN  ALA A 346      37.761  36.316  -6.375  1.00 99.99           H  
ATOM   1432  HA  ALA A 346      37.790  33.536  -6.865  1.00 99.99           H  
ATOM   1433  HB1 ALA A 346      37.113  35.103  -4.751  1.00 99.99           H  
ATOM   1434  HB2 ALA A 346      35.499  34.714  -5.261  1.00 99.99           H  
ATOM   1435  HB3 ALA A 346      36.594  33.393  -4.857  1.00 99.99           H  
ATOM   1436  N   SER A 347      34.933  34.938  -7.810  1.00  4.70           N  
ATOM   1437  CA  SER A 347      33.697  34.768  -8.549  1.00  4.70           C  
ATOM   1438  C   SER A 347      33.922  34.675 -10.050  1.00  4.70           C  
ATOM   1439  O   SER A 347      33.193  33.946 -10.712  1.00  4.70           O  
ATOM   1440  CB  SER A 347      32.691  35.870  -8.236  1.00  4.70           C  
ATOM   1441  OG  SER A 347      33.093  37.091  -8.804  1.00  4.70           O  
ATOM   1442  HN  SER A 347      35.076  35.816  -7.323  1.00 99.99           H  
ATOM   1443  HA  SER A 347      33.242  33.830  -8.233  1.00 99.99           H  
ATOM   1444  HB1 SER A 347      32.592  35.980  -7.154  1.00 99.99           H  
ATOM   1445  HB2 SER A 347      31.719  35.593  -8.649  1.00 99.99           H  
ATOM   1446  HG  SER A 347      32.457  37.753  -8.459  1.00 99.99           H  
ATOM   1447  N   VAL A 348      34.974  35.306 -10.589  1.00  4.63           N  
ATOM   1448  CA  VAL A 348      35.396  35.085 -11.977  1.00  4.63           C  
ATOM   1449  C   VAL A 348      35.889  33.666 -12.200  1.00  4.63           C  
ATOM   1450  O   VAL A 348      35.495  33.036 -13.185  1.00  4.63           O  
ATOM   1451  CB  VAL A 348      36.464  36.090 -12.441  1.00  4.63           C  
ATOM   1452  CG1 VAL A 348      37.019  35.739 -13.835  1.00  4.63           C  
ATOM   1453  CG2 VAL A 348      35.881  37.503 -12.495  1.00  4.63           C  
ATOM   1454  HN  VAL A 348      35.500  35.954 -10.010  1.00 99.99           H  
ATOM   1455  HA  VAL A 348      34.524  35.214 -12.617  1.00 99.99           H  
ATOM   1456  HB  VAL A 348      37.290  36.080 -11.731  1.00 99.99           H  
ATOM   1457 1HG1 VAL A 348      37.568  36.580 -14.246  1.00 99.99           H  
ATOM   1458 2HG1 VAL A 348      37.689  34.883 -13.766  1.00 99.99           H  
ATOM   1459 3HG1 VAL A 348      36.209  35.503 -14.518  1.00 99.99           H  
ATOM   1460 1HG2 VAL A 348      36.660  38.187 -12.168  1.00 99.99           H  
ATOM   1461 2HG2 VAL A 348      35.560  37.760 -13.501  1.00 99.99           H  
ATOM   1462 3HG2 VAL A 348      35.030  37.601 -11.823  1.00 99.99           H  
ATOM   1463  N   VAL A 349      36.689  33.130 -11.272  1.00  4.61           N  
ATOM   1464  CA  VAL A 349      37.079  31.714 -11.348  1.00  4.61           C  
ATOM   1465  C   VAL A 349      35.865  30.801 -11.295  1.00  4.61           C  
ATOM   1466  O   VAL A 349      35.764  29.894 -12.106  1.00  4.61           O  
ATOM   1467  CB  VAL A 349      38.107  31.337 -10.259  1.00  4.61           C  
ATOM   1468  CG1 VAL A 349      38.516  29.856 -10.331  1.00  4.61           C  
ATOM   1469  CG2 VAL A 349      39.386  32.173 -10.407  1.00  4.61           C  
ATOM   1470  HN  VAL A 349      37.006  33.708 -10.496  1.00 99.99           H  
ATOM   1471  HA  VAL A 349      37.553  31.544 -12.316  1.00 99.99           H  
ATOM   1472  HB  VAL A 349      37.683  31.527  -9.274  1.00 99.99           H  
ATOM   1473 1HG1 VAL A 349      39.290  29.651  -9.592  1.00 99.99           H  
ATOM   1474 2HG1 VAL A 349      37.662  29.216 -10.114  1.00 99.99           H  
ATOM   1475 3HG1 VAL A 349      38.892  29.618 -11.326  1.00 99.99           H  
ATOM   1476 1HG2 VAL A 349      40.116  31.867  -9.657  1.00 99.99           H  
ATOM   1477 2HG2 VAL A 349      39.802  32.046 -11.402  1.00 99.99           H  
ATOM   1478 3HG2 VAL A 349      39.174  33.228 -10.256  1.00 99.99           H  
ATOM   1479  N   SER A 350      34.906  31.055 -10.406  1.00  4.61           N  
ATOM   1480  CA  SER A 350      33.705  30.217 -10.287  1.00  4.61           C  
ATOM   1481  C   SER A 350      32.795  30.292 -11.512  1.00  4.61           C  
ATOM   1482  O   SER A 350      32.211  29.286 -11.905  1.00  4.61           O  
ATOM   1483  CB  SER A 350      32.947  30.564  -9.009  1.00  4.61           C  
ATOM   1484  OG  SER A 350      33.810  30.355  -7.899  1.00  4.61           O  
ATOM   1485  HN  SER A 350      35.048  31.822  -9.761  1.00 99.99           H  
ATOM   1486  HA  SER A 350      34.021  29.178 -10.213  1.00 99.99           H  
ATOM   1487  HB1 SER A 350      32.077  29.912  -8.916  1.00 99.99           H  
ATOM   1488  HB2 SER A 350      32.615  31.603  -9.039  1.00 99.99           H  
ATOM   1489  HG  SER A 350      34.430  31.102  -7.853  1.00 99.99           H  
ATOM   1490  N   ILE A 351      32.721  31.446 -12.170  1.00  4.63           N  
ATOM   1491  CA  ILE A 351      31.972  31.593 -13.412  1.00  4.63           C  
ATOM   1492  C   ILE A 351      32.677  30.865 -14.559  1.00  4.63           C  
ATOM   1493  O   ILE A 351      32.008  30.145 -15.289  1.00  4.63           O  
ATOM   1494  CB  ILE A 351      31.634  33.077 -13.708  1.00  4.63           C  
ATOM   1495  CG1 ILE A 351      30.664  33.641 -12.640  1.00  4.63           C  
ATOM   1496  CG2 ILE A 351      30.946  33.216 -15.080  1.00  4.63           C  
ATOM   1497  CD1 ILE A 351      30.585  35.174 -12.634  1.00  4.63           C  
ATOM   1498  HN  ILE A 351      33.183  32.264 -11.782  1.00 99.99           H  
ATOM   1499  HA  ILE A 351      31.016  31.084 -13.282  1.00 99.99           H  
ATOM   1500  HB  ILE A 351      32.559  33.656 -13.710  1.00 99.99           H  
ATOM   1501 1HG2 ILE A 351      30.705  34.258 -15.293  1.00 99.99           H  
ATOM   1502 2HG2 ILE A 351      31.611  32.866 -15.858  1.00 99.99           H  
ATOM   1503 3HG2 ILE A 351      30.030  32.624 -15.102  1.00 99.99           H  
ATOM   1504 1HG1 ILE A 351      30.972  33.323 -11.647  1.00 99.99           H  
ATOM   1505 2HG1 ILE A 351      29.663  33.235 -12.802  1.00 99.99           H  
ATOM   1506 1HD1 ILE A 351      29.983  35.501 -11.786  1.00 99.99           H  
ATOM   1507 2HD1 ILE A 351      31.585  35.596 -12.538  1.00 99.99           H  
ATOM   1508 3HD1 ILE A 351      30.121  35.540 -13.548  1.00 99.99           H  
ATOM   1509  N   LEU A 352      34.007  30.934 -14.689  1.00  4.62           N  
ATOM   1510  CA  LEU A 352      34.736  30.103 -15.659  1.00  4.62           C  
ATOM   1511  C   LEU A 352      34.620  28.594 -15.382  1.00  4.62           C  
ATOM   1512  O   LEU A 352      34.544  27.816 -16.333  1.00  4.62           O  
ATOM   1513  CB  LEU A 352      36.223  30.504 -15.721  1.00  4.62           C  
ATOM   1514  CG  LEU A 352      36.520  31.843 -16.422  1.00  4.62           C  
ATOM   1515  CD1 LEU A 352      38.026  32.103 -16.380  1.00  4.62           C  
ATOM   1516  CD2 LEU A 352      36.081  31.865 -17.892  1.00  4.62           C  
ATOM   1517  HN  LEU A 352      34.530  31.543 -14.064  1.00 99.99           H  
ATOM   1518  HA  LEU A 352      34.299  30.263 -16.643  1.00 99.99           H  
ATOM   1519  HB1 LEU A 352      36.762  29.722 -16.259  1.00 99.99           H  
ATOM   1520  HB2 LEU A 352      36.619  30.539 -14.705  1.00 99.99           H  
ATOM   1521  HG  LEU A 352      36.017  32.649 -15.894  1.00 99.99           H  
ATOM   1522 1HD1 LEU A 352      38.258  33.034 -16.891  1.00 99.99           H  
ATOM   1523 2HD1 LEU A 352      38.354  32.179 -15.343  1.00 99.99           H  
ATOM   1524 3HD1 LEU A 352      38.565  31.288 -16.864  1.00 99.99           H  
ATOM   1525 1HD2 LEU A 352      36.418  32.792 -18.358  1.00 99.99           H  
ATOM   1526 2HD2 LEU A 352      36.516  31.019 -18.425  1.00 99.99           H  
ATOM   1527 3HD2 LEU A 352      34.995  31.827 -17.962  1.00 99.99           H  
ATOM   1528  N   SER A 353      34.547  28.168 -14.120  1.00  4.69           N  
ATOM   1529  CA  SER A 353      34.331  26.763 -13.768  1.00  4.69           C  
ATOM   1530  C   SER A 353      32.938  26.298 -14.187  1.00  4.69           C  
ATOM   1531  O   SER A 353      32.790  25.237 -14.794  1.00  4.69           O  
ATOM   1532  CB  SER A 353      34.518  26.497 -12.265  1.00  4.69           C  
ATOM   1533  OG  SER A 353      35.819  26.809 -11.788  1.00  4.69           O  
ATOM   1534  HN  SER A 353      34.714  28.831 -13.367  1.00 99.99           H  
ATOM   1535  HA  SER A 353      35.054  26.149 -14.306  1.00 99.99           H  
ATOM   1536  HB1 SER A 353      34.326  25.440 -12.073  1.00 99.99           H  
ATOM   1537  HB2 SER A 353      33.789  27.082 -11.704  1.00 99.99           H  
ATOM   1538  HG  SER A 353      36.490  26.374 -12.356  1.00 99.99           H  
ATOM   1539  N   ASN A 354      31.914  27.115 -13.924  1.00  4.67           N  
ATOM   1540  CA  ASN A 354      30.534  26.823 -14.295  1.00  4.67           C  
ATOM   1541  C   ASN A 354      30.378  26.744 -15.817  1.00  4.67           C  
ATOM   1542  O   ASN A 354      29.901  25.733 -16.320  1.00  4.67           O  
ATOM   1543  CB  ASN A 354      29.602  27.887 -13.677  1.00  4.67           C  
ATOM   1544  CG  ASN A 354      29.486  27.803 -12.161  1.00  4.67           C  
ATOM   1545  OD1 ASN A 354      30.102  26.992 -11.490  1.00  4.67           O  
ATOM   1546  ND2 ASN A 354      28.667  28.635 -11.555  1.00  4.67           N  
ATOM   1547  HN  ASN A 354      32.096  27.953 -13.380  1.00 99.99           H  
ATOM   1548  HA  ASN A 354      30.262  25.847 -13.885  1.00 99.99           H  
ATOM   1549  HB1 ASN A 354      28.603  27.746 -14.080  1.00 99.99           H  
ATOM   1550  HB2 ASN A 354      29.939  28.887 -13.950  1.00 99.99           H  
ATOM   1551 1HD2 ASN A 354      28.216  29.394 -12.043  1.00 99.99           H  
ATOM   1552 2HD2 ASN A 354      28.641  28.556 -10.558  1.00 99.99           H  
ATOM   1553  N   ILE A 355      30.878  27.749 -16.544  1.00  4.65           N  
ATOM   1554  CA  ILE A 355      31.039  27.811 -18.006  1.00  4.65           C  
ATOM   1555  C   ILE A 355      31.655  26.533 -18.585  1.00  4.65           C  
ATOM   1556  O   ILE A 355      31.079  25.918 -19.491  1.00  4.65           O  
ATOM   1557  CB  ILE A 355      31.892  29.074 -18.336  1.00  4.65           C  
ATOM   1558  CG1 ILE A 355      31.017  30.351 -18.280  1.00  4.65           C  
ATOM   1559  CG2 ILE A 355      32.716  29.024 -19.640  1.00  4.65           C  
ATOM   1560  CD1 ILE A 355      31.789  31.675 -18.312  1.00  4.65           C  
ATOM   1561  HN  ILE A 355      31.224  28.549 -16.023  1.00 99.99           H  
ATOM   1562  HA  ILE A 355      30.061  27.915 -18.471  1.00 99.99           H  
ATOM   1563  HB  ILE A 355      32.638  29.160 -17.552  1.00 99.99           H  
ATOM   1564 1HG2 ILE A 355      33.362  29.898 -19.703  1.00 99.99           H  
ATOM   1565 2HG2 ILE A 355      33.377  28.160 -19.656  1.00 99.99           H  
ATOM   1566 3HG2 ILE A 355      32.078  29.004 -20.517  1.00 99.99           H  
ATOM   1567 1HG1 ILE A 355      30.444  30.342 -17.353  1.00 99.99           H  
ATOM   1568 2HG1 ILE A 355      30.308  30.353 -19.106  1.00 99.99           H  
ATOM   1569 1HD1 ILE A 355      31.098  32.499 -18.146  1.00 99.99           H  
ATOM   1570 2HD1 ILE A 355      32.555  31.678 -17.538  1.00 99.99           H  
ATOM   1571 3HD1 ILE A 355      32.265  31.821 -19.274  1.00 99.99           H  
ATOM   1572  N   SER A 356      32.803  26.117 -18.045  1.00  4.66           N  
ATOM   1573  CA  SER A 356      33.507  24.915 -18.489  1.00  4.66           C  
ATOM   1574  C   SER A 356      32.643  23.674 -18.310  1.00  4.66           C  
ATOM   1575  O   SER A 356      32.369  22.959 -19.277  1.00  4.66           O  
ATOM   1576  CB  SER A 356      34.809  24.760 -17.698  1.00  4.66           C  
ATOM   1577  OG  SER A 356      35.564  23.702 -18.249  1.00  4.66           O  
ATOM   1578  HN  SER A 356      33.236  26.686 -17.323  1.00 99.99           H  
ATOM   1579  HA  SER A 356      33.753  25.013 -19.546  1.00 99.99           H  
ATOM   1580  HB1 SER A 356      34.597  24.562 -16.646  1.00 99.99           H  
ATOM   1581  HB2 SER A 356      35.383  25.682 -17.769  1.00 99.99           H  
ATOM   1582  HG  SER A 356      35.557  22.947 -17.651  1.00 99.99           H  
ATOM   1583  N   SER A 357      32.127  23.471 -17.093  1.00  4.61           N  
ATOM   1584  CA  SER A 357      31.264  22.335 -16.784  1.00  4.61           C  
ATOM   1585  C   SER A 357      30.047  22.262 -17.705  1.00  4.61           C  
ATOM   1586  O   SER A 357      29.763  21.201 -18.247  1.00  4.61           O  
ATOM   1587  CB  SER A 357      30.848  22.330 -15.305  1.00  4.61           C  
ATOM   1588  OG  SER A 357      29.850  23.289 -15.019  1.00  4.61           O  
ATOM   1589  HN  SER A 357      32.379  24.114 -16.346  1.00 99.99           H  
ATOM   1590  HA  SER A 357      31.847  21.428 -16.952  1.00 99.99           H  
ATOM   1591  HB1 SER A 357      31.724  22.516 -14.683  1.00 99.99           H  
ATOM   1592  HB2 SER A 357      30.455  21.342 -15.060  1.00 99.99           H  
ATOM   1593  HG  SER A 357      30.120  24.149 -15.374  1.00 99.99           H  
ATOM   1594  N   LEU A 358      29.384  23.383 -17.989  1.00  4.70           N  
ATOM   1595  CA  LEU A 358      28.197  23.415 -18.832  1.00  4.70           C  
ATOM   1596  C   LEU A 358      28.518  23.136 -20.301  1.00  4.70           C  
ATOM   1597  O   LEU A 358      27.809  22.363 -20.934  1.00  4.70           O  
ATOM   1598  CB  LEU A 358      27.443  24.738 -18.613  1.00  4.70           C  
ATOM   1599  CG  LEU A 358      26.088  24.872 -19.343  1.00  4.70           C  
ATOM   1600  CD1 LEU A 358      25.149  23.682 -19.129  1.00  4.70           C  
ATOM   1601  CD2 LEU A 358      25.364  26.115 -18.819  1.00  4.70           C  
ATOM   1602  HN  LEU A 358      29.671  24.239 -17.527  1.00 99.99           H  
ATOM   1603  HA  LEU A 358      27.546  22.606 -18.500  1.00 99.99           H  
ATOM   1604  HB1 LEU A 358      28.086  25.562 -18.926  1.00 99.99           H  
ATOM   1605  HB2 LEU A 358      27.262  24.838 -17.543  1.00 99.99           H  
ATOM   1606  HG  LEU A 358      26.263  24.990 -20.411  1.00 99.99           H  
ATOM   1607 1HD1 LEU A 358      24.172  23.902 -19.559  1.00 99.99           H  
ATOM   1608 2HD1 LEU A 358      25.534  22.804 -19.646  1.00 99.99           H  
ATOM   1609 3HD1 LEU A 358      25.039  23.466 -18.068  1.00 99.99           H  
ATOM   1610 1HD2 LEU A 358      24.447  26.278 -19.385  1.00 99.99           H  
ATOM   1611 2HD2 LEU A 358      25.130  25.990 -17.762  1.00 99.99           H  
ATOM   1612 3HD2 LEU A 358      25.993  26.991 -18.927  1.00 99.99           H  
ATOM   1613  N   SER A 359      29.640  23.647 -20.817  1.00  4.62           N  
ATOM   1614  CA  SER A 359      30.153  23.214 -22.128  1.00  4.62           C  
ATOM   1615  C   SER A 359      30.475  21.713 -22.201  1.00  4.62           C  
ATOM   1616  O   SER A 359      30.275  21.092 -23.248  1.00  4.62           O  
ATOM   1617  CB  SER A 359      31.341  24.078 -22.569  1.00  4.62           C  
ATOM   1618  OG  SER A 359      32.533  23.841 -21.848  1.00  4.62           O  
ATOM   1619  HN  SER A 359      30.187  24.294 -20.257  1.00 99.99           H  
ATOM   1620  HA  SER A 359      29.360  23.386 -22.855  1.00 99.99           H  
ATOM   1621  HB1 SER A 359      31.067  25.130 -22.464  1.00 99.99           H  
ATOM   1622  HB2 SER A 359      31.538  23.889 -23.624  1.00 99.99           H  
ATOM   1623  HG  SER A 359      32.330  23.597 -20.928  1.00 99.99           H  
ATOM   1624  N   LEU A 360      30.911  21.092 -21.093  1.00  4.71           N  
ATOM   1625  CA  LEU A 360      31.124  19.645 -21.046  1.00  4.71           C  
ATOM   1626  C   LEU A 360      29.784  18.893 -21.091  1.00  4.71           C  
ATOM   1627  O   LEU A 360      29.584  18.039 -21.950  1.00  4.71           O  
ATOM   1628  CB  LEU A 360      31.983  19.291 -19.814  1.00  4.71           C  
ATOM   1629  CG  LEU A 360      32.004  17.813 -19.380  1.00  4.71           C  
ATOM   1630  CD1 LEU A 360      32.555  16.861 -20.443  1.00  4.71           C  
ATOM   1631  CD2 LEU A 360      32.866  17.685 -18.124  1.00  4.71           C  
ATOM   1632  HN  LEU A 360      31.059  21.630 -20.246  1.00 99.99           H  
ATOM   1633  HA  LEU A 360      31.677  19.344 -21.937  1.00 99.99           H  
ATOM   1634  HB1 LEU A 360      31.632  19.866 -18.962  1.00 99.99           H  
ATOM   1635  HB2 LEU A 360      33.002  19.615 -20.006  1.00 99.99           H  
ATOM   1636  HG  LEU A 360      30.992  17.500 -19.123  1.00 99.99           H  
ATOM   1637 1HD1 LEU A 360      32.519  15.838 -20.069  1.00 99.99           H  
ATOM   1638 2HD1 LEU A 360      31.948  16.916 -21.346  1.00 99.99           H  
ATOM   1639 3HD1 LEU A 360      33.584  17.116 -20.685  1.00 99.99           H  
ATOM   1640 1HD2 LEU A 360      32.834  16.661 -17.752  1.00 99.99           H  
ATOM   1641 2HD2 LEU A 360      33.899  17.953 -18.344  1.00 99.99           H  
ATOM   1642 3HD2 LEU A 360      32.487  18.342 -17.340  1.00 99.99           H  
ATOM   1643  N   ALA A 361      28.854  19.260 -20.210  1.00  4.72           N  
ATOM   1644  CA  ALA A 361      27.559  18.620 -20.007  1.00  4.72           C  
ATOM   1645  C   ALA A 361      26.628  18.696 -21.230  1.00  4.72           C  
ATOM   1646  O   ALA A 361      25.940  17.723 -21.537  1.00  4.72           O  
ATOM   1647  CB  ALA A 361      26.902  19.266 -18.780  1.00  4.72           C  
ATOM   1648  HN  ALA A 361      29.095  20.012 -19.575  1.00 99.99           H  
ATOM   1649  HA  ALA A 361      27.724  17.563 -19.794  1.00 99.99           H  
ATOM   1650  HB1 ALA A 361      25.957  18.764 -18.568  1.00 99.99           H  
ATOM   1651  HB2 ALA A 361      27.558  19.172 -17.913  1.00 99.99           H  
ATOM   1652  HB3 ALA A 361      26.708  20.321 -18.973  1.00 99.99           H  
ATOM   1653  N   SER A 362      26.649  19.815 -21.956  1.00  4.74           N  
ATOM   1654  CA  SER A 362      25.976  19.972 -23.251  1.00  4.74           C  
ATOM   1655  C   SER A 362      26.680  19.284 -24.429  1.00  4.74           C  
ATOM   1656  O   SER A 362      26.151  19.243 -25.538  1.00  4.74           O  
ATOM   1657  CB  SER A 362      25.909  21.459 -23.621  1.00  4.74           C  
ATOM   1658  OG  SER A 362      24.976  22.172 -22.841  1.00  4.74           O  
ATOM   1659  HN  SER A 362      27.140  20.625 -21.587  1.00 99.99           H  
ATOM   1660  HA  SER A 362      24.961  19.581 -23.191  1.00 99.99           H  
ATOM   1661  HB1 SER A 362      25.604  21.552 -24.663  1.00 99.99           H  
ATOM   1662  HB2 SER A 362      26.895  21.911 -23.512  1.00 99.99           H  
ATOM   1663  HG  SER A 362      24.341  22.563 -23.488  1.00 99.99           H  
ATOM   1664  N   HIS A 363      27.899  18.784 -24.218  1.00  4.66           N  
ATOM   1665  CA  HIS A 363      28.809  18.308 -25.259  1.00  4.66           C  
ATOM   1666  C   HIS A 363      29.131  19.335 -26.353  1.00  4.66           C  
ATOM   1667  O   HIS A 363      29.375  18.970 -27.504  1.00  4.66           O  
ATOM   1668  CB  HIS A 363      28.321  16.944 -25.786  1.00  4.66           C  
ATOM   1669  CG  HIS A 363      29.352  16.110 -26.515  1.00  4.66           C  
ATOM   1670  ND1 HIS A 363      30.654  15.835 -26.077  1.00  4.66           N  
ATOM   1671  CD2 HIS A 363      29.120  15.381 -27.644  1.00  4.66           C  
ATOM   1672  CE1 HIS A 363      31.148  14.910 -26.916  1.00  4.66           C  
ATOM   1673  NE2 HIS A 363      30.259  14.644 -27.886  1.00  4.66           N  
ATOM   1674  HN  HIS A 363      28.242  18.778 -23.264  1.00 99.99           H  
ATOM   1675  HA  HIS A 363      29.747  18.122 -24.743  1.00 99.99           H  
ATOM   1676  HB1 HIS A 363      27.466  17.102 -26.446  1.00 99.99           H  
ATOM   1677  HB2 HIS A 363      27.975  16.349 -24.940  1.00 99.99           H  
ATOM   1678  HE1 HIS A 363      32.129  14.453 -26.826  1.00 99.99           H  
ATOM   1679  HE2 HIS A 363      30.370  13.944 -28.608  1.00 99.99           H  
ATOM   1680  HD2 HIS A 363      28.184  15.341 -28.189  1.00 99.99           H  
ATOM   1681  N   PHE A 364      29.184  20.621 -25.994  1.00  4.58           N  
ATOM   1682  CA  PHE A 364      29.422  21.705 -26.947  1.00  4.58           C  
ATOM   1683  C   PHE A 364      30.829  22.253 -26.843  1.00  4.58           C  
ATOM   1684  O   PHE A 364      31.305  22.599 -25.761  1.00  4.58           O  
ATOM   1685  CB  PHE A 364      28.380  22.794 -26.806  1.00  4.58           C  
ATOM   1686  CG  PHE A 364      28.389  23.732 -28.000  1.00  4.58           C  
ATOM   1687  CD1 PHE A 364      27.654  23.400 -29.156  1.00  4.58           C  
ATOM   1688  CD2 PHE A 364      29.147  24.917 -27.972  1.00  4.58           C  
ATOM   1689  CE1 PHE A 364      27.665  24.255 -30.271  1.00  4.58           C  
ATOM   1690  CE2 PHE A 364      29.144  25.783 -29.082  1.00  4.58           C  
ATOM   1691  CZ  PHE A 364      28.409  25.448 -30.233  1.00  4.58           C  
ATOM   1692  HN  PHE A 364      29.118  20.853 -25.010  1.00 99.99           H  
ATOM   1693  HA  PHE A 364      29.301  21.302 -27.953  1.00 99.99           H  
ATOM   1694  HB1 PHE A 364      28.547  23.352 -25.884  1.00 99.99           H  
ATOM   1695  HB2 PHE A 364      27.412  22.301 -26.745  1.00 99.99           H  
ATOM   1696  HD1 PHE A 364      27.067  22.491 -29.180  1.00 99.99           H  
ATOM   1697  HE1 PHE A 364      27.091  24.004 -31.152  1.00 99.99           H  
ATOM   1698  HZ  PHE A 364      28.413  26.106 -31.089  1.00 99.99           H  
ATOM   1699  HE2 PHE A 364      29.703  26.706 -29.050  1.00 99.99           H  
ATOM   1700  HD2 PHE A 364      29.712  25.177 -27.090  1.00 99.99           H  
ATOM   1701  N   ARG A 365      31.487  22.395 -27.996  1.00  4.66           N  
ATOM   1702  CA  ARG A 365      32.787  23.047 -28.066  1.00  4.66           C  
ATOM   1703  C   ARG A 365      32.674  24.435 -28.635  1.00  4.66           C  
ATOM   1704  O   ARG A 365      32.238  24.646 -29.762  1.00  4.66           O  
ATOM   1705  CB  ARG A 365      33.853  22.186 -28.747  1.00  4.66           C  
ATOM   1706  CG  ARG A 365      34.735  21.508 -27.679  1.00  4.66           C  
ATOM   1707  CD  ARG A 365      33.985  20.534 -26.753  1.00  4.66           C  
ATOM   1708  NE  ARG A 365      33.412  19.443 -27.539  1.00  4.66           N  
ATOM   1709  CZ  ARG A 365      32.579  18.500 -27.177  1.00  4.66           C  
ATOM   1710  NH1 ARG A 365      32.210  17.633 -28.069  1.00  4.66           N  
ATOM   1711  NH2 ARG A 365      32.110  18.377 -25.973  1.00  4.66           N  
ATOM   1712  HN  ARG A 365      31.006  22.182 -28.859  1.00 99.99           H  
ATOM   1713  HA  ARG A 365      33.139  23.199 -27.045  1.00 99.99           H  
ATOM   1714  HB1 ARG A 365      34.497  22.818 -29.359  1.00 99.99           H  
ATOM   1715  HB2 ARG A 365      33.383  21.448 -29.399  1.00 99.99           H  
ATOM   1716  HG1 ARG A 365      35.207  22.278 -27.066  1.00 99.99           H  
ATOM   1717  HG2 ARG A 365      35.530  20.971 -28.187  1.00 99.99           H  
ATOM   1718  HD1 ARG A 365      33.207  21.058 -26.202  1.00 99.99           H  
ATOM   1719  HD2 ARG A 365      34.682  20.116 -26.029  1.00 99.99           H  
ATOM   1720  HE  ARG A 365      33.755  19.358 -28.487  1.00 99.99           H  
ATOM   1721 1HH1 ARG A 365      32.596  17.703 -29.001  1.00 99.99           H  
ATOM   1722 2HH1 ARG A 365      31.430  17.032 -27.849  1.00 99.99           H  
ATOM   1723 1HH2 ARG A 365      32.333  19.065 -25.278  1.00 99.99           H  
ATOM   1724 2HH2 ARG A 365      31.534  17.568 -25.769  1.00 99.99           H  
ATOM   1725  N   VAL A 366      33.055  25.381 -27.783  1.00  4.60           N  
ATOM   1726  CA  VAL A 366      32.979  26.795 -28.085  1.00  4.60           C  
ATOM   1727  C   VAL A 366      33.899  27.194 -29.236  1.00  4.60           C  
ATOM   1728  O   VAL A 366      34.948  26.592 -29.465  1.00  4.60           O  
ATOM   1729  CB  VAL A 366      33.143  27.659 -26.828  1.00  4.60           C  
ATOM   1730  CG1 VAL A 366      32.037  27.369 -25.804  1.00  4.60           C  
ATOM   1731  CG2 VAL A 366      34.510  27.515 -26.146  1.00  4.60           C  
ATOM   1732  HN  VAL A 366      33.410  25.104 -26.883  1.00 99.99           H  
ATOM   1733  HA  VAL A 366      31.967  26.979 -28.444  1.00 99.99           H  
ATOM   1734  HB  VAL A 366      33.013  28.688 -27.137  1.00 99.99           H  
ATOM   1735 1HG1 VAL A 366      32.101  28.085 -24.984  1.00 99.99           H  
ATOM   1736 2HG1 VAL A 366      31.059  27.479 -26.274  1.00 99.99           H  
ATOM   1737 3HG1 VAL A 366      32.132  26.360 -25.400  1.00 99.99           H  
ATOM   1738 1HG2 VAL A 366      34.588  28.241 -25.336  1.00 99.99           H  
ATOM   1739 2HG2 VAL A 366      34.623  26.512 -25.735  1.00 99.99           H  
ATOM   1740 3HG2 VAL A 366      35.309  27.701 -26.865  1.00 99.99           H  
ATOM   1741  N   SER A 367      33.462  28.214 -29.975  1.00  4.67           N  
ATOM   1742  CA  SER A 367      34.146  28.700 -31.171  1.00  4.67           C  
ATOM   1743  C   SER A 367      35.566  29.198 -30.873  1.00  4.67           C  
ATOM   1744  O   SER A 367      35.906  29.495 -29.727  1.00  4.67           O  
ATOM   1745  CB  SER A 367      33.323  29.834 -31.806  1.00  4.67           C  
ATOM   1746  OG  SER A 367      33.524  31.073 -31.143  1.00  4.67           O  
ATOM   1747  HN  SER A 367      32.598  28.652 -29.701  1.00 99.99           H  
ATOM   1748  HA  SER A 367      34.213  27.877 -31.882  1.00 99.99           H  
ATOM   1749  HB1 SER A 367      32.263  29.573 -31.801  1.00 99.99           H  
ATOM   1750  HB2 SER A 367      33.637  29.950 -32.844  1.00 99.99           H  
ATOM   1751  HG  SER A 367      33.146  31.046 -30.246  1.00 99.99           H  
ATOM   1752  N   ASN A 368      36.390  29.380 -31.910  1.00  4.61           N  
ATOM   1753  CA  ASN A 368      37.754  29.883 -31.736  1.00  4.61           C  
ATOM   1754  C   ASN A 368      37.840  31.253 -31.035  1.00  4.61           C  
ATOM   1755  O   ASN A 368      38.743  31.463 -30.222  1.00  4.61           O  
ATOM   1756  CB  ASN A 368      38.463  29.916 -33.105  1.00  4.61           C  
ATOM   1757  CG  ASN A 368      39.889  30.433 -32.989  1.00  4.61           C  
ATOM   1758  OD1 ASN A 368      40.704  29.935 -32.231  1.00  4.61           O  
ATOM   1759  ND2 ASN A 368      40.234  31.479 -33.699  1.00  4.61           N  
ATOM   1760  HN  ASN A 368      36.073  29.136 -32.835  1.00 99.99           H  
ATOM   1761  HA  ASN A 368      38.296  29.181 -31.096  1.00 99.99           H  
ATOM   1762  HB1 ASN A 368      37.903  30.553 -33.788  1.00 99.99           H  
ATOM   1763  HB2 ASN A 368      38.503  28.909 -33.522  1.00 99.99           H  
ATOM   1764 1HD2 ASN A 368      39.568  31.945 -34.289  1.00 99.99           H  
ATOM   1765 2HD2 ASN A 368      41.172  31.822 -33.602  1.00 99.99           H  
ATOM   1766  N   SER A 369      36.894  32.147 -31.329  1.00  4.62           N  
ATOM   1767  CA  SER A 369      36.800  33.453 -30.677  1.00  4.62           C  
ATOM   1768  C   SER A 369      36.460  33.314 -29.205  1.00  4.62           C  
ATOM   1769  O   SER A 369      37.057  33.996 -28.392  1.00  4.62           O  
ATOM   1770  CB  SER A 369      35.765  34.345 -31.364  1.00  4.62           C  
ATOM   1771  OG  SER A 369      36.050  34.423 -32.750  1.00  4.62           O  
ATOM   1772  HN  SER A 369      36.186  31.921 -32.012  1.00 99.99           H  
ATOM   1773  HA  SER A 369      37.768  33.952 -30.744  1.00 99.99           H  
ATOM   1774  HB1 SER A 369      35.804  35.344 -30.924  1.00 99.99           H  
ATOM   1775  HB2 SER A 369      34.765  33.932 -31.221  1.00 99.99           H  
ATOM   1776  HG  SER A 369      35.539  35.145 -33.132  1.00 99.99           H  
ATOM   1777  N   THR A 370      35.567  32.393 -28.843  1.00  4.67           N  
ATOM   1778  CA  THR A 370      35.216  32.148 -27.438  1.00  4.67           C  
ATOM   1779  C   THR A 370      36.345  31.495 -26.647  1.00  4.67           C  
ATOM   1780  O   THR A 370      36.521  31.804 -25.475  1.00  4.67           O  
ATOM   1781  CB  THR A 370      33.970  31.255 -27.363  1.00  4.67           C  
ATOM   1782  OG1 THR A 370      33.029  31.561 -28.380  1.00  4.67           O  
ATOM   1783  CG2 THR A 370      33.239  31.372 -26.026  1.00  4.67           C  
ATOM   1784  HN  THR A 370      35.108  31.838 -29.553  1.00 99.99           H  
ATOM   1785  HA  THR A 370      34.990  33.102 -26.960  1.00 99.99           H  
ATOM   1786  HB  THR A 370      34.299  30.231 -27.514  1.00 99.99           H  
ATOM   1787 1HG2 THR A 370      32.352  30.740 -26.039  1.00 99.99           H  
ATOM   1788 2HG2 THR A 370      33.892  31.045 -25.217  1.00 99.99           H  
ATOM   1789 3HG2 THR A 370      32.940  32.407 -25.851  1.00 99.99           H  
ATOM   1790  HG1 THR A 370      32.588  32.376 -28.109  1.00 99.99           H  
ATOM   1791  N   MET A 371      37.146  30.629 -27.275  1.00  4.58           N  
ATOM   1792  CA  MET A 371      38.378  30.121 -26.668  1.00  4.58           C  
ATOM   1793  C   MET A 371      39.382  31.262 -26.411  1.00  4.58           C  
ATOM   1794  O   MET A 371      39.884  31.392 -25.286  1.00  4.58           O  
ATOM   1795  CB  MET A 371      38.904  28.982 -27.549  1.00  4.58           C  
ATOM   1796  CG  MET A 371      40.222  28.397 -27.040  1.00  4.58           C  
ATOM   1797  SD  MET A 371      41.666  28.959 -27.970  1.00  4.58           S  
ATOM   1798  CE  MET A 371      41.509  27.943 -29.467  1.00  4.58           C  
ATOM   1799  HN  MET A 371      36.913  30.348 -28.223  1.00 99.99           H  
ATOM   1800  HA  MET A 371      38.129  29.699 -25.693  1.00 99.99           H  
ATOM   1801  HB1 MET A 371      39.029  29.330 -28.572  1.00 99.99           H  
ATOM   1802  HB2 MET A 371      38.157  28.185 -27.554  1.00 99.99           H  
ATOM   1803  HG1 MET A 371      40.178  27.312 -27.115  1.00 99.99           H  
ATOM   1804  HG2 MET A 371      40.354  28.650 -25.987  1.00 99.99           H  
ATOM   1805  HE1 MET A 371      42.345  28.141 -30.136  1.00 99.99           H  
ATOM   1806  HE2 MET A 371      41.524  26.889 -29.193  1.00 99.99           H  
ATOM   1807  HE3 MET A 371      40.576  28.172 -29.980  1.00 99.99           H  
ATOM   1808  N   GLU A 372      39.595  32.134 -27.409  1.00  4.60           N  
ATOM   1809  CA  GLU A 372      40.439  33.332 -27.265  1.00  4.60           C  
ATOM   1810  C   GLU A 372      39.967  34.250 -26.120  1.00  4.60           C  
ATOM   1811  O   GLU A 372      40.767  34.866 -25.398  1.00  4.60           O  
ATOM   1812  CB  GLU A 372      40.455  34.146 -28.569  1.00  4.60           C  
ATOM   1813  CG  GLU A 372      41.704  35.035 -28.662  1.00  4.60           C  
ATOM   1814  CD  GLU A 372      42.898  34.164 -29.046  1.00  4.60           C  
ATOM   1815  OE1 GLU A 372      42.987  33.852 -30.252  1.00  4.60           O  
ATOM   1816  OE2 GLU A 372      43.594  33.626 -28.159  1.00  4.60           O  
ATOM   1817  HN  GLU A 372      39.104  32.003 -28.286  1.00 99.99           H  
ATOM   1818  HA  GLU A 372      41.451  33.014 -27.035  1.00 99.99           H  
ATOM   1819  HB1 GLU A 372      39.570  34.777 -28.620  1.00 99.99           H  
ATOM   1820  HB2 GLU A 372      40.435  33.473 -29.428  1.00 99.99           H  
ATOM   1821  HG1 GLU A 372      41.888  35.556 -27.721  1.00 99.99           H  
ATOM   1822  HG2 GLU A 372      41.541  35.785 -29.440  1.00 99.99           H  
ATOM   1823  N   ASP A 373      38.649  34.321 -25.939  1.00  4.59           N  
ATOM   1824  CA  ASP A 373      38.054  35.167 -24.924  1.00  4.59           C  
ATOM   1825  C   ASP A 373      38.187  34.577 -23.509  1.00  4.59           C  
ATOM   1826  O   ASP A 373      38.563  35.305 -22.583  1.00  4.59           O  
ATOM   1827  CB  ASP A 373      36.644  35.609 -25.344  1.00  4.59           C  
ATOM   1828  CG  ASP A 373      36.343  37.067 -24.968  1.00  4.59           C  
ATOM   1829  OD1 ASP A 373      37.202  37.963 -25.162  1.00  4.59           O  
ATOM   1830  OD2 ASP A 373      35.222  37.338 -24.494  1.00  4.59           O  
ATOM   1831  HN  ASP A 373      38.041  33.884 -26.624  1.00 99.99           H  
ATOM   1832  HA  ASP A 373      38.661  36.074 -24.907  1.00 99.99           H  
ATOM   1833  HB1 ASP A 373      35.908  34.934 -24.914  1.00 99.99           H  
ATOM   1834  HB2 ASP A 373      36.549  35.546 -26.427  1.00 99.99           H  
ATOM   1835  N   VAL A 374      38.068  33.248 -23.350  1.00  4.58           N  
ATOM   1836  CA  VAL A 374      38.467  32.539 -22.115  1.00  4.58           C  
ATOM   1837  C   VAL A 374      39.905  32.856 -21.708  1.00  4.58           C  
ATOM   1838  O   VAL A 374      40.178  33.211 -20.551  1.00  4.58           O  
ATOM   1839  CB  VAL A 374      38.212  31.022 -22.179  1.00  4.58           C  
ATOM   1840  CG1 VAL A 374      38.807  30.313 -20.953  1.00  4.58           C  
ATOM   1841  CG2 VAL A 374      36.708  30.717 -22.186  1.00  4.58           C  
ATOM   1842  HN  VAL A 374      37.774  32.702 -24.156  1.00 99.99           H  
ATOM   1843  HA  VAL A 374      37.846  32.918 -21.305  1.00 99.99           H  
ATOM   1844  HB  VAL A 374      38.667  30.607 -23.078  1.00 99.99           H  
ATOM   1845 1HG1 VAL A 374      38.523  29.270 -20.966  1.00 99.99           H  
ATOM   1846 2HG1 VAL A 374      39.894  30.349 -20.977  1.00 99.99           H  
ATOM   1847 3HG1 VAL A 374      38.446  30.774 -20.034  1.00 99.99           H  
ATOM   1848 1HG2 VAL A 374      36.544  29.650 -22.332  1.00 99.99           H  
ATOM   1849 2HG2 VAL A 374      36.254  31.026 -21.244  1.00 99.99           H  
ATOM   1850 3HG2 VAL A 374      36.217  31.251 -22.998  1.00 99.99           H  
ATOM   1851  N   ILE A 375      40.836  32.755 -22.659  1.00  4.60           N  
ATOM   1852  CA  ILE A 375      42.259  32.927 -22.325  1.00  4.60           C  
ATOM   1853  C   ILE A 375      42.713  34.364 -22.081  1.00  4.60           C  
ATOM   1854  O   ILE A 375      43.508  34.587 -21.171  1.00  4.60           O  
ATOM   1855  CB  ILE A 375      43.197  32.100 -23.216  1.00  4.60           C  
ATOM   1856  CG1 ILE A 375      42.976  32.395 -24.712  1.00  4.60           C  
ATOM   1857  CG2 ILE A 375      43.033  30.622 -22.798  1.00  4.60           C  
ATOM   1858  CD1 ILE A 375      43.159  31.189 -25.622  1.00  4.60           C  
ATOM   1859  HN  ILE A 375      40.563  32.482 -23.596  1.00 99.99           H  
ATOM   1860  HA  ILE A 375      42.381  32.490 -21.334  1.00 99.99           H  
ATOM   1861  HB  ILE A 375      44.221  32.383 -22.974  1.00 99.99           H  
ATOM   1862 1HG2 ILE A 375      43.807  30.018 -23.270  1.00 99.99           H  
ATOM   1863 2HG2 ILE A 375      43.168  30.519 -21.720  1.00 99.99           H  
ATOM   1864 3HG2 ILE A 375      42.048  30.248 -23.076  1.00 99.99           H  
ATOM   1865 1HG1 ILE A 375      43.660  33.184 -25.026  1.00 99.99           H  
ATOM   1866 2HG1 ILE A 375      41.973  32.759 -24.879  1.00 99.99           H  
ATOM   1867 1HD1 ILE A 375      42.992  31.480 -26.655  1.00 99.99           H  
ATOM   1868 2HD1 ILE A 375      44.171  30.827 -25.479  1.00 99.99           H  
ATOM   1869 3HD1 ILE A 375      42.443  30.406 -25.375  1.00 99.99           H  
ATOM   1870  N   SER A 376      42.113  35.355 -22.734  1.00  4.63           N  
ATOM   1871  CA  SER A 376      42.285  36.762 -22.329  1.00  4.63           C  
ATOM   1872  C   SER A 376      41.646  37.080 -20.973  1.00  4.63           C  
ATOM   1873  O   SER A 376      42.168  37.947 -20.269  1.00  4.63           O  
ATOM   1874  CB  SER A 376      41.570  37.651 -23.348  1.00  4.63           C  
ATOM   1875  OG  SER A 376      42.040  37.483 -24.669  1.00  4.63           O  
ATOM   1876  HN  SER A 376      41.472  35.123 -23.486  1.00 99.99           H  
ATOM   1877  HA  SER A 376      43.343  37.018 -22.302  1.00 99.99           H  
ATOM   1878  HB1 SER A 376      41.722  38.692 -23.056  1.00 99.99           H  
ATOM   1879  HB2 SER A 376      40.500  37.435 -23.328  1.00 99.99           H  
ATOM   1880  HG  SER A 376      41.790  36.602 -24.993  1.00 99.99           H  
ATOM   1881  N   ILE A 377      40.528  36.427 -20.594  1.00  4.60           N  
ATOM   1882  CA  ILE A 377      39.982  36.568 -19.235  1.00  4.60           C  
ATOM   1883  C   ILE A 377      41.011  36.118 -18.210  1.00  4.60           C  
ATOM   1884  O   ILE A 377      41.307  36.876 -17.288  1.00  4.60           O  
ATOM   1885  CB  ILE A 377      38.647  35.812 -18.997  1.00  4.60           C  
ATOM   1886  CG1 ILE A 377      37.492  36.445 -19.788  1.00  4.60           C  
ATOM   1887  CG2 ILE A 377      38.240  35.823 -17.502  1.00  4.60           C  
ATOM   1888  CD1 ILE A 377      36.340  35.467 -20.035  1.00  4.60           C  
ATOM   1889  HN  ILE A 377      40.082  35.774 -21.235  1.00 99.99           H  
ATOM   1890  HA  ILE A 377      39.794  37.627 -19.052  1.00 99.99           H  
ATOM   1891  HB  ILE A 377      38.764  34.777 -19.309  1.00 99.99           H  
ATOM   1892 1HG2 ILE A 377      37.282  35.327 -17.361  1.00 99.99           H  
ATOM   1893 2HG2 ILE A 377      38.970  35.290 -16.895  1.00 99.99           H  
ATOM   1894 3HG2 ILE A 377      38.162  36.849 -17.138  1.00 99.99           H  
ATOM   1895 1HG1 ILE A 377      37.850  36.805 -20.748  1.00 99.99           H  
ATOM   1896 2HG1 ILE A 377      37.112  37.300 -19.230  1.00 99.99           H  
ATOM   1897 1HD1 ILE A 377      35.879  35.169 -19.097  1.00 99.99           H  
ATOM   1898 2HD1 ILE A 377      35.585  35.940 -20.654  1.00 99.99           H  
ATOM   1899 3HD1 ILE A 377      36.703  34.582 -20.551  1.00 99.99           H  
ATOM   1900  N   ALA A 378      41.564  34.915 -18.390  1.00  4.65           N  
ATOM   1901  CA  ALA A 378      42.600  34.418 -17.491  1.00  4.65           C  
ATOM   1902  C   ALA A 378      43.826  35.343 -17.420  1.00  4.65           C  
ATOM   1903  O   ALA A 378      44.271  35.677 -16.321  1.00  4.65           O  
ATOM   1904  CB  ALA A 378      42.957  32.997 -17.931  1.00  4.65           C  
ATOM   1905  HN  ALA A 378      41.277  34.354 -19.186  1.00 99.99           H  
ATOM   1906  HA  ALA A 378      42.185  34.368 -16.484  1.00 99.99           H  
ATOM   1907  HB1 ALA A 378      43.704  32.582 -17.256  1.00 99.99           H  
ATOM   1908  HB2 ALA A 378      42.060  32.381 -17.902  1.00 99.99           H  
ATOM   1909  HB3 ALA A 378      43.356  33.004 -18.945  1.00 99.99           H  
ATOM   1910  N   ASP A 379      44.306  35.830 -18.568  1.00  4.68           N  
ATOM   1911  CA  ASP A 379      45.405  36.800 -18.628  1.00  4.68           C  
ATOM   1912  C   ASP A 379      45.135  38.043 -17.773  1.00  4.68           C  
ATOM   1913  O   ASP A 379      45.928  38.410 -16.904  1.00  4.68           O  
ATOM   1914  CB  ASP A 379      45.730  37.170 -20.097  1.00  4.68           C  
ATOM   1915  CG  ASP A 379      47.189  36.889 -20.503  1.00  4.68           C  
ATOM   1916  OD1 ASP A 379      47.393  36.423 -21.649  1.00  4.68           O  
ATOM   1917  OD2 ASP A 379      48.095  37.145 -19.688  1.00  4.68           O  
ATOM   1918  HN  ASP A 379      43.950  35.455 -19.443  1.00 99.99           H  
ATOM   1919  HA  ASP A 379      46.287  36.324 -18.195  1.00 99.99           H  
ATOM   1920  HB1 ASP A 379      45.528  38.230 -20.261  1.00 99.99           H  
ATOM   1921  HB2 ASP A 379      45.075  36.619 -20.769  1.00 99.99           H  
ATOM   1922  N   ASN A 380      43.954  38.641 -17.952  1.00  4.69           N  
ATOM   1923  CA  ASN A 380      43.566  39.845 -17.219  1.00  4.69           C  
ATOM   1924  C   ASN A 380      43.415  39.616 -15.702  1.00  4.69           C  
ATOM   1925  O   ASN A 380      43.921  40.397 -14.895  1.00  4.69           O  
ATOM   1926  CB  ASN A 380      42.417  40.556 -17.938  1.00  4.69           C  
ATOM   1927  CG  ASN A 380      42.960  41.283 -19.156  1.00  4.69           C  
ATOM   1928  OD1 ASN A 380      43.328  42.444 -19.115  1.00  4.69           O  
ATOM   1929  ND2 ASN A 380      43.065  40.625 -20.286  1.00  4.69           N  
ATOM   1930  HN  ASN A 380      43.316  38.234 -18.623  1.00 99.99           H  
ATOM   1931  HA  ASN A 380      44.420  40.524 -17.285  1.00 99.99           H  
ATOM   1932  HB1 ASN A 380      41.991  41.307 -17.272  1.00 99.99           H  
ATOM   1933  HB2 ASN A 380      41.649  39.840 -18.230  1.00 99.99           H  
ATOM   1934 1HD2 ASN A 380      42.880  39.630 -20.299  1.00 99.99           H  
ATOM   1935 2HD2 ASN A 380      43.581  41.090 -21.011  1.00 99.99           H  
ATOM   1936  N   ILE A 381      42.854  38.479 -15.309  1.00  4.72           N  
ATOM   1937  CA  ILE A 381      42.789  37.980 -13.925  1.00  4.72           C  
ATOM   1938  C   ILE A 381      44.156  37.674 -13.315  1.00  4.72           C  
ATOM   1939  O   ILE A 381      44.259  37.591 -12.096  1.00  4.72           O  
ATOM   1940  CB  ILE A 381      41.852  36.743 -13.955  1.00  4.72           C  
ATOM   1941  CG1 ILE A 381      40.377  37.142 -14.113  1.00  4.72           C  
ATOM   1942  CG2 ILE A 381      41.979  35.768 -12.792  1.00  4.72           C  
ATOM   1943  CD1 ILE A 381      39.763  37.932 -12.949  1.00  4.72           C  
ATOM   1944  HN  ILE A 381      42.537  37.843 -16.039  1.00 99.99           H  
ATOM   1945  HA  ILE A 381      42.357  38.757 -13.296  1.00 99.99           H  
ATOM   1946  HB  ILE A 381      42.112  36.160 -14.839  1.00 99.99           H  
ATOM   1947 1HG2 ILE A 381      41.931  36.302 -11.843  1.00 99.99           H  
ATOM   1948 2HG2 ILE A 381      41.186  35.021 -12.829  1.00 99.99           H  
ATOM   1949 3HG2 ILE A 381      42.933  35.259 -12.898  1.00 99.99           H  
ATOM   1950 1HG1 ILE A 381      39.795  36.234 -14.270  1.00 99.99           H  
ATOM   1951 2HG1 ILE A 381      40.287  37.734 -15.013  1.00 99.99           H  
ATOM   1952 1HD1 ILE A 381      38.742  38.202 -13.200  1.00 99.99           H  
ATOM   1953 3HD1 ILE A 381      39.753  37.322 -12.045  1.00 99.99           H  
ATOM   1954 2HD1 ILE A 381      40.314  38.853 -12.774  1.00 99.99           H  
ATOM   1955  N   LEU A 382      45.216  37.560 -14.111  1.00  4.75           N  
ATOM   1956  CA  LEU A 382      46.589  37.385 -13.619  1.00  4.75           C  
ATOM   1957  C   LEU A 382      47.470  38.606 -13.921  1.00  4.75           C  
ATOM   1958  O   LEU A 382      48.704  38.532 -13.832  1.00  4.75           O  
ATOM   1959  CB  LEU A 382      47.134  36.052 -14.153  1.00  4.75           C  
ATOM   1960  CG  LEU A 382      46.366  34.829 -13.609  1.00  4.75           C  
ATOM   1961  CD1 LEU A 382      46.869  33.571 -14.303  1.00  4.75           C  
ATOM   1962  CD2 LEU A 382      46.551  34.634 -12.098  1.00  4.75           C  
ATOM   1963  HN  LEU A 382      45.081  37.603 -15.115  1.00 99.99           H  
ATOM   1964  HA  LEU A 382      46.581  37.334 -12.533  1.00 99.99           H  
ATOM   1965  HB1 LEU A 382      48.187  35.952 -13.879  1.00 99.99           H  
ATOM   1966  HB2 LEU A 382      47.071  36.063 -15.244  1.00 99.99           H  
ATOM   1967  HG  LEU A 382      45.301  34.922 -13.820  1.00 99.99           H  
ATOM   1968 1HD1 LEU A 382      46.320  32.701 -13.949  1.00 99.99           H  
ATOM   1969 2HD1 LEU A 382      46.702  33.661 -15.378  1.00 99.99           H  
ATOM   1970 3HD1 LEU A 382      47.935  33.439 -14.121  1.00 99.99           H  
ATOM   1971 1HD2 LEU A 382      46.046  33.725 -11.779  1.00 99.99           H  
ATOM   1972 2HD2 LEU A 382      47.613  34.573 -11.864  1.00 99.99           H  
ATOM   1973 3HD2 LEU A 382      46.110  35.471 -11.560  1.00 99.99           H  
ATOM   1974  N   ASN A 383      46.832  39.760 -14.163  1.00  4.74           N  
ATOM   1975  CA  ASN A 383      47.492  41.055 -14.112  1.00  4.74           C  
ATOM   1976  C   ASN A 383      48.289  41.206 -12.806  1.00  4.74           C  
ATOM   1977  O   ASN A 383      47.770  40.918 -11.728  1.00  4.74           O  
ATOM   1978  CB  ASN A 383      46.413  42.134 -14.322  1.00  4.74           C  
ATOM   1979  CG  ASN A 383      46.927  43.553 -14.461  1.00  4.74           C  
ATOM   1980  OD1 ASN A 383      47.934  43.950 -13.895  1.00  4.74           O  
ATOM   1981  ND2 ASN A 383      46.252  44.378 -15.225  1.00  4.74           N  
ATOM   1982  HN  ASN A 383      45.821  39.744 -14.240  1.00 99.99           H  
ATOM   1983  HA  ASN A 383      48.193  41.105 -14.946  1.00 99.99           H  
ATOM   1984  HB1 ASN A 383      45.696  42.106 -13.501  1.00 99.99           H  
ATOM   1985  HB2 ASN A 383      45.884  41.896 -15.244  1.00 99.99           H  
ATOM   1986 1HD2 ASN A 383      45.443  44.048 -15.725  1.00 99.99           H  
ATOM   1987 2HD2 ASN A 383      46.624  45.304 -15.330  1.00 99.99           H  
ATOM   1988  N   SER A 384      49.536  41.674 -12.876  1.00  4.73           N  
ATOM   1989  CA  SER A 384      50.370  41.889 -11.686  1.00  4.73           C  
ATOM   1990  C   SER A 384      49.706  42.773 -10.622  1.00  4.73           C  
ATOM   1991  O   SER A 384      49.827  42.517  -9.424  1.00  4.73           O  
ATOM   1992  CB  SER A 384      51.712  42.498 -12.107  1.00  4.73           C  
ATOM   1993  OG  SER A 384      51.497  43.646 -12.909  1.00  4.73           O  
ATOM   1994  HN  SER A 384      49.898  41.986 -13.766  1.00 99.99           H  
ATOM   1995  HA  SER A 384      50.568  40.921 -11.225  1.00 99.99           H  
ATOM   1996  HB1 SER A 384      52.271  41.757 -12.684  1.00 99.99           H  
ATOM   1997  HB2 SER A 384      52.289  42.762 -11.220  1.00 99.99           H  
ATOM   1998  HG  SER A 384      52.345  43.989 -13.207  1.00 99.99           H  
ATOM   1999  N   ALA A 385      48.914  43.759 -11.050  1.00  4.75           N  
ATOM   2000  CA  ALA A 385      48.150  44.640 -10.168  1.00  4.75           C  
ATOM   2001  C   ALA A 385      47.147  43.911  -9.256  1.00  4.75           C  
ATOM   2002  O   ALA A 385      46.821  44.391  -8.173  1.00  4.75           O  
ATOM   2003  CB  ALA A 385      47.447  45.696 -11.028  1.00  4.75           C  
ATOM   2004  HN  ALA A 385      48.843  43.903 -12.050  1.00 99.99           H  
ATOM   2005  HA  ALA A 385      48.855  45.152  -9.509  1.00 99.99           H  
ATOM   2006  HB1 ALA A 385      46.930  46.409 -10.385  1.00 99.99           H  
ATOM   2007  HB2 ALA A 385      48.180  46.233 -11.633  1.00 99.99           H  
ATOM   2008  HB3 ALA A 385      46.719  45.221 -11.686  1.00 99.99           H  
ATOM   2009  N   SER A 386      46.681  42.730  -9.661  1.00  4.72           N  
ATOM   2010  CA  SER A 386      45.781  41.900  -8.866  1.00  4.72           C  
ATOM   2011  C   SER A 386      46.472  41.136  -7.735  1.00  4.72           C  
ATOM   2012  O   SER A 386      45.753  40.617  -6.890  1.00  4.72           O  
ATOM   2013  CB  SER A 386      44.998  40.942  -9.779  1.00  4.72           C  
ATOM   2014  OG  SER A 386      45.812  39.923 -10.317  1.00  4.72           O  
ATOM   2015  HN  SER A 386      47.046  42.343 -10.523  1.00 99.99           H  
ATOM   2016  HA  SER A 386      45.052  42.556  -8.393  1.00 99.99           H  
ATOM   2017  HB1 SER A 386      44.537  41.505 -10.592  1.00 99.99           H  
ATOM   2018  HB2 SER A 386      44.203  40.473  -9.200  1.00 99.99           H  
ATOM   2019  HG  SER A 386      46.456  40.301 -10.950  1.00 99.99           H  
ATOM   2020  N   VAL A 387      47.814  41.067  -7.661  1.00  4.62           N  
ATOM   2021  CA  VAL A 387      48.534  40.172  -6.718  1.00  4.62           C  
ATOM   2022  C   VAL A 387      48.056  40.239  -5.262  1.00  4.62           C  
ATOM   2023  O   VAL A 387      47.847  39.213  -4.608  1.00  4.62           O  
ATOM   2024  CB  VAL A 387      50.059  40.447  -6.774  1.00  4.62           C  
ATOM   2025  CG1 VAL A 387      50.863  39.840  -5.612  1.00  4.62           C  
ATOM   2026  CG2 VAL A 387      50.692  39.908  -8.065  1.00  4.62           C  
ATOM   2027  HN  VAL A 387      48.362  41.556  -8.360  1.00 99.99           H  
ATOM   2028  HA  VAL A 387      48.367  39.147  -7.034  1.00 99.99           H  
ATOM   2029  HB  VAL A 387      50.209  41.527  -6.747  1.00 99.99           H  
ATOM   2030 1HG1 VAL A 387      51.930  39.952  -5.796  1.00 99.99           H  
ATOM   2031 2HG1 VAL A 387      50.634  40.352  -4.675  1.00 99.99           H  
ATOM   2032 3HG1 VAL A 387      50.633  38.780  -5.506  1.00 99.99           H  
ATOM   2033 1HG2 VAL A 387      51.641  40.413  -8.240  1.00 99.99           H  
ATOM   2034 2HG2 VAL A 387      50.876  38.843  -7.974  1.00 99.99           H  
ATOM   2035 3HG2 VAL A 387      50.038  40.074  -8.919  1.00 99.99           H  
ATOM   2036  N   THR A 388      47.861  41.449  -4.734  1.00  4.63           N  
ATOM   2037  CA  THR A 388      47.400  41.651  -3.355  1.00  4.63           C  
ATOM   2038  C   THR A 388      45.950  41.187  -3.163  1.00  4.63           C  
ATOM   2039  O   THR A 388      45.633  40.536  -2.167  1.00  4.63           O  
ATOM   2040  CB  THR A 388      47.539  43.121  -2.936  1.00  4.63           C  
ATOM   2041  OG1 THR A 388      48.831  43.567  -3.273  1.00  4.63           O  
ATOM   2042  CG2 THR A 388      47.378  43.327  -1.431  1.00  4.63           C  
ATOM   2043  HN  THR A 388      48.123  42.259  -5.277  1.00 99.99           H  
ATOM   2044  HA  THR A 388      48.026  41.058  -2.687  1.00 99.99           H  
ATOM   2045  HB  THR A 388      46.805  43.727  -3.469  1.00 99.99           H  
ATOM   2046 1HG2 THR A 388      47.518  44.379  -1.181  1.00 99.99           H  
ATOM   2047 2HG2 THR A 388      46.379  43.027  -1.113  1.00 99.99           H  
ATOM   2048 3HG2 THR A 388      48.114  42.730  -0.892  1.00 99.99           H  
ATOM   2049  HG1 THR A 388      48.920  44.480  -2.987  1.00 99.99           H  
ATOM   2050  N   ASN A 389      45.083  41.458  -4.142  1.00  4.60           N  
ATOM   2051  CA  ASN A 389      43.702  40.972  -4.141  1.00  4.60           C  
ATOM   2052  C   ASN A 389      43.614  39.448  -4.164  1.00  4.60           C  
ATOM   2053  O   ASN A 389      42.805  38.864  -3.443  1.00  4.60           O  
ATOM   2054  CB  ASN A 389      42.913  41.544  -5.340  1.00  4.60           C  
ATOM   2055  CG  ASN A 389      42.228  42.869  -5.076  1.00  4.60           C  
ATOM   2056  OD1 ASN A 389      41.405  43.006  -4.191  1.00  4.60           O  
ATOM   2057  ND2 ASN A 389      42.499  43.879  -5.862  1.00  4.60           N  
ATOM   2058  HN  ASN A 389      45.438  41.887  -4.982  1.00 99.99           H  
ATOM   2059  HA  ASN A 389      43.218  41.297  -3.218  1.00 99.99           H  
ATOM   2060  HB1 ASN A 389      42.100  40.861  -5.580  1.00 99.99           H  
ATOM   2061  HB2 ASN A 389      43.543  41.617  -6.222  1.00 99.99           H  
ATOM   2062 1HD2 ASN A 389      43.135  43.794  -6.631  1.00 99.99           H  
ATOM   2063 2HD2 ASN A 389      41.898  44.682  -5.769  1.00 99.99           H  
ATOM   2064  N   TRP A 390      44.477  38.816  -4.957  1.00  4.60           N  
ATOM   2065  CA  TRP A 390      44.645  37.375  -4.982  1.00  4.60           C  
ATOM   2066  C   TRP A 390      45.061  36.825  -3.641  1.00  4.60           C  
ATOM   2067  O   TRP A 390      44.479  35.848  -3.204  1.00  4.60           O  
ATOM   2068  CB  TRP A 390      45.703  36.985  -5.989  1.00  4.60           C  
ATOM   2069  CG  TRP A 390      45.177  36.709  -7.342  1.00  4.60           C  
ATOM   2070  CD1 TRP A 390      45.444  37.437  -8.440  1.00  4.60           C  
ATOM   2071  CD2 TRP A 390      44.331  35.605  -7.773  1.00  4.60           C  
ATOM   2072  NE1 TRP A 390      44.874  36.829  -9.530  1.00  4.60           N  
ATOM   2073  CE2 TRP A 390      44.222  35.668  -9.189  1.00  4.60           C  
ATOM   2074  CE3 TRP A 390      43.664  34.549  -7.117  1.00  4.60           C  
ATOM   2075  CZ2 TRP A 390      43.560  34.686  -9.927  1.00  4.60           C  
ATOM   2076  CZ3 TRP A 390      42.924  33.606  -7.855  1.00  4.60           C  
ATOM   2077  CH2 TRP A 390      42.892  33.652  -9.257  1.00  4.60           C  
ATOM   2078  HN  TRP A 390      45.063  39.377  -5.566  1.00 99.99           H  
ATOM   2079  HA  TRP A 390      43.700  36.905  -5.252  1.00 99.99           H  
ATOM   2080  HB1 TRP A 390      46.162  36.068  -5.630  1.00 99.99           H  
ATOM   2081  HB2 TRP A 390      46.479  37.741  -6.051  1.00 99.99           H  
ATOM   2082  HD1 TRP A 390      46.053  38.329  -8.463  1.00 99.99           H  
ATOM   2083  HE1 TRP A 390      44.898  37.241 -10.467  1.00 99.99           H  
ATOM   2084  HZ2 TRP A 390      43.571  34.734 -11.000  1.00 99.99           H  
ATOM   2085  HH2 TRP A 390      42.347  32.908  -9.816  1.00 99.99           H  
ATOM   2086  HZ3 TRP A 390      42.381  32.830  -7.351  1.00 99.99           H  
ATOM   2087  HE3 TRP A 390      43.717  34.477  -6.042  1.00 99.99           H  
ATOM   2088  N   THR A 391      46.042  37.441  -2.987  1.00  4.59           N  
ATOM   2089  CA  THR A 391      46.539  37.001  -1.679  1.00  4.59           C  
ATOM   2090  C   THR A 391      45.441  37.049  -0.614  1.00  4.59           C  
ATOM   2091  O   THR A 391      45.249  36.089   0.140  1.00  4.59           O  
ATOM   2092  CB  THR A 391      47.735  37.882  -1.278  1.00  4.59           C  
ATOM   2093  OG1 THR A 391      48.758  37.760  -2.243  1.00  4.59           O  
ATOM   2094  CG2 THR A 391      48.361  37.474   0.054  1.00  4.59           C  
ATOM   2095  HN  THR A 391      46.482  38.232  -3.443  1.00 99.99           H  
ATOM   2096  HA  THR A 391      46.888  35.971  -1.755  1.00 99.99           H  
ATOM   2097  HB  THR A 391      47.424  38.926  -1.221  1.00 99.99           H  
ATOM   2098 1HG2 THR A 391      49.254  38.073   0.233  1.00 99.99           H  
ATOM   2099 2HG2 THR A 391      47.658  37.652   0.869  1.00 99.99           H  
ATOM   2100 3HG2 THR A 391      48.633  36.419   0.029  1.00 99.99           H  
ATOM   2101  HG1 THR A 391      48.474  38.153  -3.084  1.00 99.99           H  
ATOM   2102  N   VAL A 392      44.654  38.134  -0.612  1.00  4.61           N  
ATOM   2103  CA  VAL A 392      43.485  38.260   0.262  1.00  4.61           C  
ATOM   2104  C   VAL A 392      42.438  37.160   0.010  1.00  4.61           C  
ATOM   2105  O   VAL A 392      42.027  36.425   0.918  1.00  4.61           O  
ATOM   2106  CB  VAL A 392      42.909  39.681   0.214  1.00  4.61           C  
ATOM   2107  CG1 VAL A 392      41.660  39.793   1.084  1.00  4.61           C  
ATOM   2108  CG2 VAL A 392      43.906  40.711   0.772  1.00  4.61           C  
ATOM   2109  HN  VAL A 392      44.863  38.896  -1.249  1.00 99.99           H  
ATOM   2110  HA  VAL A 392      43.829  38.098   1.284  1.00 99.99           H  
ATOM   2111  HB  VAL A 392      42.660  39.941  -0.813  1.00 99.99           H  
ATOM   2112 1HG1 VAL A 392      41.300  40.819   1.071  1.00 99.99           H  
ATOM   2113 2HG1 VAL A 392      40.877  39.137   0.712  1.00 99.99           H  
ATOM   2114 3HG1 VAL A 392      41.909  39.515   2.108  1.00 99.99           H  
ATOM   2115 1HG2 VAL A 392      43.486  41.713   0.684  1.00 99.99           H  
ATOM   2116 2HG2 VAL A 392      44.119  40.504   1.823  1.00 99.99           H  
ATOM   2117 3HG2 VAL A 392      44.840  40.683   0.217  1.00 99.99           H  
ATOM   2118  N   LEU A 393      42.072  36.980  -1.257  1.00  4.60           N  
ATOM   2119  CA  LEU A 393      41.168  35.921  -1.694  1.00  4.60           C  
ATOM   2120  C   LEU A 393      41.652  34.551  -1.192  1.00  4.60           C  
ATOM   2121  O   LEU A 393      40.903  33.795  -0.592  1.00  4.60           O  
ATOM   2122  CB  LEU A 393      41.072  35.997  -3.226  1.00  4.60           C  
ATOM   2123  CG  LEU A 393      40.531  34.734  -3.899  1.00  4.60           C  
ATOM   2124  CD1 LEU A 393      39.179  34.317  -3.333  1.00  4.60           C  
ATOM   2125  CD2 LEU A 393      40.366  35.041  -5.381  1.00  4.60           C  
ATOM   2126  HN  LEU A 393      42.455  37.605  -1.961  1.00 99.99           H  
ATOM   2127  HA  LEU A 393      40.178  36.087  -1.267  1.00 99.99           H  
ATOM   2128  HB1 LEU A 393      42.057  36.187  -3.642  1.00 99.99           H  
ATOM   2129  HB2 LEU A 393      40.441  36.845  -3.487  1.00 99.99           H  
ATOM   2130  HG  LEU A 393      41.243  33.917  -3.787  1.00 99.99           H  
ATOM   2131 1HD1 LEU A 393      38.727  33.570  -3.976  1.00 99.99           H  
ATOM   2132 2HD1 LEU A 393      39.278  33.857  -2.357  1.00 99.99           H  
ATOM   2133 3HD1 LEU A 393      38.541  35.191  -3.215  1.00 99.99           H  
ATOM   2134 1HD2 LEU A 393      39.990  34.169  -5.911  1.00 99.99           H  
ATOM   2135 2HD2 LEU A 393      39.652  35.850  -5.481  1.00 99.99           H  
ATOM   2136 3HD2 LEU A 393      41.318  35.342  -5.814  1.00 99.99           H  
ATOM   2137  N   LEU A 394      42.935  34.269  -1.376  1.00  4.61           N  
ATOM   2138  CA  LEU A 394      43.637  33.073  -0.949  1.00  4.61           C  
ATOM   2139  C   LEU A 394      43.816  32.911   0.567  1.00  4.61           C  
ATOM   2140  O   LEU A 394      44.293  31.856   0.999  1.00  4.61           O  
ATOM   2141  CB  LEU A 394      45.033  33.043  -1.611  1.00  4.61           C  
ATOM   2142  CG  LEU A 394      45.052  32.608  -3.082  1.00  4.61           C  
ATOM   2143  CD1 LEU A 394      46.436  32.869  -3.670  1.00  4.61           C  
ATOM   2144  CD2 LEU A 394      44.772  31.112  -3.223  1.00  4.61           C  
ATOM   2145  HN  LEU A 394      43.492  34.986  -1.828  1.00 99.99           H  
ATOM   2146  HA  LEU A 394      43.060  32.205  -1.265  1.00 99.99           H  
ATOM   2147  HB1 LEU A 394      45.679  32.356  -1.064  1.00 99.99           H  
ATOM   2148  HB2 LEU A 394      45.479  34.031  -1.518  1.00 99.99           H  
ATOM   2149  HG  LEU A 394      44.310  33.167  -3.654  1.00 99.99           H  
ATOM   2150 1HD1 LEU A 394      46.456  32.580  -4.720  1.00 99.99           H  
ATOM   2151 2HD1 LEU A 394      46.671  33.932  -3.608  1.00 99.99           H  
ATOM   2152 3HD1 LEU A 394      47.202  32.311  -3.130  1.00 99.99           H  
ATOM   2153 1HD2 LEU A 394      44.839  30.821  -4.269  1.00 99.99           H  
ATOM   2154 2HD2 LEU A 394      45.504  30.547  -2.645  1.00 99.99           H  
ATOM   2155 3HD2 LEU A 394      43.775  30.894  -2.848  1.00 99.99           H  
ATOM   2156  N   ARG A 395      43.434  33.901   1.384  1.00  4.71           N  
ATOM   2157  CA  ARG A 395      43.131  33.612   2.799  1.00  4.71           C  
ATOM   2158  C   ARG A 395      42.038  32.569   2.961  1.00  4.71           C  
ATOM   2159  O   ARG A 395      42.159  31.693   3.814  1.00  4.71           O  
ATOM   2160  CB  ARG A 395      42.744  34.897   3.584  1.00  4.71           C  
ATOM   2161  CG  ARG A 395      43.828  35.997   3.703  1.00  4.71           C  
ATOM   2162  CD  ARG A 395      43.279  37.272   4.389  1.00  4.71           C  
ATOM   2163  NE  ARG A 395      44.335  38.257   4.755  1.00  4.71           N  
ATOM   2164  CZ  ARG A 395      44.196  39.394   5.441  1.00  4.71           C  
ATOM   2165  NH1 ARG A 395      45.255  40.076   5.759  1.00  4.71           N  
ATOM   2166  NH2 ARG A 395      43.044  39.882   5.832  1.00  4.71           N  
ATOM   2167  HN  ARG A 395      43.113  34.773   0.976  1.00 99.99           H  
ATOM   2168  HA  ARG A 395      44.017  33.178   3.262  1.00 99.99           H  
ATOM   2169  HB1 ARG A 395      42.476  34.596   4.598  1.00 99.99           H  
ATOM   2170  HB2 ARG A 395      41.844  35.324   3.143  1.00 99.99           H  
ATOM   2171  HG1 ARG A 395      44.198  36.257   2.712  1.00 99.99           H  
ATOM   2172  HG2 ARG A 395      44.659  35.601   4.287  1.00 99.99           H  
ATOM   2173  HD1 ARG A 395      42.749  36.969   5.294  1.00 99.99           H  
ATOM   2174  HD2 ARG A 395      42.557  37.734   3.714  1.00 99.99           H  
ATOM   2175  HE  ARG A 395      45.299  38.006   4.549  1.00 99.99           H  
ATOM   2176 1HH1 ARG A 395      46.147  39.812   5.372  1.00 99.99           H  
ATOM   2177 2HH1 ARG A 395      45.205  40.835   6.453  1.00 99.99           H  
ATOM   2178 1HH2 ARG A 395      42.190  39.427   5.569  1.00 99.99           H  
ATOM   2179 2HH2 ARG A 395      43.019  40.777   6.318  1.00 99.99           H  
ATOM   2180  N   GLU A 396      40.982  32.694   2.157  1.00  4.78           N  
ATOM   2181  CA  GLU A 396      39.693  32.013   2.445  1.00  4.78           C  
ATOM   2182  C   GLU A 396      39.107  31.196   1.283  1.00  4.78           C  
ATOM   2183  O   GLU A 396      38.131  30.475   1.476  1.00  4.78           O  
ATOM   2184  CB  GLU A 396      38.767  33.088   3.087  1.00  4.78           C  
ATOM   2185  CG  GLU A 396      39.169  33.422   4.561  1.00  4.78           C  
ATOM   2186  CD  GLU A 396      39.062  34.902   5.014  1.00  4.78           C  
ATOM   2187  OE1 GLU A 396      38.125  35.597   4.565  1.00  4.78           O  
ATOM   2188  OE2 GLU A 396      39.883  35.333   5.876  1.00  4.78           O  
ATOM   2189  HN  GLU A 396      40.988  33.439   1.473  1.00 99.99           H  
ATOM   2190  HA  GLU A 396      39.861  31.262   3.217  1.00 99.99           H  
ATOM   2191  HB1 GLU A 396      37.736  32.731   3.086  1.00 99.99           H  
ATOM   2192  HB2 GLU A 396      38.807  33.993   2.479  1.00 99.99           H  
ATOM   2193  HG1 GLU A 396      40.191  33.101   4.749  1.00 99.99           H  
ATOM   2194  HG2 GLU A 396      38.544  32.814   5.220  1.00 99.99           H  
ATOM   2195  N   GLU A 397      39.779  31.181   0.128  1.00  4.70           N  
ATOM   2196  CA  GLU A 397      39.677  30.086  -0.833  1.00  4.70           C  
ATOM   2197  C   GLU A 397      40.620  28.944  -0.499  1.00  4.70           C  
ATOM   2198  O   GLU A 397      41.812  29.143  -0.252  1.00  4.70           O  
ATOM   2199  CB  GLU A 397      39.720  30.564  -2.275  1.00  4.70           C  
ATOM   2200  CG  GLU A 397      38.334  30.483  -2.946  1.00  4.70           C  
ATOM   2201  CD  GLU A 397      37.947  29.046  -3.332  1.00  4.70           C  
ATOM   2202  OE1 GLU A 397      38.090  28.127  -2.494  1.00  4.70           O  
ATOM   2203  OE2 GLU A 397      37.516  28.863  -4.495  1.00  4.70           O  
ATOM   2204  HN  GLU A 397      40.536  31.840   0.022  1.00 99.99           H  
ATOM   2205  HA  GLU A 397      38.680  29.667  -0.689  1.00 99.99           H  
ATOM   2206  HB1 GLU A 397      40.401  29.928  -2.822  1.00 99.99           H  
ATOM   2207  HB2 GLU A 397      40.094  31.589  -2.309  1.00 99.99           H  
ATOM   2208  HG1 GLU A 397      38.348  31.099  -3.845  1.00 99.99           H  
ATOM   2209  HG2 GLU A 397      37.580  30.908  -2.281  1.00 99.99           H  
ATOM   2210  N   LYS A 398      40.098  27.718  -0.606  1.00  5.04           N  
ATOM   2211  CA  LYS A 398      40.909  26.513  -0.737  1.00  5.04           C  
ATOM   2212  C   LYS A 398      41.560  26.571  -2.121  1.00  5.04           C  
ATOM   2213  O   LYS A 398      41.131  25.921  -3.066  1.00  5.04           O  
ATOM   2214  CB  LYS A 398      40.044  25.241  -0.551  1.00  5.04           C  
ATOM   2215  CG  LYS A 398      39.427  25.073   0.855  1.00  5.04           C  
ATOM   2216  CD  LYS A 398      38.756  23.692   1.028  1.00  5.04           C  
ATOM   2217  CE  LYS A 398      38.051  23.557   2.396  1.00  5.04           C  
ATOM   2218  NZ  LYS A 398      37.607  22.163   2.696  1.00  5.04           N1+
ATOM   2219  HN  LYS A 398      39.147  27.683  -0.980  1.00 99.99           H  
ATOM   2220  HA  LYS A 398      41.700  26.519   0.015  1.00 99.99           H  
ATOM   2221  HB1 LYS A 398      40.674  24.375  -0.759  1.00 99.99           H  
ATOM   2222  HB2 LYS A 398      39.237  25.251  -1.288  1.00 99.99           H  
ATOM   2223  HG1 LYS A 398      38.687  25.857   1.016  1.00 99.99           H  
ATOM   2224  HG2 LYS A 398      40.214  25.178   1.603  1.00 99.99           H  
ATOM   2225  HD1 LYS A 398      39.521  22.923   0.936  1.00 99.99           H  
ATOM   2226  HD2 LYS A 398      38.022  23.555   0.233  1.00 99.99           H  
ATOM   2227  HE1 LYS A 398      37.192  24.236   2.399  1.00 99.99           H  
ATOM   2228  HE2 LYS A 398      38.742  23.898   3.172  1.00 99.99           H  
ATOM   2229  HZ1 LYS A 398      37.121  22.117   3.588  1.00 99.99           H  
ATOM   2230  HZ2 LYS A 398      36.977  21.816   1.984  1.00 99.99           H  
ATOM   2231  HZ3 LYS A 398      38.388  21.515   2.764  1.00 99.99           H  
ATOM   2232  N   TYR A 399      42.570  27.431  -2.210  1.00  5.15           N  
ATOM   2233  CA  TYR A 399      43.424  27.701  -3.349  1.00  5.15           C  
ATOM   2234  C   TYR A 399      42.794  28.284  -4.612  1.00  5.15           C  
ATOM   2235  O   TYR A 399      43.036  27.770  -5.689  1.00  5.15           O  
ATOM   2236  CB  TYR A 399      44.390  26.496  -3.518  1.00  5.15           C  
ATOM   2237  CG  TYR A 399      43.868  25.064  -3.773  1.00  5.15           C  
ATOM   2238  CD1 TYR A 399      43.124  24.729  -4.926  1.00  5.15           C  
ATOM   2239  CD2 TYR A 399      44.200  24.019  -2.880  1.00  5.15           C  
ATOM   2240  CE1 TYR A 399      42.809  23.394  -5.232  1.00  5.15           C  
ATOM   2241  CE2 TYR A 399      43.877  22.672  -3.170  1.00  5.15           C  
ATOM   2242  CZ  TYR A 399      43.199  22.357  -4.366  1.00  5.15           C  
ATOM   2243  OH  TYR A 399      42.916  21.076  -4.723  1.00  5.15           O  
ATOM   2244  HN  TYR A 399      42.726  27.980  -1.370  1.00 99.99           H  
ATOM   2245  HA  TYR A 399      44.070  28.508  -3.009  1.00 99.99           H  
ATOM   2246  HB1 TYR A 399      44.973  26.461  -2.599  1.00 99.99           H  
ATOM   2247  HB2 TYR A 399      45.115  26.756  -4.286  1.00 99.99           H  
ATOM   2248  HD1 TYR A 399      42.775  25.485  -5.601  1.00 99.99           H  
ATOM   2249  HE1 TYR A 399      42.264  23.151  -6.132  1.00 99.99           H  
ATOM   2250  HH  TYR A 399      43.232  20.396  -4.116  1.00 99.99           H  
ATOM   2251  HE2 TYR A 399      44.160  21.877  -2.500  1.00 99.99           H  
ATOM   2252  HD2 TYR A 399      44.712  24.241  -1.960  1.00 99.99           H  
ATOM   2253  N   ALA A 400      42.079  29.415  -4.542  1.00  5.00           N  
ATOM   2254  CA  ALA A 400      41.427  30.084  -5.693  1.00  5.00           C  
ATOM   2255  C   ALA A 400      42.248  30.071  -6.997  1.00  5.00           C  
ATOM   2256  O   ALA A 400      41.725  29.758  -8.069  1.00  5.00           O  
ATOM   2257  CB  ALA A 400      41.098  31.534  -5.343  1.00  5.00           C  
ATOM   2258  HN  ALA A 400      41.898  29.793  -3.624  1.00 99.99           H  
ATOM   2259  HA  ALA A 400      40.489  29.562  -5.896  1.00 99.99           H  
ATOM   2260  HB1 ALA A 400      40.608  31.998  -6.200  1.00 99.99           H  
ATOM   2261  HB2 ALA A 400      40.408  31.592  -4.517  1.00 99.99           H  
ATOM   2262  HB3 ALA A 400      42.005  32.085  -5.093  1.00 99.99           H  
ATOM   2263  N   SER A 401      43.539  30.411  -6.912  1.00  4.54           N  
ATOM   2264  CA  SER A 401      44.410  30.406  -8.081  1.00  4.54           C  
ATOM   2265  C   SER A 401      44.740  28.999  -8.603  1.00  4.54           C  
ATOM   2266  O   SER A 401      44.778  28.782  -9.817  1.00  4.54           O  
ATOM   2267  CB  SER A 401      45.693  31.199  -7.820  1.00  4.54           C  
ATOM   2268  OG  SER A 401      46.454  30.629  -6.774  1.00  4.54           O  
ATOM   2269  HN  SER A 401      43.934  30.656  -6.018  1.00 99.99           H  
ATOM   2270  HA  SER A 401      43.888  30.918  -8.891  1.00 99.99           H  
ATOM   2271  HB1 SER A 401      45.419  32.221  -7.553  1.00 99.99           H  
ATOM   2272  HB2 SER A 401      46.292  31.226  -8.732  1.00 99.99           H  
ATOM   2273  HG  SER A 401      47.154  31.254  -6.541  1.00 99.99           H  
ATOM   2274  N   SER A 402      44.891  28.008  -7.717  1.00  4.52           N  
ATOM   2275  CA  SER A 402      44.934  26.602  -8.120  1.00  4.52           C  
ATOM   2276  C   SER A 402      43.637  26.070  -8.748  1.00  4.52           C  
ATOM   2277  O   SER A 402      43.692  25.364  -9.753  1.00  4.52           O  
ATOM   2278  CB  SER A 402      45.436  25.657  -7.039  1.00  4.52           C  
ATOM   2279  OG  SER A 402      46.824  25.799  -6.816  1.00  4.52           O  
ATOM   2280  HN  SER A 402      44.839  28.216  -6.730  1.00 99.99           H  
ATOM   2281  HA  SER A 402      45.675  26.532  -8.921  1.00 99.99           H  
ATOM   2282  HB1 SER A 402      45.234  24.628  -7.345  1.00 99.99           H  
ATOM   2283  HB2 SER A 402      44.907  25.866  -6.127  1.00 99.99           H  
ATOM   2284  HG  SER A 402      47.195  24.908  -6.777  1.00 99.99           H  
ATOM   2285  N   ARG A 403      42.465  26.484  -8.251  1.00  4.51           N  
ATOM   2286  CA  ARG A 403      41.177  26.258  -8.923  1.00  4.51           C  
ATOM   2287  C   ARG A 403      41.138  26.856 -10.337  1.00  4.51           C  
ATOM   2288  O   ARG A 403      40.560  26.259 -11.244  1.00  4.51           O  
ATOM   2289  CB  ARG A 403      40.006  26.808  -8.101  1.00  4.51           C  
ATOM   2290  CG  ARG A 403      39.457  25.798  -7.079  1.00  4.51           C  
ATOM   2291  CD  ARG A 403      38.151  26.323  -6.471  1.00  4.51           C  
ATOM   2292  NE  ARG A 403      37.101  26.494  -7.500  1.00  4.51           N  
ATOM   2293  CZ  ARG A 403      36.064  27.308  -7.442  1.00  4.51           C  
ATOM   2294  NH1 ARG A 403      35.279  27.450  -8.474  1.00  4.51           N  
ATOM   2295  NH2 ARG A 403      35.780  28.038  -6.409  1.00  4.51           N  
ATOM   2296  HN  ARG A 403      42.488  27.057  -7.412  1.00 99.99           H  
ATOM   2297  HA  ARG A 403      41.043  25.184  -9.071  1.00 99.99           H  
ATOM   2298  HB1 ARG A 403      39.209  27.065  -8.798  1.00 99.99           H  
ATOM   2299  HB2 ARG A 403      40.295  27.720  -7.582  1.00 99.99           H  
ATOM   2300  HG1 ARG A 403      40.191  25.649  -6.285  1.00 99.99           H  
ATOM   2301  HG2 ARG A 403      39.264  24.841  -7.568  1.00 99.99           H  
ATOM   2302  HD1 ARG A 403      38.373  27.280  -6.000  1.00 99.99           H  
ATOM   2303  HD2 ARG A 403      37.807  25.633  -5.700  1.00 99.99           H  
ATOM   2304  HE  ARG A 403      37.216  25.973  -8.355  1.00 99.99           H  
ATOM   2305 1HH1 ARG A 403      35.491  26.991  -9.355  1.00 99.99           H  
ATOM   2306 2HH1 ARG A 403      34.531  28.122  -8.409  1.00 99.99           H  
ATOM   2307 1HH2 ARG A 403      36.448  28.119  -5.627  1.00 99.99           H  
ATOM   2308 2HH2 ARG A 403      34.980  28.641  -6.403  1.00 99.99           H  
ATOM   2309  N   LEU A 404      41.754  28.024 -10.532  1.00  4.51           N  
ATOM   2310  CA  LEU A 404      41.877  28.611 -11.866  1.00  4.51           C  
ATOM   2311  C   LEU A 404      42.750  27.784 -12.805  1.00  4.51           C  
ATOM   2312  O   LEU A 404      42.361  27.578 -13.950  1.00  4.51           O  
ATOM   2313  CB  LEU A 404      42.346  30.077 -11.780  1.00  4.51           C  
ATOM   2314  CG  LEU A 404      42.498  30.804 -13.140  1.00  4.51           C  
ATOM   2315  CD1 LEU A 404      41.232  30.761 -14.004  1.00  4.51           C  
ATOM   2316  CD2 LEU A 404      42.838  32.275 -12.897  1.00  4.51           C  
ATOM   2317  HN  LEU A 404      42.138  28.515  -9.734  1.00 99.99           H  
ATOM   2318  HA  LEU A 404      40.879  28.609 -12.305  1.00 99.99           H  
ATOM   2319  HB1 LEU A 404      43.309  30.119 -11.283  1.00 99.99           H  
ATOM   2320  HB2 LEU A 404      41.637  30.624 -11.164  1.00 99.99           H  
ATOM   2321  HG  LEU A 404      43.316  30.350 -13.698  1.00 99.99           H  
ATOM   2322 1HD1 LEU A 404      41.408  31.304 -14.933  1.00 99.99           H  
ATOM   2323 2HD1 LEU A 404      40.979  29.733 -14.261  1.00 99.99           H  
ATOM   2324 3HD1 LEU A 404      40.398  31.218 -13.473  1.00 99.99           H  
ATOM   2325 1HD2 LEU A 404      42.968  32.787 -13.850  1.00 99.99           H  
ATOM   2326 2HD2 LEU A 404      42.043  32.761 -12.330  1.00 99.99           H  
ATOM   2327 3HD2 LEU A 404      43.772  32.352 -12.340  1.00 99.99           H  
ATOM   2328  N   LEU A 405      43.891  27.281 -12.328  1.00  4.51           N  
ATOM   2329  CA  LEU A 405      44.730  26.374 -13.129  1.00  4.51           C  
ATOM   2330  C   LEU A 405      43.970  25.114 -13.553  1.00  4.51           C  
ATOM   2331  O   LEU A 405      43.945  24.787 -14.733  1.00  4.51           O  
ATOM   2332  CB  LEU A 405      46.027  26.045 -12.354  1.00  4.51           C  
ATOM   2333  CG  LEU A 405      47.309  26.450 -13.107  1.00  4.51           C  
ATOM   2334  CD1 LEU A 405      48.525  26.294 -12.188  1.00  4.51           C  
ATOM   2335  CD2 LEU A 405      47.537  25.608 -14.367  1.00  4.51           C  
ATOM   2336  HN  LEU A 405      44.143  27.471 -11.364  1.00 99.99           H  
ATOM   2337  HA  LEU A 405      44.992  26.898 -14.050  1.00 99.99           H  
ATOM   2338  HB1 LEU A 405      46.070  24.974 -12.140  1.00 99.99           H  
ATOM   2339  HB2 LEU A 405      46.016  26.563 -11.395  1.00 99.99           H  
ATOM   2340  HG  LEU A 405      47.230  27.498 -13.395  1.00 99.99           H  
ATOM   2341 1HD1 LEU A 405      49.418  26.645 -12.701  1.00 99.99           H  
ATOM   2342 2HD1 LEU A 405      48.381  26.875 -11.276  1.00 99.99           H  
ATOM   2343 3HD1 LEU A 405      48.654  25.243 -11.927  1.00 99.99           H  
ATOM   2344 1HD2 LEU A 405      48.476  25.889 -14.843  1.00 99.99           H  
ATOM   2345 2HD2 LEU A 405      47.568  24.547 -14.115  1.00 99.99           H  
ATOM   2346 3HD2 LEU A 405      46.729  25.764 -15.081  1.00 99.99           H  
ATOM   2347  N   GLU A 406      43.278  24.482 -12.609  1.00  4.51           N  
ATOM   2348  CA  GLU A 406      42.458  23.292 -12.854  1.00  4.51           C  
ATOM   2349  C   GLU A 406      41.371  23.528 -13.906  1.00  4.51           C  
ATOM   2350  O   GLU A 406      41.231  22.755 -14.853  1.00  4.51           O  
ATOM   2351  CB  GLU A 406      41.933  22.844 -11.477  1.00  4.51           C  
ATOM   2352  CG  GLU A 406      41.129  21.539 -11.452  1.00  4.51           C  
ATOM   2353  CD  GLU A 406      39.680  21.681 -11.935  1.00  4.51           C  
ATOM   2354  OE1 GLU A 406      39.086  20.628 -12.255  1.00  4.51           O  
ATOM   2355  OE2 GLU A 406      39.157  22.821 -11.992  1.00  4.51           O  
ATOM   2356  HN  GLU A 406      43.368  24.801 -11.655  1.00 99.99           H  
ATOM   2357  HA  GLU A 406      43.107  22.502 -13.243  1.00 99.99           H  
ATOM   2358  HB1 GLU A 406      41.351  23.644 -11.019  1.00 99.99           H  
ATOM   2359  HB2 GLU A 406      42.802  22.689 -10.836  1.00 99.99           H  
ATOM   2360  HG1 GLU A 406      41.108  21.178 -10.420  1.00 99.99           H  
ATOM   2361  HG2 GLU A 406      41.652  20.792 -12.054  1.00 99.99           H  
ATOM   2362  N   THR A 407      40.651  24.649 -13.807  1.00  4.51           N  
ATOM   2363  CA  THR A 407      39.624  25.016 -14.791  1.00  4.51           C  
ATOM   2364  C   THR A 407      40.197  25.372 -16.167  1.00  4.51           C  
ATOM   2365  O   THR A 407      39.561  25.098 -17.191  1.00  4.51           O  
ATOM   2366  CB  THR A 407      38.741  26.111 -14.194  1.00  4.51           C  
ATOM   2367  OG1 THR A 407      37.912  25.508 -13.216  1.00  4.51           O  
ATOM   2368  CG2 THR A 407      37.802  26.802 -15.179  1.00  4.51           C  
ATOM   2369  HN  THR A 407      40.771  25.211 -12.970  1.00 99.99           H  
ATOM   2370  HA  THR A 407      38.986  24.146 -14.948  1.00 99.99           H  
ATOM   2371  HB  THR A 407      39.370  26.867 -13.721  1.00 99.99           H  
ATOM   2372 1HG2 THR A 407      37.183  27.512 -14.638  1.00 99.99           H  
ATOM   2373 2HG2 THR A 407      38.376  27.350 -15.924  1.00 99.99           H  
ATOM   2374 3HG2 THR A 407      37.170  26.062 -15.673  1.00 99.99           H  
ATOM   2375  HG1 THR A 407      38.411  24.762 -12.823  1.00 99.99           H  
ATOM   2376  N   LEU A 408      41.420  25.905 -16.221  1.00  4.54           N  
ATOM   2377  CA  LEU A 408      42.159  26.077 -17.472  1.00  4.54           C  
ATOM   2378  C   LEU A 408      42.503  24.737 -18.113  1.00  4.54           C  
ATOM   2379  O   LEU A 408      42.317  24.581 -19.316  1.00  4.54           O  
ATOM   2380  CB  LEU A 408      43.373  26.994 -17.266  1.00  4.54           C  
ATOM   2381  CG  LEU A 408      42.965  28.463 -17.034  1.00  4.54           C  
ATOM   2382  CD1 LEU A 408      44.161  29.242 -16.489  1.00  4.54           C  
ATOM   2383  CD2 LEU A 408      42.468  29.130 -18.324  1.00  4.54           C  
ATOM   2384  HN  LEU A 408      41.903  26.101 -15.350  1.00 99.99           H  
ATOM   2385  HA  LEU A 408      41.493  26.560 -18.185  1.00 99.99           H  
ATOM   2386  HB1 LEU A 408      44.014  26.946 -18.147  1.00 99.99           H  
ATOM   2387  HB2 LEU A 408      43.952  26.639 -16.418  1.00 99.99           H  
ATOM   2388  HG  LEU A 408      42.162  28.522 -16.302  1.00 99.99           H  
ATOM   2389 1HD1 LEU A 408      43.890  30.286 -16.349  1.00 99.99           H  
ATOM   2390 2HD1 LEU A 408      44.445  28.822 -15.524  1.00 99.99           H  
ATOM   2391 3HD1 LEU A 408      45.007  29.161 -17.167  1.00 99.99           H  
ATOM   2392 1HD2 LEU A 408      42.291  30.187 -18.148  1.00 99.99           H  
ATOM   2393 2HD2 LEU A 408      43.206  29.010 -19.114  1.00 99.99           H  
ATOM   2394 3HD2 LEU A 408      41.532  28.678 -18.641  1.00 99.99           H  
ATOM   2395  N   GLU A 409      42.917  23.753 -17.327  1.00  4.54           N  
ATOM   2396  CA  GLU A 409      43.223  22.389 -17.766  1.00  4.54           C  
ATOM   2397  C   GLU A 409      41.987  21.595 -18.218  1.00  4.54           C  
ATOM   2398  O   GLU A 409      42.056  20.860 -19.199  1.00  4.54           O  
ATOM   2399  CB  GLU A 409      44.056  21.703 -16.650  1.00  4.54           C  
ATOM   2400  CG  GLU A 409      45.461  22.356 -16.509  1.00  4.54           C  
ATOM   2401  CD  GLU A 409      46.330  21.887 -15.315  1.00  4.54           C  
ATOM   2402  OE1 GLU A 409      45.777  21.396 -14.305  1.00  4.54           O  
ATOM   2403  OE2 GLU A 409      47.576  22.008 -15.420  1.00  4.54           O  
ATOM   2404  HN  GLU A 409      43.075  23.972 -16.343  1.00 99.99           H  
ATOM   2405  HA  GLU A 409      43.883  22.435 -18.626  1.00 99.99           H  
ATOM   2406  HB1 GLU A 409      44.188  20.649 -16.898  1.00 99.99           H  
ATOM   2407  HB2 GLU A 409      43.521  21.770 -15.704  1.00 99.99           H  
ATOM   2408  HG1 GLU A 409      45.357  23.436 -16.437  1.00 99.99           H  
ATOM   2409  HG2 GLU A 409      46.006  22.159 -17.436  1.00 99.99           H  
ATOM   2410  N   ASN A 410      40.811  21.832 -17.632  1.00  4.52           N  
ATOM   2411  CA  ASN A 410      39.528  21.371 -18.174  1.00  4.52           C  
ATOM   2412  C   ASN A 410      39.235  22.013 -19.529  1.00  4.52           C  
ATOM   2413  O   ASN A 410      38.977  21.288 -20.490  1.00  4.52           O  
ATOM   2414  CB  ASN A 410      38.394  21.756 -17.199  1.00  4.52           C  
ATOM   2415  CG  ASN A 410      38.217  20.861 -15.988  1.00  4.52           C  
ATOM   2416  OD1 ASN A 410      37.228  20.157 -15.902  1.00  4.52           O  
ATOM   2417  ND2 ASN A 410      39.093  20.921 -15.019  1.00  4.52           N  
ATOM   2418  HN  ASN A 410      40.819  22.402 -16.794  1.00 99.99           H  
ATOM   2419  HA  ASN A 410      39.545  20.288 -18.299  1.00 99.99           H  
ATOM   2420  HB1 ASN A 410      37.453  21.711 -17.746  1.00 99.99           H  
ATOM   2421  HB2 ASN A 410      38.528  22.781 -16.858  1.00 99.99           H  
ATOM   2422 1HD2 ASN A 410      39.880  21.554 -15.041  1.00 99.99           H  
ATOM   2423 2HD2 ASN A 410      38.867  20.497 -14.113  1.00 99.99           H  
ATOM   2424  N   ILE A 411      39.280  23.351 -19.635  1.00  4.53           N  
ATOM   2425  CA  ILE A 411      38.906  24.042 -20.881  1.00  4.53           C  
ATOM   2426  C   ILE A 411      39.802  23.625 -22.067  1.00  4.53           C  
ATOM   2427  O   ILE A 411      39.330  23.356 -23.181  1.00  4.53           O  
ATOM   2428  CB  ILE A 411      38.760  25.569 -20.688  1.00  4.53           C  
ATOM   2429  CG1 ILE A 411      37.558  25.845 -19.751  1.00  4.53           C  
ATOM   2430  CG2 ILE A 411      38.542  26.257 -22.050  1.00  4.53           C  
ATOM   2431  CD1 ILE A 411      37.367  27.307 -19.337  1.00  4.53           C  
ATOM   2432  HN  ILE A 411      39.511  23.907 -18.813  1.00 99.99           H  
ATOM   2433  HA  ILE A 411      37.916  23.675 -21.153  1.00 99.99           H  
ATOM   2434  HB  ILE A 411      39.672  25.963 -20.234  1.00 99.99           H  
ATOM   2435 1HG2 ILE A 411      38.332  27.312 -21.920  1.00 99.99           H  
ATOM   2436 2HG2 ILE A 411      39.440  26.178 -22.661  1.00 99.99           H  
ATOM   2437 3HG2 ILE A 411      37.705  25.793 -22.574  1.00 99.99           H  
ATOM   2438 1HG1 ILE A 411      37.683  25.271 -18.837  1.00 99.99           H  
ATOM   2439 2HG1 ILE A 411      36.641  25.496 -20.229  1.00 99.99           H  
ATOM   2440 1HD1 ILE A 411      36.664  27.365 -18.506  1.00 99.99           H  
ATOM   2441 2HD1 ILE A 411      38.318  27.734 -19.018  1.00 99.99           H  
ATOM   2442 3HD1 ILE A 411      36.955  27.879 -20.166  1.00 99.99           H  
ATOM   2443  N   SER A 412      41.093  23.489 -21.773  1.00  4.60           N  
ATOM   2444  CA  SER A 412      42.125  22.962 -22.666  1.00  4.60           C  
ATOM   2445  C   SER A 412      42.102  21.441 -22.855  1.00  4.60           C  
ATOM   2446  O   SER A 412      42.726  20.956 -23.798  1.00  4.60           O  
ATOM   2447  CB  SER A 412      43.505  23.440 -22.211  1.00  4.60           C  
ATOM   2448  OG  SER A 412      43.761  23.056 -20.883  1.00  4.60           O  
ATOM   2449  HN  SER A 412      41.367  23.714 -20.822  1.00 99.99           H  
ATOM   2450  HA  SER A 412      41.958  23.389 -23.656  1.00 99.99           H  
ATOM   2451  HB1 SER A 412      43.558  24.527 -22.288  1.00 99.99           H  
ATOM   2452  HB2 SER A 412      44.269  23.009 -22.854  1.00 99.99           H  
ATOM   2453  HG  SER A 412      43.237  23.630 -20.286  1.00 99.99           H  
ATOM   2454  N   THR A 413      41.330  20.675 -22.065  1.00  4.61           N  
ATOM   2455  CA  THR A 413      40.723  19.453 -22.621  1.00  4.61           C  
ATOM   2456  C   THR A 413      39.690  19.811 -23.636  1.00  4.61           C  
ATOM   2457  O   THR A 413      40.086  19.815 -24.782  1.00  4.61           O  
ATOM   2458  CB  THR A 413      40.255  18.351 -21.645  1.00  4.61           C  
ATOM   2459  OG1 THR A 413      39.108  18.664 -20.899  1.00  4.61           O  
ATOM   2460  CG2 THR A 413      41.337  17.863 -20.688  1.00  4.61           C  
ATOM   2461  HN  THR A 413      41.003  21.042 -21.182  1.00 99.99           H  
ATOM   2462  HA  THR A 413      41.512  18.960 -23.187  1.00 99.99           H  
ATOM   2463  HB  THR A 413      39.990  17.494 -22.267  1.00 99.99           H  
ATOM   2464 1HG2 THR A 413      40.998  16.955 -20.190  1.00 99.99           H  
ATOM   2465 2HG2 THR A 413      42.251  17.644 -21.237  1.00 99.99           H  
ATOM   2466 3HG2 THR A 413      41.545  18.613 -19.933  1.00 99.99           H  
ATOM   2467  HG1 THR A 413      39.219  19.558 -20.536  1.00 99.99           H  
ATOM   2468  N   LEU A 414      38.449  20.140 -23.247  1.00  4.67           N  
ATOM   2469  CA  LEU A 414      37.238  20.191 -24.084  1.00  4.67           C  
ATOM   2470  C   LEU A 414      37.490  20.744 -25.491  1.00  4.67           C  
ATOM   2471  O   LEU A 414      37.061  20.109 -26.451  1.00  4.67           O  
ATOM   2472  CB  LEU A 414      36.169  21.039 -23.359  1.00  4.67           C  
ATOM   2473  CG  LEU A 414      35.837  20.631 -21.911  1.00  4.67           C  
ATOM   2474  CD1 LEU A 414      34.783  21.565 -21.332  1.00  4.67           C  
ATOM   2475  CD2 LEU A 414      35.321  19.198 -21.804  1.00  4.67           C  
ATOM   2476  HN  LEU A 414      38.309  20.187 -22.244  1.00 99.99           H  
ATOM   2477  HA  LEU A 414      36.864  19.173 -24.203  1.00 99.99           H  
ATOM   2478  HB1 LEU A 414      35.249  21.011 -23.945  1.00 99.99           H  
ATOM   2479  HB2 LEU A 414      36.513  22.074 -23.339  1.00 99.99           H  
ATOM   2480  HG  LEU A 414      36.726  20.715 -21.299  1.00 99.99           H  
ATOM   2481 1HD1 LEU A 414      34.631  21.343 -20.275  1.00 99.99           H  
ATOM   2482 2HD1 LEU A 414      35.120  22.599 -21.408  1.00 99.99           H  
ATOM   2483 3HD1 LEU A 414      33.840  21.455 -21.866  1.00 99.99           H  
ATOM   2484 1HD2 LEU A 414      35.137  18.971 -20.753  1.00 99.99           H  
ATOM   2485 2HD2 LEU A 414      34.398  19.083 -22.373  1.00 99.99           H  
ATOM   2486 3HD2 LEU A 414      36.077  18.499 -22.163  1.00 99.99           H  
ATOM   2487  N   VAL A 415      38.219  21.865 -25.625  1.00  4.73           N  
ATOM   2488  CA  VAL A 415      38.655  22.350 -26.944  1.00  4.73           C  
ATOM   2489  C   VAL A 415      39.392  21.309 -27.825  1.00  4.73           C  
ATOM   2490  O   VAL A 415      38.861  20.929 -28.875  1.00  4.73           O  
ATOM   2491  CB  VAL A 415      39.311  23.746 -26.862  1.00  4.73           C  
ATOM   2492  CG1 VAL A 415      39.699  24.278 -28.254  1.00  4.73           C  
ATOM   2493  CG2 VAL A 415      38.340  24.777 -26.261  1.00  4.73           C  
ATOM   2494  HN  VAL A 415      38.639  22.260 -24.790  1.00 99.99           H  
ATOM   2495  HA  VAL A 415      37.732  22.518 -27.497  1.00 99.99           H  
ATOM   2496  HB  VAL A 415      40.197  23.713 -26.232  1.00 99.99           H  
ATOM   2497 1HG1 VAL A 415      40.098  25.285 -28.166  1.00 99.99           H  
ATOM   2498 2HG1 VAL A 415      40.464  23.645 -28.704  1.00 99.99           H  
ATOM   2499 3HG1 VAL A 415      38.824  24.287 -28.905  1.00 99.99           H  
ATOM   2500 1HG2 VAL A 415      38.833  25.742 -26.161  1.00 99.99           H  
ATOM   2501 2HG2 VAL A 415      37.460  24.887 -26.895  1.00 99.99           H  
ATOM   2502 3HG2 VAL A 415      38.024  24.467 -25.266  1.00 99.99           H  
ATOM   2503  N   PRO A 416      40.564  20.777 -27.439  1.00  4.68           N  
ATOM   2504  CA  PRO A 416      41.144  19.564 -28.000  1.00  4.68           C  
ATOM   2505  C   PRO A 416      40.231  18.367 -28.376  1.00  4.68           C  
ATOM   2506  O   PRO A 416      40.320  17.981 -29.538  1.00  4.68           O  
ATOM   2507  CB  PRO A 416      42.380  19.269 -27.161  1.00  4.68           C  
ATOM   2508  CG  PRO A 416      42.915  20.683 -26.963  1.00  4.68           C  
ATOM   2509  CD  PRO A 416      41.634  21.508 -26.771  1.00  4.68           C  
ATOM   2510  HD1 PRO A 416      41.404  21.640 -25.717  1.00 99.99           H  
ATOM   2511  HD2 PRO A 416      41.778  22.475 -27.245  1.00 99.99           H  
ATOM   2512  HG1 PRO A 416      43.593  20.751 -26.115  1.00 99.99           H  
ATOM   2513  HG2 PRO A 416      43.423  21.009 -27.870  1.00 99.99           H  
ATOM   2514  HB1 PRO A 416      42.104  18.867 -26.194  1.00 99.99           H  
ATOM   2515  HB2 PRO A 416      43.095  18.632 -27.685  1.00 99.99           H  
ATOM   2516  HA  PRO A 416      41.533  19.884 -28.967  1.00 99.99           H  
ATOM   2517  N   PRO A 417      39.305  17.792 -27.577  1.00  4.69           N  
ATOM   2518  CA  PRO A 417      38.321  16.832 -28.067  1.00  4.69           C  
ATOM   2519  C   PRO A 417      37.231  17.326 -29.040  1.00  4.69           C  
ATOM   2520  O   PRO A 417      36.306  16.574 -29.358  1.00  4.69           O  
ATOM   2521  CB  PRO A 417      37.686  16.156 -26.851  1.00  4.69           C  
ATOM   2522  CG  PRO A 417      38.825  16.201 -25.851  1.00  4.69           C  
ATOM   2523  CD  PRO A 417      39.356  17.595 -26.147  1.00  4.69           C  
ATOM   2524  HD1 PRO A 417      38.664  18.295 -25.687  1.00 99.99           H  
ATOM   2525  HD2 PRO A 417      40.360  17.692 -25.763  1.00 99.99           H  
ATOM   2526  HG1 PRO A 417      38.475  16.110 -24.821  1.00 99.99           H  
ATOM   2527  HG2 PRO A 417      39.579  15.446 -26.084  1.00 99.99           H  
ATOM   2528  HB1 PRO A 417      36.842  16.743 -26.480  1.00 99.99           H  
ATOM   2529  HB2 PRO A 417      37.377  15.133 -27.067  1.00 99.99           H  
ATOM   2530  HA  PRO A 417      38.876  16.065 -28.609  1.00 99.99           H  
ATOM   2531  N   THR A 418      37.293  18.552 -29.557  1.00  4.70           N  
ATOM   2532  CA  THR A 418      36.658  18.912 -30.836  1.00  4.70           C  
ATOM   2533  C   THR A 418      37.586  19.716 -31.763  1.00  4.70           C  
ATOM   2534  O   THR A 418      37.146  20.435 -32.655  1.00  4.70           O  
ATOM   2535  CB  THR A 418      35.218  19.435 -30.698  1.00  4.70           C  
ATOM   2536  OG1 THR A 418      34.485  18.491 -29.939  1.00  4.70           O  
ATOM   2537  CG2 THR A 418      34.393  19.566 -31.979  1.00  4.70           C  
ATOM   2538  HN  THR A 418      37.977  19.203 -29.179  1.00 99.99           H  
ATOM   2539  HA  THR A 418      36.552  17.979 -31.392  1.00 99.99           H  
ATOM   2540  HB  THR A 418      35.236  20.396 -30.194  1.00 99.99           H  
ATOM   2541 1HG2 THR A 418      34.702  20.446 -32.541  1.00 99.99           H  
ATOM   2542 2HG2 THR A 418      34.520  18.677 -32.599  1.00 99.99           H  
ATOM   2543 3HG2 THR A 418      33.339  19.686 -31.733  1.00 99.99           H  
ATOM   2544  HG1 THR A 418      35.106  17.754 -29.762  1.00 99.99           H  
ATOM   2545  N   ALA A 419      38.898  19.509 -31.631  1.00  4.60           N  
ATOM   2546  CA  ALA A 419      39.836  19.653 -32.748  1.00  4.60           C  
ATOM   2547  C   ALA A 419      40.077  18.337 -33.519  1.00  4.60           C  
ATOM   2548  O   ALA A 419      39.870  17.242 -33.002  1.00  4.60           O  
ATOM   2549  CB  ALA A 419      41.114  20.298 -32.205  1.00  4.60           C  
ATOM   2550  HN  ALA A 419      39.221  18.944 -30.856  1.00 99.99           H  
ATOM   2551  HA  ALA A 419      39.417  20.358 -33.471  1.00 99.99           H  
ATOM   2552  HB1 ALA A 419      41.878  20.344 -32.980  1.00 99.99           H  
ATOM   2553  HB2 ALA A 419      40.894  21.311 -31.869  1.00 99.99           H  
ATOM   2554  HB3 ALA A 419      41.478  19.732 -31.352  1.00 99.99           H  
ATOM   2555  N   LEU A 420      40.491  18.469 -34.785  1.00  4.57           N  
ATOM   2556  CA  LEU A 420      40.823  17.361 -35.693  1.00  4.57           C  
ATOM   2557  C   LEU A 420      42.089  16.611 -35.239  1.00  4.57           C  
ATOM   2558  O   LEU A 420      42.927  17.189 -34.540  1.00  4.57           O  
ATOM   2559  CB  LEU A 420      41.024  17.940 -37.113  1.00  4.57           C  
ATOM   2560  CG  LEU A 420      39.764  18.554 -37.756  1.00  4.57           C  
ATOM   2561  CD1 LEU A 420      40.102  19.060 -39.159  1.00  4.57           C  
ATOM   2562  CD2 LEU A 420      38.616  17.553 -37.888  1.00  4.57           C  
ATOM   2563  HN  LEU A 420      40.660  19.403 -35.118  1.00 99.99           H  
ATOM   2564  HA  LEU A 420      39.997  16.650 -35.689  1.00 99.99           H  
ATOM   2565  HB1 LEU A 420      41.392  17.155 -37.772  1.00 99.99           H  
ATOM   2566  HB2 LEU A 420      41.800  18.704 -37.066  1.00 99.99           H  
ATOM   2567  HG  LEU A 420      39.427  19.400 -37.157  1.00 99.99           H  
ATOM   2568 1HD1 LEU A 420      39.224  19.524 -39.608  1.00 99.99           H  
ATOM   2569 2HD1 LEU A 420      40.896  19.804 -39.102  1.00 99.99           H  
ATOM   2570 3HD1 LEU A 420      40.433  18.234 -39.788  1.00 99.99           H  
ATOM   2571 1HD2 LEU A 420      37.785  18.013 -38.419  1.00 99.99           H  
ATOM   2572 2HD2 LEU A 420      38.946  16.669 -38.436  1.00 99.99           H  
ATOM   2573 3HD2 LEU A 420      38.259  17.258 -36.902  1.00 99.99           H  
ATOM   2574  N   PRO A 421      42.288  15.353 -35.670  1.00  4.56           N  
ATOM   2575  CA  PRO A 421      43.506  14.625 -35.354  1.00  4.56           C  
ATOM   2576  C   PRO A 421      44.757  15.292 -35.931  1.00  4.56           C  
ATOM   2577  O   PRO A 421      44.773  15.721 -37.085  1.00  4.56           O  
ATOM   2578  CB  PRO A 421      43.299  13.206 -35.898  1.00  4.56           C  
ATOM   2579  CG  PRO A 421      42.256  13.386 -36.998  1.00  4.56           C  
ATOM   2580  CD  PRO A 421      41.393  14.531 -36.475  1.00  4.56           C  
ATOM   2581  HD1 PRO A 421      40.961  15.080 -37.310  1.00 99.99           H  
ATOM   2582  HD2 PRO A 421      40.600  14.136 -35.838  1.00 99.99           H  
ATOM   2583  HG1 PRO A 421      42.748  13.695 -37.922  1.00 99.99           H  
ATOM   2584  HG2 PRO A 421      41.672  12.479 -37.158  1.00 99.99           H  
ATOM   2585  HB1 PRO A 421      44.221  12.770 -36.285  1.00 99.99           H  
ATOM   2586  HB2 PRO A 421      42.886  12.575 -35.109  1.00 99.99           H  
ATOM   2587  HA  PRO A 421      43.611  14.567 -34.270  1.00 99.99           H  
ATOM   2588  N   LEU A 422      45.812  15.325 -35.113  1.00  4.53           N  
ATOM   2589  CA  LEU A 422      47.132  15.907 -35.400  1.00  4.53           C  
ATOM   2590  C   LEU A 422      47.127  17.431 -35.501  1.00  4.53           C  
ATOM   2591  O   LEU A 422      48.012  18.036 -36.112  1.00  4.53           O  
ATOM   2592  CB  LEU A 422      47.814  15.164 -36.574  1.00  4.53           C  
ATOM   2593  CG  LEU A 422      47.689  13.624 -36.541  1.00  4.53           C  
ATOM   2594  CD1 LEU A 422      48.481  13.008 -37.691  1.00  4.53           C  
ATOM   2595  CD2 LEU A 422      48.184  12.994 -35.233  1.00  4.53           C  
ATOM   2596  HN  LEU A 422      45.684  15.005 -34.162  1.00 99.99           H  
ATOM   2597  HA  LEU A 422      47.757  15.708 -34.531  1.00 99.99           H  
ATOM   2598  HB1 LEU A 422      48.870  15.435 -36.576  1.00 99.99           H  
ATOM   2599  HB2 LEU A 422      47.381  15.524 -37.509  1.00 99.99           H  
ATOM   2600  HG  LEU A 422      46.646  13.344 -36.678  1.00 99.99           H  
ATOM   2601 1HD1 LEU A 422      48.301  11.935 -37.730  1.00 99.99           H  
ATOM   2602 2HD1 LEU A 422      48.144  13.446 -38.631  1.00 99.99           H  
ATOM   2603 3HD1 LEU A 422      49.545  13.204 -37.566  1.00 99.99           H  
ATOM   2604 1HD2 LEU A 422      48.027  11.918 -35.269  1.00 99.99           H  
ATOM   2605 2HD2 LEU A 422      49.243  13.212 -35.085  1.00 99.99           H  
ATOM   2606 3HD2 LEU A 422      47.609  13.385 -34.399  1.00 99.99           H  
ATOM   2607  N   ASN A 423      46.117  18.059 -34.900  1.00  4.39           N  
ATOM   2608  CA  ASN A 423      45.988  19.517 -34.960  1.00  4.39           C  
ATOM   2609  C   ASN A 423      46.975  20.150 -33.969  1.00  4.39           C  
ATOM   2610  O   ASN A 423      47.402  19.505 -33.018  1.00  4.39           O  
ATOM   2611  CB  ASN A 423      44.509  19.898 -34.760  1.00  4.39           C  
ATOM   2612  CG  ASN A 423      44.234  21.376 -34.923  1.00  4.39           C  
ATOM   2613  OD1 ASN A 423      44.131  22.122 -33.967  1.00  4.39           O  
ATOM   2614  ND2 ASN A 423      44.113  21.852 -36.141  1.00  4.39           N  
ATOM   2615  HN  ASN A 423      45.457  17.518 -34.364  1.00 99.99           H  
ATOM   2616  HA  ASN A 423      46.286  19.845 -35.957  1.00 99.99           H  
ATOM   2617  HB1 ASN A 423      44.173  19.596 -33.772  1.00 99.99           H  
ATOM   2618  HB2 ASN A 423      43.912  19.361 -35.494  1.00 99.99           H  
ATOM   2619 1HD2 ASN A 423      44.173  21.243 -36.938  1.00 99.99           H  
ATOM   2620 2HD2 ASN A 423      43.948  22.839 -36.221  1.00 99.99           H  
ATOM   2621  N   PHE A 424      47.293  21.433 -34.122  1.00  4.38           N  
ATOM   2622  CA  PHE A 424      47.604  22.236 -32.941  1.00  4.38           C  
ATOM   2623  C   PHE A 424      47.132  23.673 -33.109  1.00  4.38           C  
ATOM   2624  O   PHE A 424      47.084  24.215 -34.214  1.00  4.38           O  
ATOM   2625  CB  PHE A 424      49.080  22.173 -32.528  1.00  4.38           C  
ATOM   2626  CG  PHE A 424      50.133  22.609 -33.526  1.00  4.38           C  
ATOM   2627  CD1 PHE A 424      50.465  23.971 -33.666  1.00  4.38           C  
ATOM   2628  CD2 PHE A 424      50.870  21.636 -34.229  1.00  4.38           C  
ATOM   2629  CE1 PHE A 424      51.531  24.354 -34.500  1.00  4.38           C  
ATOM   2630  CE2 PHE A 424      51.936  22.019 -35.062  1.00  4.38           C  
ATOM   2631  CZ  PHE A 424      52.266  23.379 -35.198  1.00  4.38           C  
ATOM   2632  HN  PHE A 424      46.954  21.935 -34.930  1.00 99.99           H  
ATOM   2633  HA  PHE A 424      47.019  21.821 -32.124  1.00 99.99           H  
ATOM   2634  HB1 PHE A 424      49.298  21.155 -32.229  1.00 99.99           H  
ATOM   2635  HB2 PHE A 424      49.183  22.784 -31.633  1.00 99.99           H  
ATOM   2636  HD1 PHE A 424      49.895  24.724 -33.140  1.00 99.99           H  
ATOM   2637  HE1 PHE A 424      51.765  25.402 -34.633  1.00 99.99           H  
ATOM   2638  HZ  PHE A 424      53.060  23.675 -35.872  1.00 99.99           H  
ATOM   2639  HE2 PHE A 424      52.474  21.271 -35.629  1.00 99.99           H  
ATOM   2640  HD2 PHE A 424      50.598  20.591 -34.145  1.00 99.99           H  
ATOM   2641  N   SER A 425      46.864  24.316 -31.978  1.00  4.40           N  
ATOM   2642  CA  SER A 425      46.672  25.755 -31.886  1.00  4.40           C  
ATOM   2643  C   SER A 425      47.296  26.347 -30.629  1.00  4.40           C  
ATOM   2644  O   SER A 425      47.610  25.619 -29.681  1.00  4.40           O  
ATOM   2645  CB  SER A 425      45.193  26.124 -32.047  1.00  4.40           C  
ATOM   2646  OG  SER A 425      44.404  25.557 -31.029  1.00  4.40           O  
ATOM   2647  HN  SER A 425      46.895  23.789 -31.111  1.00 99.99           H  
ATOM   2648  HA  SER A 425      47.198  26.220 -32.724  1.00 99.99           H  
ATOM   2649  HB1 SER A 425      44.837  25.772 -33.015  1.00 99.99           H  
ATOM   2650  HB2 SER A 425      45.085  27.210 -32.013  1.00 99.99           H  
ATOM   2651  HG  SER A 425      44.229  24.636 -31.264  1.00 99.99           H  
ATOM   2652  N   ARG A 426      47.582  27.653 -30.679  1.00  4.59           N  
ATOM   2653  CA  ARG A 426      48.544  28.312 -29.790  1.00  4.59           C  
ATOM   2654  C   ARG A 426      48.152  29.752 -29.498  1.00  4.59           C  
ATOM   2655  O   ARG A 426      48.099  30.557 -30.421  1.00  4.59           O  
ATOM   2656  CB  ARG A 426      49.945  28.208 -30.432  1.00  4.59           C  
ATOM   2657  CG  ARG A 426      51.113  28.496 -29.476  1.00  4.59           C  
ATOM   2658  CD  ARG A 426      51.505  29.977 -29.356  1.00  4.59           C  
ATOM   2659  NE  ARG A 426      52.487  30.152 -28.275  1.00  4.59           N  
ATOM   2660  CZ  ARG A 426      53.743  29.768 -28.241  1.00  4.59           C  
ATOM   2661  NH1 ARG A 426      54.375  29.697 -27.120  1.00  4.59           N  
ATOM   2662  NH2 ARG A 426      54.419  29.429 -29.292  1.00  4.59           N  
ATOM   2663  HN  ARG A 426      47.259  28.187 -31.473  1.00 99.99           H  
ATOM   2664  HA  ARG A 426      48.558  27.768 -28.854  1.00 99.99           H  
ATOM   2665  HB1 ARG A 426      50.010  28.858 -31.306  1.00 99.99           H  
ATOM   2666  HB2 ARG A 426      50.073  27.183 -30.782  1.00 99.99           H  
ATOM   2667  HG1 ARG A 426      51.986  27.954 -29.842  1.00 99.99           H  
ATOM   2668  HG2 ARG A 426      50.876  28.101 -28.489  1.00 99.99           H  
ATOM   2669  HD1 ARG A 426      50.624  30.573 -29.116  1.00 99.99           H  
ATOM   2670  HD2 ARG A 426      51.911  30.330 -30.302  1.00 99.99           H  
ATOM   2671  HE  ARG A 426      52.119  30.412 -27.355  1.00 99.99           H  
ATOM   2672 1HH1 ARG A 426      53.820  29.831 -26.263  1.00 99.99           H  
ATOM   2673 2HH1 ARG A 426      55.337  29.440 -27.080  1.00 99.99           H  
ATOM   2674 1HH2 ARG A 426      54.138  29.859 -30.162  1.00 99.99           H  
ATOM   2675 2HH2 ARG A 426      55.406  29.260 -29.165  1.00 99.99           H  
ATOM   2676  N   LYS A 427      47.827  30.042 -28.236  1.00  4.64           N  
ATOM   2677  CA  LYS A 427      47.010  31.212 -27.845  1.00  4.64           C  
ATOM   2678  C   LYS A 427      47.475  31.805 -26.502  1.00  4.64           C  
ATOM   2679  O   LYS A 427      48.397  31.256 -25.908  1.00  4.64           O  
ATOM   2680  CB  LYS A 427      45.553  30.774 -27.806  1.00  4.64           C  
ATOM   2681  CG  LYS A 427      44.962  30.161 -29.080  1.00  4.64           C  
ATOM   2682  CD  LYS A 427      44.876  31.119 -30.276  1.00  4.64           C  
ATOM   2683  CE  LYS A 427      43.638  30.813 -31.126  1.00  4.64           C  
ATOM   2684  NZ  LYS A 427      42.399  31.238 -30.435  1.00  4.64           N1+
ATOM   2685  HN  LYS A 427      48.036  29.357 -27.517  1.00 99.99           H  
ATOM   2686  HA  LYS A 427      47.109  32.007 -28.587  1.00 99.99           H  
ATOM   2687  HB1 LYS A 427      44.963  31.645 -27.545  1.00 99.99           H  
ATOM   2688  HB2 LYS A 427      45.466  30.031 -27.024  1.00 99.99           H  
ATOM   2689  HG1 LYS A 427      43.965  29.845 -28.816  1.00 99.99           H  
ATOM   2690  HG2 LYS A 427      45.500  29.257 -29.368  1.00 99.99           H  
ATOM   2691  HD1 LYS A 427      45.756  31.010 -30.904  1.00 99.99           H  
ATOM   2692  HD2 LYS A 427      44.842  32.153 -29.934  1.00 99.99           H  
ATOM   2693  HE1 LYS A 427      43.603  29.744 -31.351  1.00 99.99           H  
ATOM   2694  HE2 LYS A 427      43.728  31.366 -32.065  1.00 99.99           H  
ATOM   2695  HZ1 LYS A 427      41.580  30.971 -30.970  1.00 99.99           H  
ATOM   2696  HZ2 LYS A 427      42.345  30.852 -29.503  1.00 99.99           H  
ATOM   2697  HZ3 LYS A 427      42.433  32.255 -30.341  1.00 99.99           H  
ATOM   2698  N   PHE A 428      46.889  32.921 -26.057  1.00  4.59           N  
ATOM   2699  CA  PHE A 428      47.268  33.694 -24.850  1.00  4.59           C  
ATOM   2700  C   PHE A 428      47.142  32.917 -23.513  1.00  4.59           C  
ATOM   2701  O   PHE A 428      46.751  31.750 -23.528  1.00  4.59           O  
ATOM   2702  CB  PHE A 428      46.460  35.005 -24.857  1.00  4.59           C  
ATOM   2703  CG  PHE A 428      46.929  35.955 -25.943  1.00  4.59           C  
ATOM   2704  CD1 PHE A 428      46.420  35.845 -27.251  1.00  4.59           C  
ATOM   2705  CD2 PHE A 428      47.926  36.907 -25.659  1.00  4.59           C  
ATOM   2706  CE1 PHE A 428      46.932  36.654 -28.279  1.00  4.59           C  
ATOM   2707  CE2 PHE A 428      48.425  37.733 -26.685  1.00  4.59           C  
ATOM   2708  CZ  PHE A 428      47.940  37.595 -27.998  1.00  4.59           C  
ATOM   2709  HN  PHE A 428      46.113  33.271 -26.601  1.00 99.99           H  
ATOM   2710  HA  PHE A 428      48.319  33.966 -24.942  1.00 99.99           H  
ATOM   2711  HB1 PHE A 428      46.566  35.510 -23.900  1.00 99.99           H  
ATOM   2712  HB2 PHE A 428      45.401  34.787 -24.990  1.00 99.99           H  
ATOM   2713  HD1 PHE A 428      45.638  35.133 -27.472  1.00 99.99           H  
ATOM   2714  HE1 PHE A 428      46.542  36.555 -29.282  1.00 99.99           H  
ATOM   2715  HZ  PHE A 428      48.330  38.217 -28.790  1.00 99.99           H  
ATOM   2716  HE2 PHE A 428      49.174  38.476 -26.462  1.00 99.99           H  
ATOM   2717  HD2 PHE A 428      48.305  37.003 -24.650  1.00 99.99           H  
ATOM   2718  N   ILE A 429      47.553  33.537 -22.390  1.00  4.59           N  
ATOM   2719  CA  ILE A 429      48.218  32.926 -21.200  1.00  4.59           C  
ATOM   2720  C   ILE A 429      49.388  31.963 -21.467  1.00  4.59           C  
ATOM   2721  O   ILE A 429      49.858  31.249 -20.583  1.00  4.59           O  
ATOM   2722  CB  ILE A 429      47.246  32.376 -20.129  1.00  4.59           C  
ATOM   2723  CG1 ILE A 429      46.393  31.195 -20.631  1.00  4.59           C  
ATOM   2724  CG2 ILE A 429      46.404  33.519 -19.540  1.00  4.59           C  
ATOM   2725  CD1 ILE A 429      45.783  30.362 -19.505  1.00  4.59           C  
ATOM   2726  HN  ILE A 429      47.591  34.557 -22.406  1.00 99.99           H  
ATOM   2727  HA  ILE A 429      48.713  33.770 -20.720  1.00 99.99           H  
ATOM   2728  HB  ILE A 429      47.852  32.009 -19.301  1.00 99.99           H  
ATOM   2729 1HG2 ILE A 429      45.803  33.162 -18.709  1.00 99.99           H  
ATOM   2730 2HG2 ILE A 429      47.070  34.302 -19.173  1.00 99.99           H  
ATOM   2731 3HG2 ILE A 429      45.766  33.939 -20.315  1.00 99.99           H  
ATOM   2732 1HG1 ILE A 429      47.023  30.528 -21.220  1.00 99.99           H  
ATOM   2733 2HG1 ILE A 429      45.589  31.568 -21.260  1.00 99.99           H  
ATOM   2734 1HD1 ILE A 429      45.289  29.494 -19.941  1.00 99.99           H  
ATOM   2735 2HD1 ILE A 429      46.568  30.018 -18.833  1.00 99.99           H  
ATOM   2736 3HD1 ILE A 429      45.055  30.954 -18.953  1.00 99.99           H  
ATOM   2737  N   ASP A 430      49.854  31.996 -22.704  1.00  4.50           N  
ATOM   2738  CA  ASP A 430      50.488  30.908 -23.420  1.00  4.50           C  
ATOM   2739  C   ASP A 430      49.947  29.517 -23.175  1.00  4.50           C  
ATOM   2740  O   ASP A 430      50.254  28.880 -22.168  1.00  4.50           O  
ATOM   2741  CB  ASP A 430      52.021  30.932 -23.291  1.00  4.50           C  
ATOM   2742  CG  ASP A 430      52.637  30.177 -24.472  1.00  4.50           C  
ATOM   2743  OD1 ASP A 430      52.251  30.499 -25.615  1.00  4.50           O  
ATOM   2744  OD2 ASP A 430      53.551  29.330 -24.339  1.00  4.50           O  
ATOM   2745  HN  ASP A 430      49.440  32.705 -23.282  1.00 99.99           H  
ATOM   2746  HA  ASP A 430      50.288  31.133 -24.466  1.00 99.99           H  
ATOM   2747  HB1 ASP A 430      52.324  30.492 -22.342  1.00 99.99           H  
ATOM   2748  HB2 ASP A 430      52.371  31.966 -23.323  1.00 99.99           H  
ATOM   2749  N   TRP A 431      49.279  28.980 -24.193  1.00  4.34           N  
ATOM   2750  CA  TRP A 431      49.093  27.545 -24.282  1.00  4.34           C  
ATOM   2751  C   TRP A 431      49.220  26.998 -25.685  1.00  4.34           C  
ATOM   2752  O   TRP A 431      49.066  27.721 -26.676  1.00  4.34           O  
ATOM   2753  CB  TRP A 431      47.769  27.166 -23.593  1.00  4.34           C  
ATOM   2754  CG  TRP A 431      46.504  27.325 -24.368  1.00  4.34           C  
ATOM   2755  CD1 TRP A 431      45.921  28.494 -24.715  1.00  4.34           C  
ATOM   2756  CD2 TRP A 431      45.603  26.273 -24.825  1.00  4.34           C  
ATOM   2757  NE1 TRP A 431      44.723  28.234 -25.351  1.00  4.34           N  
ATOM   2758  CE2 TRP A 431      44.473  26.885 -25.442  1.00  4.34           C  
ATOM   2759  CE3 TRP A 431      45.615  24.863 -24.749  1.00  4.34           C  
ATOM   2760  CZ2 TRP A 431      43.408  26.141 -25.962  1.00  4.34           C  
ATOM   2761  CZ3 TRP A 431      44.546  24.104 -25.261  1.00  4.34           C  
ATOM   2762  CH2 TRP A 431      43.445  24.742 -25.858  1.00  4.34           C  
ATOM   2763  HN  TRP A 431      49.018  29.571 -24.975  1.00 99.99           H  
ATOM   2764  HA  TRP A 431      49.901  27.095 -23.712  1.00 99.99           H  
ATOM   2765  HB1 TRP A 431      47.674  27.732 -22.666  1.00 99.99           H  
ATOM   2766  HB2 TRP A 431      47.818  26.119 -23.309  1.00 99.99           H  
ATOM   2767  HD1 TRP A 431      46.321  29.479 -24.487  1.00 99.99           H  
ATOM   2768  HE1 TRP A 431      44.084  28.964 -25.640  1.00 99.99           H  
ATOM   2769  HZ2 TRP A 431      42.568  26.638 -26.421  1.00 99.99           H  
ATOM   2770  HH2 TRP A 431      42.615  24.163 -26.224  1.00 99.99           H  
ATOM   2771  HZ3 TRP A 431      44.555  23.025 -25.175  1.00 99.99           H  
ATOM   2772  HE3 TRP A 431      46.449  24.373 -24.272  1.00 99.99           H  
ATOM   2773  N   LYS A 432      49.465  25.684 -25.727  1.00  4.30           N  
ATOM   2774  CA  LYS A 432      49.461  24.855 -26.928  1.00  4.30           C  
ATOM   2775  C   LYS A 432      48.605  23.635 -26.713  1.00  4.30           C  
ATOM   2776  O   LYS A 432      48.925  22.824 -25.854  1.00  4.30           O  
ATOM   2777  CB  LYS A 432      50.879  24.531 -27.446  1.00  4.30           C  
ATOM   2778  CG  LYS A 432      50.852  24.198 -28.947  1.00  4.30           C  
ATOM   2779  CD  LYS A 432      52.183  23.613 -29.454  1.00  4.30           C  
ATOM   2780  CE  LYS A 432      51.997  23.212 -30.925  1.00  4.30           C  
ATOM   2781  NZ  LYS A 432      53.118  22.422 -31.494  1.00  4.30           N1+
ATOM   2782  HN  LYS A 432      49.505  25.206 -24.834  1.00 99.99           H  
ATOM   2783  HA  LYS A 432      48.979  25.454 -27.698  1.00 99.99           H  
ATOM   2784  HB1 LYS A 432      51.273  23.672 -26.906  1.00 99.99           H  
ATOM   2785  HB2 LYS A 432      51.535  25.387 -27.283  1.00 99.99           H  
ATOM   2786  HG1 LYS A 432      50.621  25.104 -29.506  1.00 99.99           H  
ATOM   2787  HG2 LYS A 432      50.059  23.476 -29.135  1.00 99.99           H  
ATOM   2788  HD1 LYS A 432      52.445  22.738 -28.861  1.00 99.99           H  
ATOM   2789  HD2 LYS A 432      52.975  24.359 -29.366  1.00 99.99           H  
ATOM   2790  HE1 LYS A 432      51.848  24.126 -31.505  1.00 99.99           H  
ATOM   2791  HE2 LYS A 432      51.080  22.621 -30.997  1.00 99.99           H  
ATOM   2792  HZ1 LYS A 432      53.011  22.357 -32.501  1.00 99.99           H  
ATOM   2793  HZ2 LYS A 432      54.011  22.845 -31.282  1.00 99.99           H  
ATOM   2794  HZ3 LYS A 432      53.104  21.461 -31.160  1.00 99.99           H  
ATOM   2795  N   GLY A 433      47.543  23.521 -27.496  1.00  4.26           N  
ATOM   2796  CA  GLY A 433      46.672  22.352 -27.482  1.00  4.26           C  
ATOM   2797  C   GLY A 433      46.799  21.607 -28.788  1.00  4.26           C  
ATOM   2798  O   GLY A 433      46.777  22.211 -29.861  1.00  4.26           O  
ATOM   2799  HN  GLY A 433      47.367  24.245 -28.184  1.00 99.99           H  
ATOM   2800  HA1 GLY A 433      45.638  22.674 -27.372  1.00 99.99           H  
ATOM   2801  HA2 GLY A 433      46.916  21.692 -26.648  1.00 99.99           H  
ATOM   2802  N   ILE A 434      46.971  20.294 -28.672  1.00  4.24           N  
ATOM   2803  CA  ILE A 434      47.390  19.398 -29.744  1.00  4.24           C  
ATOM   2804  C   ILE A 434      46.675  18.052 -29.575  1.00  4.24           C  
ATOM   2805  O   ILE A 434      47.031  17.272 -28.684  1.00  4.24           O  
ATOM   2806  CB  ILE A 434      48.929  19.152 -29.685  1.00  4.24           C  
ATOM   2807  CG1 ILE A 434      49.809  20.407 -29.465  1.00  4.24           C  
ATOM   2808  CG2 ILE A 434      49.434  18.403 -30.935  1.00  4.24           C  
ATOM   2809  CD1 ILE A 434      50.224  20.577 -27.998  1.00  4.24           C  
ATOM   2810  HN  ILE A 434      47.021  19.911 -27.732  1.00 99.99           H  
ATOM   2811  HA  ILE A 434      47.134  19.837 -30.704  1.00 99.99           H  
ATOM   2812  HB  ILE A 434      49.134  18.489 -28.846  1.00 99.99           H  
ATOM   2813 1HG2 ILE A 434      50.390  17.930 -30.711  1.00 99.99           H  
ATOM   2814 2HG2 ILE A 434      48.721  17.634 -31.231  1.00 99.99           H  
ATOM   2815 3HG2 ILE A 434      49.555  19.074 -31.777  1.00 99.99           H  
ATOM   2816 1HG1 ILE A 434      49.286  21.297 -29.801  1.00 99.99           H  
ATOM   2817 2HG1 ILE A 434      50.725  20.332 -30.045  1.00 99.99           H  
ATOM   2818 1HD1 ILE A 434      50.849  19.738 -27.697  1.00 99.99           H  
ATOM   2819 2HD1 ILE A 434      50.792  21.493 -27.874  1.00 99.99           H  
ATOM   2820 3HD1 ILE A 434      49.347  20.619 -27.359  1.00 99.99           H  
ATOM   2821  N   PRO A 435      45.639  17.751 -30.370  1.00  4.25           N  
ATOM   2822  CA  PRO A 435      45.207  16.380 -30.579  1.00  4.25           C  
ATOM   2823  C   PRO A 435      46.265  15.564 -31.309  1.00  4.25           C  
ATOM   2824  O   PRO A 435      46.635  15.910 -32.437  1.00  4.25           O  
ATOM   2825  CB  PRO A 435      43.911  16.451 -31.393  1.00  4.25           C  
ATOM   2826  CG  PRO A 435      43.480  17.909 -31.270  1.00  4.25           C  
ATOM   2827  CD  PRO A 435      44.793  18.668 -31.098  1.00  4.25           C  
ATOM   2828  HD1 PRO A 435      45.234  18.863 -32.069  1.00 99.99           H  
ATOM   2829  HD2 PRO A 435      44.629  19.597 -30.553  1.00 99.99           H  
ATOM   2830  HG1 PRO A 435      42.943  18.228 -32.158  1.00 99.99           H  
ATOM   2831  HG2 PRO A 435      42.872  18.030 -30.374  1.00 99.99           H  
ATOM   2832  HB1 PRO A 435      44.096  16.221 -32.441  1.00 99.99           H  
ATOM   2833  HB2 PRO A 435      43.149  15.780 -30.993  1.00 99.99           H  
ATOM   2834  HA  PRO A 435      44.988  15.929 -29.612  1.00 99.99           H  
ATOM   2835  N   VAL A 436      46.650  14.450 -30.677  1.00  4.29           N  
ATOM   2836  CA  VAL A 436      47.594  13.438 -31.160  1.00  4.29           C  
ATOM   2837  C   VAL A 436      47.010  12.030 -30.995  1.00  4.29           C  
ATOM   2838  O   VAL A 436      46.488  11.660 -29.944  1.00  4.29           O  
ATOM   2839  CB  VAL A 436      48.977  13.556 -30.482  1.00  4.29           C  
ATOM   2840  CG1 VAL A 436      49.591  14.950 -30.676  1.00  4.29           C  
ATOM   2841  CG2 VAL A 436      48.978  13.264 -28.980  1.00  4.29           C  
ATOM   2842  HN  VAL A 436      46.267  14.294 -29.745  1.00 99.99           H  
ATOM   2843  HA  VAL A 436      47.749  13.610 -32.221  1.00 99.99           H  
ATOM   2844  HB  VAL A 436      49.644  12.839 -30.962  1.00 99.99           H  
ATOM   2845 1HG1 VAL A 436      50.619  14.955 -30.317  1.00 99.99           H  
ATOM   2846 2HG1 VAL A 436      49.574  15.219 -31.733  1.00 99.99           H  
ATOM   2847 3HG1 VAL A 436      49.020  15.678 -30.101  1.00 99.99           H  
ATOM   2848 1HG2 VAL A 436      49.967  13.470 -28.578  1.00 99.99           H  
ATOM   2849 2HG2 VAL A 436      48.248  13.896 -28.472  1.00 99.99           H  
ATOM   2850 3HG2 VAL A 436      48.737  12.218 -28.799  1.00 99.99           H  
ATOM   2851  N   ASN A 437      47.096  11.222 -32.050  1.00  4.41           N  
ATOM   2852  CA  ASN A 437      46.775   9.798 -31.978  1.00  4.41           C  
ATOM   2853  C   ASN A 437      47.903   9.054 -31.252  1.00  4.41           C  
ATOM   2854  O   ASN A 437      49.089   9.282 -31.533  1.00  4.41           O  
ATOM   2855  CB  ASN A 437      46.618   9.226 -33.403  1.00  4.41           C  
ATOM   2856  CG  ASN A 437      45.395   9.724 -34.154  1.00  4.41           C  
ATOM   2857  OD1 ASN A 437      45.154  10.909 -34.299  1.00  4.41           O  
ATOM   2858  ND2 ASN A 437      44.588   8.831 -34.683  1.00  4.41           N  
ATOM   2859  HN  ASN A 437      47.450  11.589 -32.920  1.00 99.99           H  
ATOM   2860  HA  ASN A 437      45.845   9.656 -31.425  1.00 99.99           H  
ATOM   2861  HB1 ASN A 437      46.568   8.140 -33.332  1.00 99.99           H  
ATOM   2862  HB2 ASN A 437      47.495   9.475 -33.995  1.00 99.99           H  
ATOM   2863 1HD2 ASN A 437      44.786   7.849 -34.594  1.00 99.99           H  
ATOM   2864 2HD2 ASN A 437      43.798   9.194 -35.187  1.00 99.99           H  
ATOM   2865  N   LYS A 438      47.548   8.094 -30.391  1.00  4.55           N  
ATOM   2866  CA  LYS A 438      48.543   7.156 -29.865  1.00  4.55           C  
ATOM   2867  C   LYS A 438      49.339   6.456 -30.987  1.00  4.55           C  
ATOM   2868  O   LYS A 438      48.881   6.264 -32.111  1.00  4.55           O  
ATOM   2869  CB  LYS A 438      47.915   6.191 -28.852  1.00  4.55           C  
ATOM   2870  CG  LYS A 438      47.650   6.888 -27.503  1.00  4.55           C  
ATOM   2871  CD  LYS A 438      48.900   7.155 -26.652  1.00  4.55           C  
ATOM   2872  CE  LYS A 438      48.630   7.277 -25.140  1.00  4.55           C  
ATOM   2873  NZ  LYS A 438      49.174   8.503 -24.496  1.00  4.55           N1+
ATOM   2874  HN  LYS A 438      46.571   7.992 -30.124  1.00 99.99           H  
ATOM   2875  HA  LYS A 438      49.279   7.760 -29.336  1.00 99.99           H  
ATOM   2876  HB1 LYS A 438      48.578   5.341 -28.688  1.00 99.99           H  
ATOM   2877  HB2 LYS A 438      46.974   5.816 -29.258  1.00 99.99           H  
ATOM   2878  HG1 LYS A 438      46.994   6.253 -26.938  1.00 99.99           H  
ATOM   2879  HG2 LYS A 438      47.122   7.818 -27.686  1.00 99.99           H  
ATOM   2880  HD1 LYS A 438      49.372   8.060 -27.032  1.00 99.99           H  
ATOM   2881  HD2 LYS A 438      49.562   6.301 -26.773  1.00 99.99           H  
ATOM   2882  HE1 LYS A 438      49.005   6.387 -24.625  1.00 99.99           H  
ATOM   2883  HE2 LYS A 438      47.552   7.276 -25.001  1.00 99.99           H  
ATOM   2884  HZ1 LYS A 438      50.075   8.345 -24.046  1.00 99.99           H  
ATOM   2885  HZ2 LYS A 438      49.206   9.274 -25.139  1.00 99.99           H  
ATOM   2886  HZ3 LYS A 438      48.493   8.823 -23.800  1.00 99.99           H  
ATOM   2887  N   SER A 439      50.590   6.170 -30.659  1.00  4.66           N  
ATOM   2888  CA  SER A 439      51.750   5.856 -31.492  1.00  4.66           C  
ATOM   2889  C   SER A 439      52.186   6.874 -32.561  1.00  4.66           C  
ATOM   2890  O   SER A 439      53.315   6.779 -33.050  1.00  4.66           O  
ATOM   2891  CB  SER A 439      51.681   4.430 -32.054  1.00  4.66           C  
ATOM   2892  OG  SER A 439      52.998   3.948 -32.274  1.00  4.66           O  
ATOM   2893  HN  SER A 439      50.826   6.370 -29.697  1.00 99.99           H  
ATOM   2894  HA  SER A 439      52.583   5.852 -30.787  1.00 99.99           H  
ATOM   2895  HB1 SER A 439      51.110   4.426 -32.983  1.00 99.99           H  
ATOM   2896  HB2 SER A 439      51.189   3.778 -31.331  1.00 99.99           H  
ATOM   2897  HG  SER A 439      53.411   3.859 -31.385  1.00 99.99           H  
ATOM   2898  N   GLN A 440      51.377   7.877 -32.919  1.00  4.67           N  
ATOM   2899  CA  GLN A 440      51.710   8.739 -34.065  1.00  4.67           C  
ATOM   2900  C   GLN A 440      52.924   9.669 -33.836  1.00  4.67           C  
ATOM   2901  O   GLN A 440      53.524  10.152 -34.797  1.00  4.67           O  
ATOM   2902  CB  GLN A 440      50.449   9.481 -34.534  1.00  4.67           C  
ATOM   2903  CG  GLN A 440      50.558  10.091 -35.943  1.00  4.67           C  
ATOM   2904  CD  GLN A 440      50.879   9.091 -37.059  1.00  4.67           C  
ATOM   2905  OE1 GLN A 440      50.778   7.884 -36.931  1.00  4.67           O  
ATOM   2906  NE2 GLN A 440      51.279   9.564 -38.219  1.00  4.67           N  
ATOM   2907  HN  GLN A 440      50.461   7.973 -32.496  1.00 99.99           H  
ATOM   2908  HA  GLN A 440      52.011   8.067 -34.866  1.00 99.99           H  
ATOM   2909  HB1 GLN A 440      50.214  10.276 -33.823  1.00 99.99           H  
ATOM   2910  HB2 GLN A 440      49.620   8.775 -34.542  1.00 99.99           H  
ATOM   2911  HG1 GLN A 440      51.309  10.879 -35.945  1.00 99.99           H  
ATOM   2912  HG2 GLN A 440      49.608  10.554 -36.191  1.00 99.99           H  
ATOM   2913 1HE2 GLN A 440      51.363  10.553 -38.367  1.00 99.99           H  
ATOM   2914 2HE2 GLN A 440      51.413   8.884 -38.949  1.00 99.99           H  
ATOM   2915  N   LEU A 441      53.321   9.897 -32.577  1.00  4.66           N  
ATOM   2916  CA  LEU A 441      54.224  10.987 -32.195  1.00  4.66           C  
ATOM   2917  C   LEU A 441      55.716  10.614 -32.152  1.00  4.66           C  
ATOM   2918  O   LEU A 441      56.367  10.675 -31.114  1.00  4.66           O  
ATOM   2919  CB  LEU A 441      53.707  11.685 -30.919  1.00  4.66           C  
ATOM   2920  CG  LEU A 441      54.097  13.178 -30.900  1.00  4.66           C  
ATOM   2921  CD1 LEU A 441      53.212  13.987 -31.859  1.00  4.66           C  
ATOM   2922  CD2 LEU A 441      53.926  13.760 -29.505  1.00  4.66           C  
ATOM   2923  HN  LEU A 441      52.833   9.414 -31.840  1.00 99.99           H  
ATOM   2924  HA  LEU A 441      54.154  11.719 -32.997  1.00 99.99           H  
ATOM   2925  HB1 LEU A 441      54.113  11.183 -30.039  1.00 99.99           H  
ATOM   2926  HB2 LEU A 441      52.619  11.609 -30.866  1.00 99.99           H  
ATOM   2927  HG  LEU A 441      55.139  13.296 -31.198  1.00 99.99           H  
ATOM   2928 1HD1 LEU A 441      53.411  13.711 -32.891  1.00 99.99           H  
ATOM   2929 2HD1 LEU A 441      52.162  13.808 -31.634  1.00 99.99           H  
ATOM   2930 3HD1 LEU A 441      53.428  15.048 -31.743  1.00 99.99           H  
ATOM   2931 1HD2 LEU A 441      54.158  14.822 -29.500  1.00 99.99           H  
ATOM   2932 2HD2 LEU A 441      52.902  13.617 -29.155  1.00 99.99           H  
ATOM   2933 3HD2 LEU A 441      54.619  13.261 -28.829  1.00 99.99           H  
ATOM   2934  N   LYS A 442      56.280  10.225 -33.301  1.00  4.69           N  
ATOM   2935  CA  LYS A 442      57.666   9.723 -33.416  1.00  4.69           C  
ATOM   2936  C   LYS A 442      58.775  10.795 -33.441  1.00  4.69           C  
ATOM   2937  O   LYS A 442      59.650  10.777 -34.310  1.00  4.69           O  
ATOM   2938  CB  LYS A 442      57.742   8.602 -34.471  1.00  4.69           C  
ATOM   2939  CG  LYS A 442      56.882   7.397 -34.011  1.00  4.69           C  
ATOM   2940  CD  LYS A 442      57.061   6.132 -34.868  1.00  4.69           C  
ATOM   2941  CE  LYS A 442      56.412   4.899 -34.211  1.00  4.69           C  
ATOM   2942  NZ  LYS A 442      54.926   4.937 -34.234  1.00  4.69           N1+
ATOM   2943  HN  LYS A 442      55.669  10.169 -34.108  1.00 99.99           H  
ATOM   2944  HA  LYS A 442      57.878   9.223 -32.467  1.00 99.99           H  
ATOM   2945  HB1 LYS A 442      58.777   8.271 -34.569  1.00 99.99           H  
ATOM   2946  HB2 LYS A 442      57.393   8.966 -35.440  1.00 99.99           H  
ATOM   2947  HG1 LYS A 442      55.830   7.680 -34.020  1.00 99.99           H  
ATOM   2948  HG2 LYS A 442      57.159   7.148 -32.987  1.00 99.99           H  
ATOM   2949  HD1 LYS A 442      58.128   5.933 -34.968  1.00 99.99           H  
ATOM   2950  HD2 LYS A 442      56.646   6.297 -35.864  1.00 99.99           H  
ATOM   2951  HE1 LYS A 442      56.761   4.834 -33.175  1.00 99.99           H  
ATOM   2952  HE2 LYS A 442      56.759   4.003 -34.731  1.00 99.99           H  
ATOM   2953  HZ1 LYS A 442      54.509   4.185 -33.690  1.00 99.99           H  
ATOM   2954  HZ2 LYS A 442      54.571   5.784 -33.793  1.00 99.99           H  
ATOM   2955  HZ3 LYS A 442      54.556   4.900 -35.171  1.00 99.99           H  
ATOM   2956  N   ARG A 443      58.731  11.711 -32.461  1.00  4.75           N  
ATOM   2957  CA  ARG A 443      59.814  12.578 -31.936  1.00  4.75           C  
ATOM   2958  C   ARG A 443      59.338  13.285 -30.659  1.00  4.75           C  
ATOM   2959  O   ARG A 443      58.135  13.406 -30.438  1.00  4.75           O  
ATOM   2960  CB  ARG A 443      60.271  13.609 -32.991  1.00  4.75           C  
ATOM   2961  CG  ARG A 443      61.652  13.219 -33.544  1.00  4.75           C  
ATOM   2962  CD  ARG A 443      62.164  14.149 -34.653  1.00  4.75           C  
ATOM   2963  NE  ARG A 443      61.234  14.366 -35.784  1.00  4.75           N  
ATOM   2964  CZ  ARG A 443      60.773  13.491 -36.660  1.00  4.75           C  
ATOM   2965  NH1 ARG A 443      60.277  13.915 -37.790  1.00  4.75           N  
ATOM   2966  NH2 ARG A 443      60.778  12.202 -36.478  1.00  4.75           N  
ATOM   2967  HN  ARG A 443      57.907  11.654 -31.861  1.00 99.99           H  
ATOM   2968  HA  ARG A 443      60.653  11.946 -31.643  1.00 99.99           H  
ATOM   2969  HB1 ARG A 443      60.349  14.601 -32.542  1.00 99.99           H  
ATOM   2970  HB2 ARG A 443      59.537  13.662 -33.796  1.00 99.99           H  
ATOM   2971  HG1 ARG A 443      61.638  12.198 -33.916  1.00 99.99           H  
ATOM   2972  HG2 ARG A 443      62.371  13.248 -32.726  1.00 99.99           H  
ATOM   2973  HD1 ARG A 443      63.105  13.744 -35.034  1.00 99.99           H  
ATOM   2974  HD2 ARG A 443      62.389  15.116 -34.199  1.00 99.99           H  
ATOM   2975  HE  ARG A 443      61.054  15.331 -36.007  1.00 99.99           H  
ATOM   2976 1HH1 ARG A 443      60.293  14.894 -38.014  1.00 99.99           H  
ATOM   2977 2HH1 ARG A 443      59.911  13.256 -38.453  1.00 99.99           H  
ATOM   2978 1HH2 ARG A 443      60.882  11.832 -35.541  1.00 99.99           H  
ATOM   2979 2HH2 ARG A 443      60.459  11.575 -37.190  1.00 99.99           H  
ATOM   2980  N   GLY A 444      60.281  13.759 -29.837  1.00  4.69           N  
ATOM   2981  CA  GLY A 444      59.981  14.530 -28.624  1.00  4.69           C  
ATOM   2982  C   GLY A 444      59.422  15.915 -28.921  1.00  4.69           C  
ATOM   2983  O   GLY A 444      59.637  16.450 -30.008  1.00  4.69           O  
ATOM   2984  HN  GLY A 444      61.245  13.657 -30.100  1.00 99.99           H  
ATOM   2985  HA1 GLY A 444      60.883  14.645 -28.024  1.00 99.99           H  
ATOM   2986  HA2 GLY A 444      59.250  13.982 -28.030  1.00 99.99           H  
ATOM   2987  N   TYR A 445      58.703  16.505 -27.964  1.00  4.83           N  
ATOM   2988  CA  TYR A 445      57.781  17.589 -28.308  1.00  4.83           C  
ATOM   2989  C   TYR A 445      58.189  18.789 -27.444  1.00  4.83           C  
ATOM   2990  O   TYR A 445      58.238  18.763 -26.201  1.00  4.83           O  
ATOM   2991  CB  TYR A 445      56.325  17.141 -28.119  1.00  4.83           C  
ATOM   2992  CG  TYR A 445      55.354  17.810 -29.076  1.00  4.83           C  
ATOM   2993  CD1 TYR A 445      55.131  17.253 -30.350  1.00  4.83           C  
ATOM   2994  CD2 TYR A 445      54.659  18.968 -28.689  1.00  4.83           C  
ATOM   2995  CE1 TYR A 445      54.198  17.839 -31.229  1.00  4.83           C  
ATOM   2996  CE2 TYR A 445      53.719  19.557 -29.556  1.00  4.83           C  
ATOM   2997  CZ  TYR A 445      53.487  18.991 -30.829  1.00  4.83           C  
ATOM   2998  OH  TYR A 445      52.589  19.569 -31.670  1.00  4.83           O  
ATOM   2999  HN  TYR A 445      58.647  16.077 -27.042  1.00 99.99           H  
ATOM   3000  HA  TYR A 445      57.896  17.861 -29.360  1.00 99.99           H  
ATOM   3001  HB1 TYR A 445      56.011  17.327 -27.094  1.00 99.99           H  
ATOM   3002  HB2 TYR A 445      56.261  16.064 -28.283  1.00 99.99           H  
ATOM   3003  HD1 TYR A 445      55.665  16.359 -30.647  1.00 99.99           H  
ATOM   3004  HE1 TYR A 445      54.024  17.396 -32.199  1.00 99.99           H  
ATOM   3005  HH  TYR A 445      52.376  18.980 -32.403  1.00 99.99           H  
ATOM   3006  HE2 TYR A 445      53.142  20.404 -29.224  1.00 99.99           H  
ATOM   3007  HD2 TYR A 445      54.828  19.389 -27.709  1.00 99.99           H  
ATOM   3008  N   SER A 446      58.602  19.828 -28.160  1.00  4.81           N  
ATOM   3009  CA  SER A 446      59.195  21.005 -27.556  1.00  4.81           C  
ATOM   3010  C   SER A 446      58.138  22.081 -27.411  1.00  4.81           C  
ATOM   3011  O   SER A 446      57.480  22.489 -28.376  1.00  4.81           O  
ATOM   3012  CB  SER A 446      60.390  21.483 -28.384  1.00  4.81           C  
ATOM   3013  OG  SER A 446      61.180  22.387 -27.634  1.00  4.81           O  
ATOM   3014  HN  SER A 446      58.541  19.780 -29.165  1.00 99.99           H  
ATOM   3015  HA  SER A 446      59.583  20.747 -26.569  1.00 99.99           H  
ATOM   3016  HB1 SER A 446      60.045  21.961 -29.302  1.00 99.99           H  
ATOM   3017  HB2 SER A 446      61.009  20.622 -28.646  1.00 99.99           H  
ATOM   3018  HG  SER A 446      62.030  22.514 -28.068  1.00 99.99           H  
ATOM   3019  N   TYR A 447      57.917  22.481 -26.168  1.00  4.69           N  
ATOM   3020  CA  TYR A 447      56.943  23.489 -25.814  1.00  4.69           C  
ATOM   3021  C   TYR A 447      57.488  24.893 -26.040  1.00  4.69           C  
ATOM   3022  O   TYR A 447      58.683  25.136 -26.189  1.00  4.69           O  
ATOM   3023  CB  TYR A 447      56.466  23.264 -24.373  1.00  4.69           C  
ATOM   3024  CG  TYR A 447      55.578  22.044 -24.125  1.00  4.69           C  
ATOM   3025  CD1 TYR A 447      55.251  21.117 -25.142  1.00  4.69           C  
ATOM   3026  CD2 TYR A 447      55.017  21.876 -22.842  1.00  4.69           C  
ATOM   3027  CE1 TYR A 447      54.328  20.088 -24.892  1.00  4.69           C  
ATOM   3028  CE2 TYR A 447      54.102  20.838 -22.588  1.00  4.69           C  
ATOM   3029  CZ  TYR A 447      53.723  19.970 -23.631  1.00  4.69           C  
ATOM   3030  OH  TYR A 447      52.700  19.095 -23.490  1.00  4.69           O  
ATOM   3031  HN  TYR A 447      58.502  22.096 -25.434  1.00 99.99           H  
ATOM   3032  HA  TYR A 447      56.074  23.385 -26.466  1.00 99.99           H  
ATOM   3033  HB1 TYR A 447      55.885  24.137 -24.068  1.00 99.99           H  
ATOM   3034  HB2 TYR A 447      57.338  23.224 -23.724  1.00 99.99           H  
ATOM   3035  HD1 TYR A 447      55.668  21.200 -26.135  1.00 99.99           H  
ATOM   3036  HE1 TYR A 447      54.031  19.400 -25.664  1.00 99.99           H  
ATOM   3037  HH  TYR A 447      52.234  19.207 -22.656  1.00 99.99           H  
ATOM   3038  HE2 TYR A 447      53.644  20.754 -21.617  1.00 99.99           H  
ATOM   3039  HD2 TYR A 447      55.246  22.574 -22.054  1.00 99.99           H  
ATOM   3040  N   GLN A 448      56.546  25.826 -26.129  1.00  4.55           N  
ATOM   3041  CA  GLN A 448      56.750  27.232 -26.438  1.00  4.55           C  
ATOM   3042  C   GLN A 448      57.370  27.588 -27.807  1.00  4.55           C  
ATOM   3043  O   GLN A 448      57.064  28.666 -28.312  1.00  4.55           O  
ATOM   3044  CB  GLN A 448      57.393  27.939 -25.217  1.00  4.55           C  
ATOM   3045  CG  GLN A 448      57.431  29.477 -25.300  1.00  4.55           C  
ATOM   3046  CD  GLN A 448      57.193  30.183 -23.963  1.00  4.55           C  
ATOM   3047  OE1 GLN A 448      58.062  30.819 -23.389  1.00  4.55           O  
ATOM   3048  NE2 GLN A 448      55.993  30.182 -23.436  1.00  4.55           N  
ATOM   3049  HN  GLN A 448      55.595  25.536 -25.949  1.00 99.99           H  
ATOM   3050  HA  GLN A 448      55.740  27.630 -26.490  1.00 99.99           H  
ATOM   3051  HB1 GLN A 448      58.411  27.575 -25.072  1.00 99.99           H  
ATOM   3052  HB2 GLN A 448      56.817  27.656 -24.334  1.00 99.99           H  
ATOM   3053  HG1 GLN A 448      56.667  29.835 -25.980  1.00 99.99           H  
ATOM   3054  HG2 GLN A 448      58.399  29.786 -25.696  1.00 99.99           H  
ATOM   3055 1HE2 GLN A 448      55.199  29.695 -23.860  1.00 99.99           H  
ATOM   3056 2HE2 GLN A 448      55.894  30.582 -22.521  1.00 99.99           H  
ATOM   3057  N   ILE A 449      58.069  26.668 -28.482  1.00  4.50           N  
ATOM   3058  CA  ILE A 449      58.426  26.683 -29.916  1.00  4.50           C  
ATOM   3059  C   ILE A 449      59.006  28.012 -30.461  1.00  4.50           C  
ATOM   3060  O   ILE A 449      58.468  28.633 -31.384  1.00  4.50           O  
ATOM   3061  CB  ILE A 449      57.331  25.985 -30.768  1.00  4.50           C  
ATOM   3062  CG1 ILE A 449      57.854  25.655 -32.187  1.00  4.50           C  
ATOM   3063  CG2 ILE A 449      55.985  26.737 -30.809  1.00  4.50           C  
ATOM   3064  CD1 ILE A 449      56.979  24.655 -32.958  1.00  4.50           C  
ATOM   3065  HN  ILE A 449      58.332  25.843 -27.952  1.00 99.99           H  
ATOM   3066  HA  ILE A 449      59.275  26.002 -29.975  1.00 99.99           H  
ATOM   3067  HB  ILE A 449      57.136  25.027 -30.282  1.00 99.99           H  
ATOM   3068 1HG2 ILE A 449      55.243  26.160 -31.357  1.00 99.99           H  
ATOM   3069 2HG2 ILE A 449      55.607  26.884 -29.799  1.00 99.99           H  
ATOM   3070 3HG2 ILE A 449      56.103  27.704 -31.296  1.00 99.99           H  
ATOM   3071 1HG1 ILE A 449      58.850  25.218 -32.102  1.00 99.99           H  
ATOM   3072 2HG1 ILE A 449      57.934  26.565 -32.780  1.00 99.99           H  
ATOM   3073 1HD1 ILE A 449      57.475  24.392 -33.893  1.00 99.99           H  
ATOM   3074 2HD1 ILE A 449      56.839  23.750 -32.366  1.00 99.99           H  
ATOM   3075 3HD1 ILE A 449      56.012  25.095 -33.194  1.00 99.99           H  
ATOM   3076  N   LYS A 450      60.126  28.479 -29.882  1.00  4.50           N  
ATOM   3077  CA  LYS A 450      60.606  29.867 -30.058  1.00  4.50           C  
ATOM   3078  C   LYS A 450      61.400  30.242 -31.317  1.00  4.50           C  
ATOM   3079  O   LYS A 450      62.220  31.151 -31.278  1.00  4.50           O  
ATOM   3080  CB  LYS A 450      61.128  30.500 -28.739  1.00  4.50           C  
ATOM   3081  CG  LYS A 450      60.747  32.006 -28.648  1.00  4.50           C  
ATOM   3082  CD  LYS A 450      61.415  32.770 -27.488  1.00  4.50           C  
ATOM   3083  CE  LYS A 450      61.388  34.307 -27.671  1.00  4.50           C  
ATOM   3084  NZ  LYS A 450      60.082  34.941 -27.343  1.00  4.50           N1+
ATOM   3085  HN  LYS A 450      60.544  27.922 -29.151  1.00 99.99           H  
ATOM   3086  HA  LYS A 450      59.683  30.418 -30.236  1.00 99.99           H  
ATOM   3087  HB1 LYS A 450      62.213  30.384 -28.688  1.00 99.99           H  
ATOM   3088  HB2 LYS A 450      60.689  29.988 -27.882  1.00 99.99           H  
ATOM   3089  HG1 LYS A 450      59.663  32.093 -28.548  1.00 99.99           H  
ATOM   3090  HG2 LYS A 450      61.030  32.505 -29.573  1.00 99.99           H  
ATOM   3091  HD1 LYS A 450      62.463  32.469 -27.449  1.00 99.99           H  
ATOM   3092  HD2 LYS A 450      60.955  32.490 -26.538  1.00 99.99           H  
ATOM   3093  HE1 LYS A 450      61.680  34.546 -28.700  1.00 99.99           H  
ATOM   3094  HE2 LYS A 450      62.150  34.731 -27.010  1.00 99.99           H  
ATOM   3095  HZ1 LYS A 450      60.120  35.955 -27.376  1.00 99.99           H  
ATOM   3096  HZ2 LYS A 450      59.325  34.617 -27.926  1.00 99.99           H  
ATOM   3097  HZ3 LYS A 450      59.847  34.760 -26.369  1.00 99.99           H  
ATOM   3098  N   MET A 451      61.110  29.620 -32.458  1.00  4.63           N  
ATOM   3099  CA  MET A 451      61.606  30.086 -33.766  1.00  4.63           C  
ATOM   3100  C   MET A 451      60.870  31.336 -34.285  1.00  4.63           C  
ATOM   3101  O   MET A 451      61.468  32.195 -34.923  1.00  4.63           O  
ATOM   3102  CB  MET A 451      61.473  28.933 -34.774  1.00  4.63           C  
ATOM   3103  CG  MET A 451      62.160  29.233 -36.113  1.00  4.63           C  
ATOM   3104  SD  MET A 451      62.047  27.897 -37.330  1.00  4.63           S  
ATOM   3105  CE  MET A 451      60.318  28.058 -37.850  1.00  4.63           C  
ATOM   3106  HN  MET A 451      60.403  28.900 -32.433  1.00 99.99           H  
ATOM   3107  HA  MET A 451      62.664  30.344 -33.675  1.00 99.99           H  
ATOM   3108  HB1 MET A 451      60.417  28.722 -34.947  1.00 99.99           H  
ATOM   3109  HB2 MET A 451      61.936  28.037 -34.354  1.00 99.99           H  
ATOM   3110  HG1 MET A 451      63.215  29.425 -35.917  1.00 99.99           H  
ATOM   3111  HG2 MET A 451      61.731  30.134 -36.553  1.00 99.99           H  
ATOM   3112  HE1 MET A 451      60.104  27.326 -38.629  1.00 99.99           H  
ATOM   3113  HE2 MET A 451      59.656  27.878 -37.002  1.00 99.99           H  
ATOM   3114  HE3 MET A 451      60.146  29.059 -38.242  1.00 99.99           H  
ATOM   3115  N   CYS A 452      59.560  31.431 -34.043  1.00  4.71           N  
ATOM   3116  CA  CYS A 452      58.697  32.339 -34.802  1.00  4.71           C  
ATOM   3117  C   CYS A 452      58.534  33.728 -34.149  1.00  4.71           C  
ATOM   3118  O   CYS A 452      58.187  33.797 -32.965  1.00  4.71           O  
ATOM   3119  CB  CYS A 452      57.318  31.668 -34.950  1.00  4.71           C  
ATOM   3120  SG  CYS A 452      57.487  30.019 -35.699  1.00  4.71           S  
ATOM   3121  HN  CYS A 452      59.116  30.668 -33.558  1.00 99.99           H  
ATOM   3122  HA  CYS A 452      59.120  32.443 -35.801  1.00 99.99           H  
ATOM   3123  HB1 CYS A 452      56.684  32.283 -35.591  1.00 99.99           H  
ATOM   3124  HB2 CYS A 452      56.841  31.578 -33.972  1.00 99.99           H  
ATOM   3125  HG  CYS A 452      56.181  29.760 -35.847  1.00 99.99           H  
ATOM   3126  N   PRO A 453      58.635  34.835 -34.914  1.00  4.77           N  
ATOM   3127  CA  PRO A 453      58.276  36.190 -34.474  1.00  4.77           C  
ATOM   3128  C   PRO A 453      56.768  36.508 -34.597  1.00  4.77           C  
ATOM   3129  O   PRO A 453      56.357  37.663 -34.581  1.00  4.77           O  
ATOM   3130  CB  PRO A 453      59.117  37.102 -35.376  1.00  4.77           C  
ATOM   3131  CG  PRO A 453      59.112  36.353 -36.707  1.00  4.77           C  
ATOM   3132  CD  PRO A 453      59.179  34.889 -36.269  1.00  4.77           C  
ATOM   3133  HD1 PRO A 453      58.599  34.272 -36.957  1.00 99.99           H  
ATOM   3134  HD2 PRO A 453      60.220  34.562 -36.254  1.00 99.99           H  
ATOM   3135  HG1 PRO A 453      58.173  36.539 -37.231  1.00 99.99           H  
ATOM   3136  HG2 PRO A 453      59.962  36.627 -37.330  1.00 99.99           H  
ATOM   3137  HB1 PRO A 453      58.708  38.110 -35.475  1.00 99.99           H  
ATOM   3138  HB2 PRO A 453      60.138  37.152 -34.992  1.00 99.99           H  
ATOM   3139  HA  PRO A 453      58.569  36.343 -33.434  1.00 99.99           H  
ATOM   3140  N   GLN A 454      55.935  35.471 -34.729  1.00  4.71           N  
ATOM   3141  CA  GLN A 454      54.481  35.523 -34.507  1.00  4.71           C  
ATOM   3142  C   GLN A 454      54.084  34.724 -33.258  1.00  4.71           C  
ATOM   3143  O   GLN A 454      52.924  34.392 -33.039  1.00  4.71           O  
ATOM   3144  CB  GLN A 454      53.737  35.136 -35.795  1.00  4.71           C  
ATOM   3145  CG  GLN A 454      53.978  36.139 -36.940  1.00  4.71           C  
ATOM   3146  CD  GLN A 454      53.323  37.501 -36.696  1.00  4.71           C  
ATOM   3147  OE1 GLN A 454      52.214  37.759 -37.123  1.00  4.71           O  
ATOM   3148  NE2 GLN A 454      53.958  38.432 -36.015  1.00  4.71           N  
ATOM   3149  HN  GLN A 454      56.345  34.562 -34.841  1.00 99.99           H  
ATOM   3150  HA  GLN A 454      54.198  36.546 -34.258  1.00 99.99           H  
ATOM   3151  HB1 GLN A 454      52.663  35.092 -35.596  1.00 99.99           H  
ATOM   3152  HB2 GLN A 454      54.064  34.145 -36.112  1.00 99.99           H  
ATOM   3153  HG1 GLN A 454      53.548  35.727 -37.853  1.00 99.99           H  
ATOM   3154  HG2 GLN A 454      55.044  36.275 -37.113  1.00 99.99           H  
ATOM   3155 1HE2 GLN A 454      54.852  38.253 -35.569  1.00 99.99           H  
ATOM   3156 2HE2 GLN A 454      53.464  39.297 -35.898  1.00 99.99           H  
ATOM   3157  N   ASN A 455      55.073  34.440 -32.407  1.00  4.67           N  
ATOM   3158  CA  ASN A 455      54.842  34.294 -30.978  1.00  4.67           C  
ATOM   3159  C   ASN A 455      54.595  35.661 -30.330  1.00  4.67           C  
ATOM   3160  O   ASN A 455      54.987  36.692 -30.877  1.00  4.67           O  
ATOM   3161  CB  ASN A 455      56.066  33.598 -30.357  1.00  4.67           C  
ATOM   3162  CG  ASN A 455      56.216  32.165 -30.832  1.00  4.67           C  
ATOM   3163  OD1 ASN A 455      55.261  31.414 -30.912  1.00  4.67           O  
ATOM   3164  ND2 ASN A 455      57.409  31.728 -31.151  1.00  4.67           N  
ATOM   3165  HN  ASN A 455      55.995  34.748 -32.673  1.00 99.99           H  
ATOM   3166  HA  ASN A 455      53.955  33.679 -30.814  1.00 99.99           H  
ATOM   3167  HB1 ASN A 455      55.956  33.574 -29.274  1.00 99.99           H  
ATOM   3168  HB2 ASN A 455      56.962  34.170 -30.592  1.00 99.99           H  
ATOM   3169 1HD2 ASN A 455      58.118  32.414 -31.366  1.00 99.99           H  
ATOM   3170 2HD2 ASN A 455      57.493  30.754 -31.404  1.00 99.99           H  
ATOM   3171  N   THR A 456      54.035  35.681 -29.118  1.00  4.64           N  
ATOM   3172  CA  THR A 456      54.199  36.843 -28.237  1.00  4.64           C  
ATOM   3173  C   THR A 456      55.684  37.098 -27.950  1.00  4.64           C  
ATOM   3174  O   THR A 456      56.532  36.203 -28.045  1.00  4.64           O  
ATOM   3175  CB  THR A 456      53.368  36.702 -26.945  1.00  4.64           C  
ATOM   3176  OG1 THR A 456      53.301  35.363 -26.519  1.00  4.64           O  
ATOM   3177  CG2 THR A 456      51.923  37.147 -27.168  1.00  4.64           C  
ATOM   3178  HN  THR A 456      53.718  34.826 -28.684  1.00 99.99           H  
ATOM   3179  HA  THR A 456      53.835  37.720 -28.771  1.00 99.99           H  
ATOM   3180  HB  THR A 456      53.800  37.316 -26.153  1.00 99.99           H  
ATOM   3181 1HG2 THR A 456      51.358  37.046 -26.242  1.00 99.99           H  
ATOM   3182 2HG2 THR A 456      51.902  38.191 -27.480  1.00 99.99           H  
ATOM   3183 3HG2 THR A 456      51.456  36.532 -27.939  1.00 99.99           H  
ATOM   3184  HG1 THR A 456      52.550  35.278 -25.920  1.00 99.99           H  
ATOM   3185  N   SER A 457      56.018  38.336 -27.591  1.00  4.69           N  
ATOM   3186  CA  SER A 457      57.386  38.722 -27.228  1.00  4.69           C  
ATOM   3187  C   SER A 457      57.899  37.968 -25.999  1.00  4.69           C  
ATOM   3188  O   SER A 457      58.994  37.405 -26.029  1.00  4.69           O  
ATOM   3189  CB  SER A 457      57.441  40.235 -26.991  1.00  4.69           C  
ATOM   3190  OG  SER A 457      56.358  40.631 -26.166  1.00  4.69           O  
ATOM   3191  HN  SER A 457      55.313  39.056 -27.533  1.00 99.99           H  
ATOM   3192  HA  SER A 457      58.053  38.485 -28.057  1.00 99.99           H  
ATOM   3193  HB1 SER A 457      57.361  40.748 -27.951  1.00 99.99           H  
ATOM   3194  HB2 SER A 457      58.389  40.504 -26.524  1.00 99.99           H  
ATOM   3195  HG  SER A 457      56.429  41.580 -26.004  1.00 99.99           H  
ATOM   3196  N   ILE A 458      57.071  37.956 -24.951  1.00  4.73           N  
ATOM   3197  CA  ILE A 458      57.403  37.580 -23.573  1.00  4.73           C  
ATOM   3198  C   ILE A 458      57.507  36.079 -23.234  1.00  4.73           C  
ATOM   3199  O   ILE A 458      57.994  35.765 -22.156  1.00  4.73           O  
ATOM   3200  CB  ILE A 458      56.438  38.353 -22.639  1.00  4.73           C  
ATOM   3201  CG1 ILE A 458      57.040  38.687 -21.261  1.00  4.73           C  
ATOM   3202  CG2 ILE A 458      55.083  37.635 -22.493  1.00  4.73           C  
ATOM   3203  CD1 ILE A 458      58.205  39.685 -21.308  1.00  4.73           C  
ATOM   3204  HN  ILE A 458      56.197  38.445 -25.079  1.00 99.99           H  
ATOM   3205  HA  ILE A 458      58.408  37.964 -23.402  1.00 99.99           H  
ATOM   3206  HB  ILE A 458      56.224  39.316 -23.108  1.00 99.99           H  
ATOM   3207 1HG2 ILE A 458      54.392  38.273 -21.939  1.00 99.99           H  
ATOM   3208 2HG2 ILE A 458      54.649  37.436 -23.474  1.00 99.99           H  
ATOM   3209 3HG2 ILE A 458      55.200  36.696 -21.953  1.00 99.99           H  
ATOM   3210 1HG1 ILE A 458      57.384  37.780 -20.771  1.00 99.99           H  
ATOM   3211 2HG1 ILE A 458      56.258  39.134 -20.646  1.00 99.99           H  
ATOM   3212 1HD1 ILE A 458      58.489  39.952 -20.291  1.00 99.99           H  
ATOM   3213 3HD1 ILE A 458      59.070  39.243 -21.802  1.00 99.99           H  
ATOM   3214 2HD1 ILE A 458      57.903  40.587 -21.840  1.00 99.99           H  
ATOM   3215  N   PRO A 459      57.150  35.122 -24.109  1.00  4.68           N  
ATOM   3216  CA  PRO A 459      57.822  33.834 -24.176  1.00  4.68           C  
ATOM   3217  C   PRO A 459      59.339  33.930 -23.996  1.00  4.68           C  
ATOM   3218  O   PRO A 459      59.999  34.760 -24.625  1.00  4.68           O  
ATOM   3219  CB  PRO A 459      57.396  33.286 -25.541  1.00  4.68           C  
ATOM   3220  CG  PRO A 459      55.931  33.703 -25.593  1.00  4.68           C  
ATOM   3221  CD  PRO A 459      55.959  35.089 -24.939  1.00  4.68           C  
ATOM   3222  HD1 PRO A 459      56.014  35.846 -25.708  1.00 99.99           H  
ATOM   3223  HD2 PRO A 459      55.062  35.232 -24.337  1.00 99.99           H  
ATOM   3224  HG1 PRO A 459      55.559  33.745 -26.617  1.00 99.99           H  
ATOM   3225  HG2 PRO A 459      55.327  33.022 -24.990  1.00 99.99           H  
ATOM   3226  HB1 PRO A 459      57.937  33.787 -26.340  1.00 99.99           H  
ATOM   3227  HB2 PRO A 459      57.519  32.212 -25.626  1.00 99.99           H  
ATOM   3228  HA  PRO A 459      57.410  33.204 -23.387  1.00 99.99           H  
ATOM   3229  N   ILE A 460      59.903  33.076 -23.150  1.00  4.62           N  
ATOM   3230  CA  ILE A 460      61.229  33.261 -22.539  1.00  4.62           C  
ATOM   3231  C   ILE A 460      62.056  31.974 -22.606  1.00  4.62           C  
ATOM   3232  O   ILE A 460      61.699  31.009 -23.268  1.00  4.62           O  
ATOM   3233  CB  ILE A 460      61.098  33.835 -21.091  1.00  4.62           C  
ATOM   3234  CG1 ILE A 460      59.867  33.295 -20.322  1.00  4.62           C  
ATOM   3235  CG2 ILE A 460      61.170  35.368 -21.149  1.00  4.62           C  
ATOM   3236  CD1 ILE A 460      59.876  33.613 -18.824  1.00  4.62           C  
ATOM   3237  HN  ILE A 460      59.325  32.308 -22.816  1.00 99.99           H  
ATOM   3238  HA  ILE A 460      61.788  33.987 -23.129  1.00 99.99           H  
ATOM   3239  HB  ILE A 460      61.967  33.542 -20.504  1.00 99.99           H  
ATOM   3240 1HG2 ILE A 460      62.124  35.683 -21.570  1.00 99.99           H  
ATOM   3241 2HG2 ILE A 460      60.378  35.766 -21.777  1.00 99.99           H  
ATOM   3242 3HG2 ILE A 460      61.081  35.802 -20.155  1.00 99.99           H  
ATOM   3243 1HG1 ILE A 460      59.836  32.209 -20.433  1.00 99.99           H  
ATOM   3244 2HG1 ILE A 460      58.954  33.705 -20.754  1.00 99.99           H  
ATOM   3245 1HD1 ILE A 460      59.020  33.131 -18.351  1.00 99.99           H  
ATOM   3246 3HD1 ILE A 460      60.793  33.241 -18.365  1.00 99.99           H  
ATOM   3247 2HD1 ILE A 460      59.796  34.687 -18.660  1.00 99.99           H  
ATOM   3248  N   ARG A 461      63.199  31.952 -21.922  1.00  4.56           N  
ATOM   3249  CA  ARG A 461      64.127  30.813 -21.803  1.00  4.56           C  
ATOM   3250  C   ARG A 461      63.561  29.558 -21.118  1.00  4.56           C  
ATOM   3251  O   ARG A 461      64.313  28.601 -20.911  1.00  4.56           O  
ATOM   3252  CB  ARG A 461      65.347  31.302 -20.980  1.00  4.56           C  
ATOM   3253  CG  ARG A 461      66.098  32.549 -21.494  1.00  4.56           C  
ATOM   3254  CD  ARG A 461      66.921  33.242 -20.386  1.00  4.56           C  
ATOM   3255  NE  ARG A 461      68.308  32.743 -20.255  1.00  4.56           N  
ATOM   3256  CZ  ARG A 461      68.978  32.557 -19.124  1.00  4.56           C  
ATOM   3257  NH1 ARG A 461      70.276  32.501 -19.120  1.00  4.56           N  
ATOM   3258  NH2 ARG A 461      68.420  32.423 -17.961  1.00  4.56           N  
ATOM   3259  HN  ARG A 461      63.432  32.794 -21.420  1.00 99.99           H  
ATOM   3260  HA  ARG A 461      64.453  30.508 -22.798  1.00 99.99           H  
ATOM   3261  HB1 ARG A 461      66.071  30.493 -20.872  1.00 99.99           H  
ATOM   3262  HB2 ARG A 461      64.958  31.537 -19.992  1.00 99.99           H  
ATOM   3263  HG1 ARG A 461      65.379  33.287 -21.850  1.00 99.99           H  
ATOM   3264  HG2 ARG A 461      66.741  32.282 -22.334  1.00 99.99           H  
ATOM   3265  HD1 ARG A 461      66.389  33.182 -19.436  1.00 99.99           H  
ATOM   3266  HD2 ARG A 461      66.985  34.302 -20.638  1.00 99.99           H  
ATOM   3267  HE  ARG A 461      68.875  32.783 -21.084  1.00 99.99           H  
ATOM   3268 1HH1 ARG A 461      70.841  32.569 -19.938  1.00 99.99           H  
ATOM   3269 2HH1 ARG A 461      70.713  32.358 -18.200  1.00 99.99           H  
ATOM   3270 1HH2 ARG A 461      67.419  32.344 -17.850  1.00 99.99           H  
ATOM   3271 2HH2 ARG A 461      69.050  32.307 -17.161  1.00 99.99           H  
ATOM   3272  N   GLY A 462      62.294  29.590 -20.700  1.00  4.46           N  
ATOM   3273  CA  GLY A 462      61.603  28.485 -20.043  1.00  4.46           C  
ATOM   3274  C   GLY A 462      60.819  27.669 -21.050  1.00  4.46           C  
ATOM   3275  O   GLY A 462      60.344  28.186 -22.059  1.00  4.46           O  
ATOM   3276  HN  GLY A 462      61.705  30.302 -21.102  1.00 99.99           H  
ATOM   3277  HA1 GLY A 462      60.913  28.862 -19.292  1.00 99.99           H  
ATOM   3278  HA2 GLY A 462      62.335  27.848 -19.551  1.00 99.99           H  
ATOM   3279  N   ARG A 463      60.798  26.364 -20.814  1.00  4.30           N  
ATOM   3280  CA  ARG A 463      60.666  25.381 -21.897  1.00  4.30           C  
ATOM   3281  C   ARG A 463      60.416  24.008 -21.301  1.00  4.30           C  
ATOM   3282  O   ARG A 463      60.709  23.747 -20.139  1.00  4.30           O  
ATOM   3283  CB  ARG A 463      61.967  25.457 -22.781  1.00  4.30           C  
ATOM   3284  CG  ARG A 463      63.306  25.273 -22.013  1.00  4.30           C  
ATOM   3285  CD  ARG A 463      64.671  25.654 -22.625  1.00  4.30           C  
ATOM   3286  NE  ARG A 463      65.814  25.089 -21.837  1.00  4.30           N  
ATOM   3287  CZ  ARG A 463      66.674  25.656 -20.981  1.00  4.30           C  
ATOM   3288  NH1 ARG A 463      67.669  24.966 -20.491  1.00  4.30           N  
ATOM   3289  NH2 ARG A 463      66.581  26.893 -20.580  1.00  4.30           N  
ATOM   3290  HN  ARG A 463      61.119  26.037 -19.906  1.00 99.99           H  
ATOM   3291  HA  ARG A 463      59.805  25.648 -22.515  1.00 99.99           H  
ATOM   3292  HB1 ARG A 463      61.993  26.431 -23.274  1.00 99.99           H  
ATOM   3293  HB2 ARG A 463      61.909  24.704 -23.568  1.00 99.99           H  
ATOM   3294  HG1 ARG A 463      63.358  24.214 -21.780  1.00 99.99           H  
ATOM   3295  HG2 ARG A 463      63.254  25.871 -21.108  1.00 99.99           H  
ATOM   3296  HD1 ARG A 463      64.748  26.740 -22.692  1.00 99.99           H  
ATOM   3297  HD2 ARG A 463      64.719  25.253 -23.639  1.00 99.99           H  
ATOM   3298  HE  ARG A 463      65.982  24.104 -21.969  1.00 99.99           H  
ATOM   3299 1HH1 ARG A 463      67.785  23.992 -20.702  1.00 99.99           H  
ATOM   3300 2HH1 ARG A 463      68.362  25.323 -19.814  1.00 99.99           H  
ATOM   3301 1HH2 ARG A 463      65.770  27.445 -20.844  1.00 99.99           H  
ATOM   3302 2HH2 ARG A 463      67.245  27.212 -19.899  1.00 99.99           H  
ATOM   3303  N   VAL A 464      59.871  23.118 -22.113  1.00  4.23           N  
ATOM   3304  CA  VAL A 464      59.565  21.732 -21.735  1.00  4.23           C  
ATOM   3305  C   VAL A 464      59.876  20.890 -22.968  1.00  4.23           C  
ATOM   3306  O   VAL A 464      59.734  21.354 -24.102  1.00  4.23           O  
ATOM   3307  CB  VAL A 464      58.079  21.535 -21.401  1.00  4.23           C  
ATOM   3308  CG1 VAL A 464      57.817  20.202 -20.721  1.00  4.23           C  
ATOM   3309  CG2 VAL A 464      57.521  22.636 -20.505  1.00  4.23           C  
ATOM   3310  HN  VAL A 464      59.701  23.376 -23.075  1.00 99.99           H  
ATOM   3311  HA  VAL A 464      60.181  21.444 -20.898  1.00 99.99           H  
ATOM   3312  HB  VAL A 464      57.518  21.533 -22.327  1.00 99.99           H  
ATOM   3313 1HG1 VAL A 464      56.763  20.114 -20.462  1.00 99.99           H  
ATOM   3314 2HG1 VAL A 464      58.061  19.385 -21.397  1.00 99.99           H  
ATOM   3315 3HG1 VAL A 464      58.420  20.130 -19.819  1.00 99.99           H  
ATOM   3316 1HG2 VAL A 464      56.538  22.353 -20.132  1.00 99.99           H  
ATOM   3317 2HG2 VAL A 464      58.196  22.791 -19.666  1.00 99.99           H  
ATOM   3318 3HG2 VAL A 464      57.427  23.557 -21.074  1.00 99.99           H  
ATOM   3319  N   LEU A 465      60.267  19.652 -22.741  1.00  4.32           N  
ATOM   3320  CA  LEU A 465      60.627  18.696 -23.761  1.00  4.32           C  
ATOM   3321  C   LEU A 465      59.945  17.391 -23.367  1.00  4.32           C  
ATOM   3322  O   LEU A 465      60.419  16.665 -22.498  1.00  4.32           O  
ATOM   3323  CB  LEU A 465      62.164  18.604 -23.849  1.00  4.32           C  
ATOM   3324  CG  LEU A 465      62.708  17.482 -24.753  1.00  4.32           C  
ATOM   3325  CD1 LEU A 465      62.220  17.600 -26.200  1.00  4.32           C  
ATOM   3326  CD2 LEU A 465      64.239  17.522 -24.725  1.00  4.32           C  
ATOM   3327  HN  LEU A 465      60.314  19.339 -21.782  1.00 99.99           H  
ATOM   3328  HA  LEU A 465      60.240  19.015 -24.729  1.00 99.99           H  
ATOM   3329  HB1 LEU A 465      62.558  18.444 -22.848  1.00 99.99           H  
ATOM   3330  HB2 LEU A 465      62.541  19.562 -24.209  1.00 99.99           H  
ATOM   3331  HG  LEU A 465      62.389  16.514 -24.365  1.00 99.99           H  
ATOM   3332 1HD1 LEU A 465      62.680  16.822 -26.806  1.00 99.99           H  
ATOM   3333 2HD1 LEU A 465      61.138  17.471 -26.235  1.00 99.99           H  
ATOM   3334 3HD1 LEU A 465      62.481  18.577 -26.603  1.00 99.99           H  
ATOM   3335 1HD2 LEU A 465      64.640  16.727 -25.353  1.00 99.99           H  
ATOM   3336 2HD2 LEU A 465      64.599  18.483 -25.088  1.00 99.99           H  
ATOM   3337 3HD2 LEU A 465      64.590  17.366 -23.703  1.00 99.99           H  
ATOM   3338  N   ILE A 466      58.762  17.161 -23.930  1.00  4.62           N  
ATOM   3339  CA  ILE A 466      57.986  15.953 -23.689  1.00  4.62           C  
ATOM   3340  C   ILE A 466      58.649  14.772 -24.401  1.00  4.62           C  
ATOM   3341  O   ILE A 466      59.071  14.894 -25.553  1.00  4.62           O  
ATOM   3342  CB  ILE A 466      56.512  16.180 -24.088  1.00  4.62           C  
ATOM   3343  CG1 ILE A 466      55.781  16.932 -22.956  1.00  4.62           C  
ATOM   3344  CG2 ILE A 466      55.767  14.894 -24.466  1.00  4.62           C  
ATOM   3345  CD1 ILE A 466      55.467  16.069 -21.723  1.00  4.62           C  
ATOM   3346  HN  ILE A 466      58.433  17.808 -24.640  1.00 99.99           H  
ATOM   3347  HA  ILE A 466      58.032  15.722 -22.624  1.00 99.99           H  
ATOM   3348  HB  ILE A 466      56.499  16.825 -24.965  1.00 99.99           H  
ATOM   3349 1HG2 ILE A 466      54.712  15.113 -24.616  1.00 99.99           H  
ATOM   3350 2HG2 ILE A 466      56.176  14.493 -25.394  1.00 99.99           H  
ATOM   3351 3HG2 ILE A 466      55.865  14.141 -23.686  1.00 99.99           H  
ATOM   3352 1HG1 ILE A 466      54.841  17.321 -23.343  1.00 99.99           H  
ATOM   3353 2HG1 ILE A 466      56.384  17.785 -22.644  1.00 99.99           H  
ATOM   3354 1HD1 ILE A 466      56.283  15.390 -21.490  1.00 99.99           H  
ATOM   3355 2HD1 ILE A 466      55.310  16.710 -20.862  1.00 99.99           H  
ATOM   3356 3HD1 ILE A 466      54.559  15.495 -21.906  1.00 99.99           H  
ATOM   3357  N   GLY A 467      58.719  13.612 -23.751  1.00  4.65           N  
ATOM   3358  CA  GLY A 467      59.159  12.402 -24.437  1.00  4.65           C  
ATOM   3359  C   GLY A 467      58.074  11.847 -25.371  1.00  4.65           C  
ATOM   3360  O   GLY A 467      56.888  11.818 -25.033  1.00  4.65           O  
ATOM   3361  HN  GLY A 467      58.379  13.546 -22.798  1.00 99.99           H  
ATOM   3362  HA1 GLY A 467      59.394  11.636 -23.697  1.00 99.99           H  
ATOM   3363  HA2 GLY A 467      60.063  12.607 -25.010  1.00 99.99           H  
ATOM   3364  N   SER A 468      58.479  11.349 -26.541  1.00  4.73           N  
ATOM   3365  CA  SER A 468      57.587  10.647 -27.475  1.00  4.73           C  
ATOM   3366  C   SER A 468      56.907   9.431 -26.853  1.00  4.73           C  
ATOM   3367  O   SER A 468      55.729   9.162 -27.091  1.00  4.73           O  
ATOM   3368  CB  SER A 468      58.396  10.159 -28.689  1.00  4.73           C  
ATOM   3369  OG  SER A 468      59.669   9.645 -28.311  1.00  4.73           O  
ATOM   3370  HN  SER A 468      59.460  11.352 -26.784  1.00 99.99           H  
ATOM   3371  HA  SER A 468      56.812  11.328 -27.827  1.00 99.99           H  
ATOM   3372  HB1 SER A 468      58.556  11.006 -29.352  1.00 99.99           H  
ATOM   3373  HB2 SER A 468      57.835   9.399 -29.236  1.00 99.99           H  
ATOM   3374  HG  SER A 468      59.598   8.686 -28.065  1.00 99.99           H  
ATOM   3375  N   ASP A 469      57.631   8.720 -25.994  1.00  4.80           N  
ATOM   3376  CA  ASP A 469      57.248   7.421 -25.441  1.00  4.80           C  
ATOM   3377  C   ASP A 469      56.363   7.532 -24.188  1.00  4.80           C  
ATOM   3378  O   ASP A 469      56.302   6.671 -23.312  1.00  4.80           O  
ATOM   3379  CB  ASP A 469      58.496   6.537 -25.388  1.00  4.80           C  
ATOM   3380  CG  ASP A 469      58.864   6.271 -26.850  1.00  4.80           C  
ATOM   3381  OD1 ASP A 469      59.577   7.118 -27.448  1.00  4.80           O  
ATOM   3382  OD2 ASP A 469      58.257   5.335 -27.417  1.00  4.80           O  
ATOM   3383  HN  ASP A 469      58.611   8.951 -25.936  1.00 99.99           H  
ATOM   3384  HA  ASP A 469      56.592   6.943 -26.173  1.00 99.99           H  
ATOM   3385  HB1 ASP A 469      58.266   5.595 -24.887  1.00 99.99           H  
ATOM   3386  HB2 ASP A 469      59.306   7.045 -24.861  1.00 99.99           H  
ATOM   3387  N   GLN A 470      55.618   8.634 -24.155  1.00  4.87           N  
ATOM   3388  CA  GLN A 470      54.366   8.847 -23.441  1.00  4.87           C  
ATOM   3389  C   GLN A 470      53.122   8.483 -24.266  1.00  4.87           C  
ATOM   3390  O   GLN A 470      52.053   8.139 -23.757  1.00  4.87           O  
ATOM   3391  CB  GLN A 470      54.345  10.357 -23.146  1.00  4.87           C  
ATOM   3392  CG  GLN A 470      53.097  10.795 -22.381  1.00  4.87           C  
ATOM   3393  CD  GLN A 470      53.294  11.991 -21.459  1.00  4.87           C  
ATOM   3394  OE1 GLN A 470      52.561  12.161 -20.505  1.00  4.87           O  
ATOM   3395  NE2 GLN A 470      54.302  12.811 -21.622  1.00  4.87           N  
ATOM   3396  HN  GLN A 470      55.846   9.325 -24.859  1.00 99.99           H  
ATOM   3397  HA  GLN A 470      54.346   8.269 -22.518  1.00 99.99           H  
ATOM   3398  HB1 GLN A 470      54.388  10.914 -24.083  1.00 99.99           H  
ATOM   3399  HB2 GLN A 470      55.238  10.613 -22.584  1.00 99.99           H  
ATOM   3400  HG1 GLN A 470      52.779   9.971 -21.751  1.00 99.99           H  
ATOM   3401  HG2 GLN A 470      52.311  11.014 -23.100  1.00 99.99           H  
ATOM   3402 1HE2 GLN A 470      54.986  12.651 -22.341  1.00 99.99           H  
ATOM   3403 2HE2 GLN A 470      54.547  13.329 -20.786  1.00 99.99           H  
ATOM   3404  N   PHE A 471      53.241   8.572 -25.584  1.00  4.78           N  
ATOM   3405  CA  PHE A 471      52.114   8.488 -26.490  1.00  4.78           C  
ATOM   3406  C   PHE A 471      51.988   7.091 -27.110  1.00  4.78           C  
ATOM   3407  O   PHE A 471      51.573   6.986 -28.258  1.00  4.78           O  
ATOM   3408  CB  PHE A 471      52.241   9.576 -27.564  1.00  4.78           C  
ATOM   3409  CG  PHE A 471      52.231  10.981 -27.008  1.00  4.78           C  
ATOM   3410  CD1 PHE A 471      53.441  11.669 -26.829  1.00  4.78           C  
ATOM   3411  CD2 PHE A 471      51.011  11.604 -26.682  1.00  4.78           C  
ATOM   3412  CE1 PHE A 471      53.433  12.989 -26.364  1.00  4.78           C  
ATOM   3413  CE2 PHE A 471      51.008  12.925 -26.199  1.00  4.78           C  
ATOM   3414  CZ  PHE A 471      52.218  13.625 -26.069  1.00  4.78           C  
ATOM   3415  HN  PHE A 471      54.137   8.841 -25.981  1.00 99.99           H  
ATOM   3416  HA  PHE A 471      51.203   8.688 -25.944  1.00 99.99           H  
ATOM   3417  HB1 PHE A 471      51.407   9.498 -28.261  1.00 99.99           H  
ATOM   3418  HB2 PHE A 471      53.158   9.415 -28.134  1.00 99.99           H  
ATOM   3419  HD1 PHE A 471      54.382  11.205 -27.084  1.00 99.99           H  
ATOM   3420  HE1 PHE A 471      54.366  13.524 -26.275  1.00 99.99           H  
ATOM   3421  HZ  PHE A 471      52.221  14.658 -25.760  1.00 99.99           H  
ATOM   3422  HE2 PHE A 471      50.070  13.411 -25.973  1.00 99.99           H  
ATOM   3423  HD2 PHE A 471      50.076  11.090 -26.838  1.00 99.99           H  
ATOM   3424  N   GLN A 472      52.313   6.006 -26.393  1.00  4.74           N  
ATOM   3425  CA  GLN A 472      52.668   4.762 -27.086  1.00  4.74           C  
ATOM   3426  C   GLN A 472      51.618   3.652 -27.227  1.00  4.74           C  
ATOM   3427  O   GLN A 472      51.666   2.898 -28.195  1.00  4.74           O  
ATOM   3428  CB  GLN A 472      54.040   4.262 -26.593  1.00  4.74           C  
ATOM   3429  CG  GLN A 472      54.801   3.397 -27.622  1.00  4.74           C  
ATOM   3430  CD  GLN A 472      55.069   4.112 -28.952  1.00  4.74           C  
ATOM   3431  OE1 GLN A 472      54.268   4.082 -29.885  1.00  4.74           O  
ATOM   3432  NE2 GLN A 472      56.180   4.783 -29.110  1.00  4.74           N  
ATOM   3433  HN  GLN A 472      52.627   6.125 -25.439  1.00 99.99           H  
ATOM   3434  HA  GLN A 472      52.844   5.044 -28.122  1.00 99.99           H  
ATOM   3435  HB1 GLN A 472      53.905   3.691 -25.674  1.00 99.99           H  
ATOM   3436  HB2 GLN A 472      54.671   5.121 -26.363  1.00 99.99           H  
ATOM   3437  HG1 GLN A 472      54.245   2.483 -27.818  1.00 99.99           H  
ATOM   3438  HG2 GLN A 472      55.759   3.111 -27.186  1.00 99.99           H  
ATOM   3439 1HE2 GLN A 472      56.900   4.843 -28.376  1.00 99.99           H  
ATOM   3440 2HE2 GLN A 472      56.340   5.262 -29.969  1.00 99.99           H  
ATOM   3441  N   ARG A 473      50.605   3.587 -26.368  1.00  4.73           N  
ATOM   3442  CA  ARG A 473      49.402   2.755 -26.575  1.00  4.73           C  
ATOM   3443  C   ARG A 473      48.233   3.498 -25.935  1.00  4.73           C  
ATOM   3444  O   ARG A 473      48.436   4.076 -24.875  1.00  4.73           O  
ATOM   3445  CB  ARG A 473      49.628   1.368 -25.951  1.00  4.73           C  
ATOM   3446  CG  ARG A 473      48.547   0.368 -26.376  1.00  4.73           C  
ATOM   3447  CD  ARG A 473      48.829  -1.016 -25.783  1.00  4.73           C  
ATOM   3448  NE  ARG A 473      47.879  -2.025 -26.290  1.00  4.73           N  
ATOM   3449  CZ  ARG A 473      48.031  -2.791 -27.357  1.00  4.73           C  
ATOM   3450  NH1 ARG A 473      47.116  -3.664 -27.671  1.00  4.73           N  
ATOM   3451  NH2 ARG A 473      49.080  -2.719 -28.129  1.00  4.73           N  
ATOM   3452  HN  ARG A 473      50.606   4.219 -25.578  1.00 99.99           H  
ATOM   3453  HA  ARG A 473      49.223   2.657 -27.647  1.00 99.99           H  
ATOM   3454  HB1 ARG A 473      49.646   1.455 -24.863  1.00 99.99           H  
ATOM   3455  HB2 ARG A 473      50.597   0.989 -26.282  1.00 99.99           H  
ATOM   3456  HG1 ARG A 473      48.534   0.298 -27.465  1.00 99.99           H  
ATOM   3457  HG2 ARG A 473      47.568   0.708 -26.030  1.00 99.99           H  
ATOM   3458  HD1 ARG A 473      48.743  -0.957 -24.694  1.00 99.99           H  
ATOM   3459  HD2 ARG A 473      49.857  -1.310 -26.014  1.00 99.99           H  
ATOM   3460  HE  ARG A 473      47.039  -2.154 -25.751  1.00 99.99           H  
ATOM   3461 1HH1 ARG A 473      46.285  -3.748 -27.110  1.00 99.99           H  
ATOM   3462 2HH1 ARG A 473      47.227  -4.251 -28.478  1.00 99.99           H  
ATOM   3463 1HH2 ARG A 473      49.793  -2.043 -27.924  1.00 99.99           H  
ATOM   3464 2HH2 ARG A 473      49.183  -3.332 -28.918  1.00 99.99           H  
ATOM   3465  N   SER A 474      47.068   3.486 -26.600  1.00  5.70           N  
ATOM   3466  CA  SER A 474      45.768   4.068 -26.207  1.00  5.70           C  
ATOM   3467  C   SER A 474      45.002   4.619 -27.425  1.00  5.70           C  
ATOM   3468  O   SER A 474      44.962   3.935 -28.447  1.00  5.70           O  
ATOM   3469  CB  SER A 474      45.818   4.937 -24.916  1.00  5.70           C  
ATOM   3470  OG  SER A 474      44.640   5.618 -24.563  1.00  5.70           O  
ATOM   3471  HN  SER A 474      47.056   3.032 -27.500  1.00 99.99           H  
ATOM   3472  HA  SER A 474      45.150   3.225 -25.902  1.00 99.99           H  
ATOM   3473  HB1 SER A 474      46.602   5.675 -24.998  1.00 99.99           H  
ATOM   3474  HB2 SER A 474      46.077   4.284 -24.081  1.00 99.99           H  
ATOM   3475  HG  SER A 474      44.870   6.574 -24.487  1.00 99.99           H  
ATOM   3476  N   LEU A 475      44.365   5.786 -27.318  1.00  4.63           N  
ATOM   3477  CA  LEU A 475      43.237   6.239 -28.132  1.00  4.63           C  
ATOM   3478  C   LEU A 475      43.559   7.623 -28.754  1.00  4.63           C  
ATOM   3479  O   LEU A 475      44.742   7.905 -28.993  1.00  4.63           O  
ATOM   3480  CB  LEU A 475      41.989   6.203 -27.203  1.00  4.63           C  
ATOM   3481  CG  LEU A 475      41.730   4.911 -26.398  1.00  4.63           C  
ATOM   3482  CD1 LEU A 475      40.507   5.100 -25.500  1.00  4.63           C  
ATOM   3483  CD2 LEU A 475      41.471   3.716 -27.314  1.00  4.63           C  
ATOM   3484  HN  LEU A 475      44.488   6.288 -26.446  1.00 99.99           H  
ATOM   3485  HA  LEU A 475      43.072   5.547 -28.956  1.00 99.99           H  
ATOM   3486  HB1 LEU A 475      41.100   6.336 -27.807  1.00 99.99           H  
ATOM   3487  HB2 LEU A 475      42.066   7.037 -26.502  1.00 99.99           H  
ATOM   3488  HG  LEU A 475      42.576   4.680 -25.758  1.00 99.99           H  
ATOM   3489 1HD1 LEU A 475      40.354   4.205 -24.896  1.00 99.99           H  
ATOM   3490 2HD1 LEU A 475      40.678   5.945 -24.831  1.00 99.99           H  
ATOM   3491 3HD1 LEU A 475      39.617   5.289 -26.101  1.00 99.99           H  
ATOM   3492 1HD2 LEU A 475      41.289   2.827 -26.711  1.00 99.99           H  
ATOM   3493 2HD2 LEU A 475      40.602   3.907 -27.942  1.00 99.99           H  
ATOM   3494 3HD2 LEU A 475      42.338   3.534 -27.946  1.00 99.99           H  
ATOM   3495  N   PRO A 476      42.590   8.505 -29.088  1.00  4.90           N  
ATOM   3496  CA  PRO A 476      42.855   9.942 -29.094  1.00  4.90           C  
ATOM   3497  C   PRO A 476      43.415  10.412 -27.765  1.00  4.90           C  
ATOM   3498  O   PRO A 476      42.952  10.001 -26.704  1.00  4.90           O  
ATOM   3499  CB  PRO A 476      41.523  10.628 -29.423  1.00  4.90           C  
ATOM   3500  CG  PRO A 476      40.748   9.538 -30.158  1.00  4.90           C  
ATOM   3501  CD  PRO A 476      41.188   8.284 -29.405  1.00  4.90           C  
ATOM   3502  HD1 PRO A 476      40.604   8.234 -28.486  1.00 99.99           H  
ATOM   3503  HD2 PRO A 476      41.044   7.393 -30.017  1.00 99.99           H  
ATOM   3504  HG1 PRO A 476      39.670   9.691 -30.094  1.00 99.99           H  
ATOM   3505  HG2 PRO A 476      41.078   9.480 -31.197  1.00 99.99           H  
ATOM   3506  HB1 PRO A 476      40.994  10.889 -28.505  1.00 99.99           H  
ATOM   3507  HB2 PRO A 476      41.668  11.512 -30.045  1.00 99.99           H  
ATOM   3508  HA  PRO A 476      43.570  10.156 -29.888  1.00 99.99           H  
ATOM   3509  N   GLU A 477      44.374  11.325 -27.837  1.00  4.80           N  
ATOM   3510  CA  GLU A 477      44.888  12.012 -26.665  1.00  4.80           C  
ATOM   3511  C   GLU A 477      44.974  13.498 -26.958  1.00  4.80           C  
ATOM   3512  O   GLU A 477      45.445  13.911 -28.018  1.00  4.80           O  
ATOM   3513  CB  GLU A 477      46.277  11.476 -26.249  1.00  4.80           C  
ATOM   3514  CG  GLU A 477      46.452   9.946 -26.156  1.00  4.80           C  
ATOM   3515  CD  GLU A 477      46.191   9.278 -24.792  1.00  4.80           C  
ATOM   3516  OE1 GLU A 477      46.832   9.708 -23.802  1.00  4.80           O  
ATOM   3517  OE2 GLU A 477      45.626   8.157 -24.768  1.00  4.80           O  
ATOM   3518  HN  GLU A 477      44.794  11.564 -28.728  1.00 99.99           H  
ATOM   3519  HA  GLU A 477      44.213  11.859 -25.826  1.00 99.99           H  
ATOM   3520  HB1 GLU A 477      46.564  11.932 -25.300  1.00 99.99           H  
ATOM   3521  HB2 GLU A 477      46.993  11.823 -26.994  1.00 99.99           H  
ATOM   3522  HG1 GLU A 477      47.498   9.751 -26.401  1.00 99.99           H  
ATOM   3523  HG2 GLU A 477      45.863   9.453 -26.925  1.00 99.99           H  
ATOM   3524  N   THR A 478      44.573  14.322 -25.999  1.00  4.32           N  
ATOM   3525  CA  THR A 478      45.114  15.683 -25.941  1.00  4.32           C  
ATOM   3526  C   THR A 478      46.491  15.653 -25.308  1.00  4.32           C  
ATOM   3527  O   THR A 478      46.692  14.927 -24.325  1.00  4.32           O  
ATOM   3528  CB  THR A 478      44.193  16.704 -25.240  1.00  4.32           C  
ATOM   3529  OG1 THR A 478      44.450  16.872 -23.866  1.00  4.32           O  
ATOM   3530  CG2 THR A 478      42.701  16.399 -25.382  1.00  4.32           C  
ATOM   3531  HN  THR A 478      44.121  13.940 -25.183  1.00 99.99           H  
ATOM   3532  HA  THR A 478      45.238  16.049 -26.962  1.00 99.99           H  
ATOM   3533  HB  THR A 478      44.381  17.675 -25.701  1.00 99.99           H  
ATOM   3534 1HG2 THR A 478      42.136  17.099 -24.776  1.00 99.99           H  
ATOM   3535 2HG2 THR A 478      42.409  16.477 -26.428  1.00 99.99           H  
ATOM   3536 3HG2 THR A 478      42.463  15.397 -25.042  1.00 99.99           H  
ATOM   3537  HG1 THR A 478      44.147  17.751 -23.625  1.00 99.99           H  
ATOM   3538  N   ILE A 479      47.389  16.507 -25.796  1.00  4.20           N  
ATOM   3539  CA  ILE A 479      48.301  17.189 -24.891  1.00  4.20           C  
ATOM   3540  C   ILE A 479      48.116  18.686 -24.978  1.00  4.20           C  
ATOM   3541  O   ILE A 479      47.658  19.254 -25.976  1.00  4.20           O  
ATOM   3542  CB  ILE A 479      49.756  16.653 -24.975  1.00  4.20           C  
ATOM   3543  CG1 ILE A 479      50.386  16.638 -23.561  1.00  4.20           C  
ATOM   3544  CG2 ILE A 479      50.610  17.441 -25.978  1.00  4.20           C  
ATOM   3545  CD1 ILE A 479      51.738  15.937 -23.415  1.00  4.20           C  
ATOM   3546  HN  ILE A 479      47.196  16.961 -26.683  1.00 99.99           H  
ATOM   3547  HA  ILE A 479      47.956  16.942 -23.886  1.00 99.99           H  
ATOM   3548  HB  ILE A 479      49.706  15.617 -25.309  1.00 99.99           H  
ATOM   3549 1HG2 ILE A 479      51.572  16.950 -26.117  1.00 99.99           H  
ATOM   3550 2HG2 ILE A 479      50.100  17.474 -26.941  1.00 99.99           H  
ATOM   3551 3HG2 ILE A 479      50.774  18.454 -25.614  1.00 99.99           H  
ATOM   3552 1HG1 ILE A 479      49.706  16.113 -22.898  1.00 99.99           H  
ATOM   3553 2HG1 ILE A 479      50.485  17.660 -23.200  1.00 99.99           H  
ATOM   3554 1HD1 ILE A 479      52.086  16.045 -22.388  1.00 99.99           H  
ATOM   3555 3HD1 ILE A 479      51.626  14.873 -23.618  1.00 99.99           H  
ATOM   3556 2HD1 ILE A 479      52.479  16.375 -24.081  1.00 99.99           H  
ATOM   3557  N   ILE A 480      48.404  19.280 -23.845  1.00  4.14           N  
ATOM   3558  CA  ILE A 480      48.194  20.647 -23.468  1.00  4.14           C  
ATOM   3559  C   ILE A 480      49.523  21.016 -22.828  1.00  4.14           C  
ATOM   3560  O   ILE A 480      50.095  20.282 -22.007  1.00  4.14           O  
ATOM   3561  CB  ILE A 480      47.093  20.711 -22.379  1.00  4.14           C  
ATOM   3562  CG1 ILE A 480      45.732  20.183 -22.879  1.00  4.14           C  
ATOM   3563  CG2 ILE A 480      46.949  22.131 -21.803  1.00  4.14           C  
ATOM   3564  CD1 ILE A 480      44.856  19.655 -21.734  1.00  4.14           C  
ATOM   3565  HN  ILE A 480      48.701  18.671 -23.087  1.00 99.99           H  
ATOM   3566  HA  ILE A 480      47.948  21.276 -24.321  1.00 99.99           H  
ATOM   3567  HB  ILE A 480      47.420  20.064 -21.565  1.00 99.99           H  
ATOM   3568 1HG2 ILE A 480      46.186  22.138 -21.026  1.00 99.99           H  
ATOM   3569 2HG2 ILE A 480      47.876  22.460 -21.332  1.00 99.99           H  
ATOM   3570 3HG2 ILE A 480      46.675  22.836 -22.584  1.00 99.99           H  
ATOM   3571 1HG1 ILE A 480      45.866  19.355 -23.571  1.00 99.99           H  
ATOM   3572 2HG1 ILE A 480      45.219  20.976 -23.416  1.00 99.99           H  
ATOM   3573 1HD1 ILE A 480      43.929  19.258 -22.139  1.00 99.99           H  
ATOM   3574 3HD1 ILE A 480      45.373  18.847 -21.219  1.00 99.99           H  
ATOM   3575 2HD1 ILE A 480      44.624  20.447 -21.026  1.00 99.99           H  
ATOM   3576  N   SER A 481      49.975  22.201 -23.160  1.00  4.15           N  
ATOM   3577  CA  SER A 481      51.040  22.890 -22.480  1.00  4.15           C  
ATOM   3578  C   SER A 481      50.553  24.259 -22.066  1.00  4.15           C  
ATOM   3579  O   SER A 481      49.871  24.904 -22.860  1.00  4.15           O  
ATOM   3580  CB  SER A 481      52.189  23.105 -23.472  1.00  4.15           C  
ATOM   3581  OG  SER A 481      51.839  23.965 -24.534  1.00  4.15           O  
ATOM   3582  HN  SER A 481      49.527  22.680 -23.935  1.00 99.99           H  
ATOM   3583  HA  SER A 481      51.394  22.326 -21.620  1.00 99.99           H  
ATOM   3584  HB1 SER A 481      52.458  22.152 -23.912  1.00 99.99           H  
ATOM   3585  HB2 SER A 481      53.036  23.534 -22.938  1.00 99.99           H  
ATOM   3586  HG  SER A 481      51.328  24.694 -24.157  1.00 99.99           H  
ATOM   3587  N   MET A 482      51.045  24.781 -20.950  1.00  4.15           N  
ATOM   3588  CA  MET A 482      50.910  26.193 -20.612  1.00  4.15           C  
ATOM   3589  C   MET A 482      52.203  26.782 -20.062  1.00  4.15           C  
ATOM   3590  O   MET A 482      53.043  26.054 -19.521  1.00  4.15           O  
ATOM   3591  CB  MET A 482      49.786  26.418 -19.580  1.00  4.15           C  
ATOM   3592  CG  MET A 482      48.453  25.761 -19.939  1.00  4.15           C  
ATOM   3593  SD  MET A 482      47.130  26.142 -18.761  1.00  4.15           S  
ATOM   3594  CE  MET A 482      45.968  24.839 -19.231  1.00  4.15           C  
ATOM   3595  HN  MET A 482      51.598  24.196 -20.334  1.00 99.99           H  
ATOM   3596  HA  MET A 482      50.658  26.736 -21.513  1.00 99.99           H  
ATOM   3597  HB1 MET A 482      49.621  27.492 -19.481  1.00 99.99           H  
ATOM   3598  HB2 MET A 482      50.108  26.037 -18.612  1.00 99.99           H  
ATOM   3599  HG1 MET A 482      48.588  24.681 -19.958  1.00 99.99           H  
ATOM   3600  HG2 MET A 482      48.142  26.089 -20.929  1.00 99.99           H  
ATOM   3601  HE1 MET A 482      45.115  24.868 -18.560  1.00 99.99           H  
ATOM   3602  HE2 MET A 482      45.635  24.992 -20.258  1.00 99.99           H  
ATOM   3603  HE3 MET A 482      46.452  23.869 -19.144  1.00 99.99           H  
ATOM   3604  N   ALA A 483      52.332  28.108 -20.155  1.00  4.19           N  
ATOM   3605  CA  ALA A 483      53.536  28.824 -19.762  1.00  4.19           C  
ATOM   3606  C   ALA A 483      53.274  30.239 -19.231  1.00  4.19           C  
ATOM   3607  O   ALA A 483      53.462  31.248 -19.913  1.00  4.19           O  
ATOM   3608  CB  ALA A 483      54.547  28.779 -20.914  1.00  4.19           C  
ATOM   3609  HN  ALA A 483      51.591  28.636 -20.615  1.00 99.99           H  
ATOM   3610  HA  ALA A 483      53.986  28.276 -18.933  1.00 99.99           H  
ATOM   3611  HB1 ALA A 483      55.460  29.297 -20.619  1.00 99.99           H  
ATOM   3612  HB2 ALA A 483      54.791  27.745 -21.161  1.00 99.99           H  
ATOM   3613  HB3 ALA A 483      54.121  29.265 -21.787  1.00 99.99           H  
ATOM   3614  N   SER A 484      52.817  30.291 -17.982  1.00  4.28           N  
ATOM   3615  CA  SER A 484      52.245  31.505 -17.409  1.00  4.28           C  
ATOM   3616  C   SER A 484      53.269  32.549 -16.968  1.00  4.28           C  
ATOM   3617  O   SER A 484      54.165  32.264 -16.169  1.00  4.28           O  
ATOM   3618  CB  SER A 484      51.281  31.142 -16.271  1.00  4.28           C  
ATOM   3619  OG  SER A 484      51.920  30.502 -15.182  1.00  4.28           O  
ATOM   3620  HN  SER A 484      52.796  29.430 -17.450  1.00 99.99           H  
ATOM   3621  HA  SER A 484      51.632  31.965 -18.187  1.00 99.99           H  
ATOM   3622  HB1 SER A 484      50.508  30.479 -16.666  1.00 99.99           H  
ATOM   3623  HB2 SER A 484      50.794  32.050 -15.915  1.00 99.99           H  
ATOM   3624  HG  SER A 484      52.443  29.756 -15.511  1.00 99.99           H  
ATOM   3625  N   LEU A 485      53.089  33.783 -17.472  1.00  4.45           N  
ATOM   3626  CA  LEU A 485      54.025  34.897 -17.279  1.00  4.45           C  
ATOM   3627  C   LEU A 485      54.308  35.207 -15.799  1.00  4.45           C  
ATOM   3628  O   LEU A 485      55.445  35.479 -15.421  1.00  4.45           O  
ATOM   3629  CB  LEU A 485      53.533  36.152 -18.024  1.00  4.45           C  
ATOM   3630  CG  LEU A 485      54.507  37.351 -17.916  1.00  4.45           C  
ATOM   3631  CD1 LEU A 485      55.869  37.034 -18.525  1.00  4.45           C  
ATOM   3632  CD2 LEU A 485      53.917  38.577 -18.610  1.00  4.45           C  
ATOM   3633  HN  LEU A 485      52.347  33.907 -18.147  1.00 99.99           H  
ATOM   3634  HA  LEU A 485      54.976  34.586 -17.714  1.00 99.99           H  
ATOM   3635  HB1 LEU A 485      52.567  36.452 -17.619  1.00 99.99           H  
ATOM   3636  HB2 LEU A 485      53.394  35.908 -19.080  1.00 99.99           H  
ATOM   3637  HG  LEU A 485      54.665  37.612 -16.874  1.00 99.99           H  
ATOM   3638 1HD1 LEU A 485      56.487  37.931 -18.515  1.00 99.99           H  
ATOM   3639 2HD1 LEU A 485      56.380  36.277 -17.930  1.00 99.99           H  
ATOM   3640 3HD1 LEU A 485      55.747  36.666 -19.542  1.00 99.99           H  
ATOM   3641 1HD2 LEU A 485      54.610  39.413 -18.536  1.00 99.99           H  
ATOM   3642 2HD2 LEU A 485      53.723  38.358 -19.658  1.00 99.99           H  
ATOM   3643 3HD2 LEU A 485      52.981  38.856 -18.128  1.00 99.99           H  
ATOM   3644  N   THR A 486      53.271  35.180 -14.966  1.00  4.51           N  
ATOM   3645  CA  THR A 486      53.304  35.788 -13.628  1.00  4.51           C  
ATOM   3646  C   THR A 486      52.627  34.961 -12.541  1.00  4.51           C  
ATOM   3647  O   THR A 486      52.657  35.364 -11.386  1.00  4.51           O  
ATOM   3648  CB  THR A 486      52.486  37.107 -13.634  1.00  4.51           C  
ATOM   3649  OG1 THR A 486      51.174  36.835 -14.100  1.00  4.51           O  
ATOM   3650  CG2 THR A 486      53.052  38.216 -14.516  1.00  4.51           C  
ATOM   3651  HN  THR A 486      52.357  35.064 -15.378  1.00 99.99           H  
ATOM   3652  HA  THR A 486      54.324  36.002 -13.311  1.00 99.99           H  
ATOM   3653  HB  THR A 486      52.427  37.502 -12.620  1.00 99.99           H  
ATOM   3654 1HG2 THR A 486      52.898  37.963 -15.563  1.00 99.99           H  
ATOM   3655 2HG2 THR A 486      52.530  39.148 -14.300  1.00 99.99           H  
ATOM   3656 3HG2 THR A 486      54.115  38.342 -14.310  1.00 99.99           H  
ATOM   3657  HG1 THR A 486      50.599  37.602 -13.952  1.00 99.99           H  
ATOM   3658  N   LEU A 487      51.989  33.826 -12.857  1.00  4.62           N  
ATOM   3659  CA  LEU A 487      51.196  33.068 -11.875  1.00  4.62           C  
ATOM   3660  C   LEU A 487      51.983  32.700 -10.594  1.00  4.62           C  
ATOM   3661  O   LEU A 487      51.431  32.587  -9.499  1.00  4.62           O  
ATOM   3662  CB  LEU A 487      50.620  31.828 -12.570  1.00  4.62           C  
ATOM   3663  CG  LEU A 487      49.653  30.978 -11.731  1.00  4.62           C  
ATOM   3664  CD1 LEU A 487      48.405  31.715 -11.249  1.00  4.62           C  
ATOM   3665  CD2 LEU A 487      49.191  29.788 -12.566  1.00  4.62           C  
ATOM   3666  HN  LEU A 487      51.973  33.534 -13.822  1.00 99.99           H  
ATOM   3667  HA  LEU A 487      50.370  33.710 -11.566  1.00 99.99           H  
ATOM   3668  HB1 LEU A 487      51.461  31.194 -12.840  1.00 99.99           H  
ATOM   3669  HB2 LEU A 487      50.107  32.140 -13.480  1.00 99.99           H  
ATOM   3670  HG  LEU A 487      50.189  30.595 -10.868  1.00 99.99           H  
ATOM   3671 1HD1 LEU A 487      47.780  31.039 -10.670  1.00 99.99           H  
ATOM   3672 2HD1 LEU A 487      48.683  32.555 -10.617  1.00 99.99           H  
ATOM   3673 3HD1 LEU A 487      47.837  32.072 -12.103  1.00 99.99           H  
ATOM   3674 1HD2 LEU A 487      48.546  29.153 -11.960  1.00 99.99           H  
ATOM   3675 2HD2 LEU A 487      48.639  30.131 -13.441  1.00 99.99           H  
ATOM   3676 3HD2 LEU A 487      50.053  29.206 -12.894  1.00 99.99           H  
ATOM   3677  N   GLY A 488      53.308  32.606 -10.736  1.00  4.64           N  
ATOM   3678  CA  GLY A 488      54.282  32.598  -9.653  1.00  4.64           C  
ATOM   3679  C   GLY A 488      54.093  33.628  -8.535  1.00  4.64           C  
ATOM   3680  O   GLY A 488      54.291  33.299  -7.374  1.00  4.64           O  
ATOM   3681  HN  GLY A 488      53.663  32.696 -11.676  1.00 99.99           H  
ATOM   3682  HA1 GLY A 488      55.271  32.759 -10.079  1.00 99.99           H  
ATOM   3683  HA2 GLY A 488      54.281  31.610  -9.191  1.00 99.99           H  
ATOM   3684  N   ASN A 489      53.657  34.847  -8.864  1.00  4.64           N  
ATOM   3685  CA  ASN A 489      53.372  35.923  -7.915  1.00  4.64           C  
ATOM   3686  C   ASN A 489      52.137  35.696  -7.026  1.00  4.64           C  
ATOM   3687  O   ASN A 489      51.856  36.517  -6.155  1.00  4.64           O  
ATOM   3688  CB  ASN A 489      53.220  37.244  -8.690  1.00  4.64           C  
ATOM   3689  CG  ASN A 489      54.462  37.654  -9.457  1.00  4.64           C  
ATOM   3690  OD1 ASN A 489      54.509  37.671 -10.677  1.00  4.64           O  
ATOM   3691  ND2 ASN A 489      55.509  38.041  -8.772  1.00  4.64           N  
ATOM   3692  HN  ASN A 489      53.457  35.047  -9.839  1.00 99.99           H  
ATOM   3693  HA  ASN A 489      54.220  36.006  -7.232  1.00 99.99           H  
ATOM   3694  HB1 ASN A 489      53.005  38.044  -7.985  1.00 99.99           H  
ATOM   3695  HB2 ASN A 489      52.387  37.172  -9.390  1.00 99.99           H  
ATOM   3696 1HD2 ASN A 489      55.489  38.070  -7.769  1.00 99.99           H  
ATOM   3697 2HD2 ASN A 489      56.310  38.313  -9.314  1.00 99.99           H  
ATOM   3698  N   ILE A 490      51.395  34.614  -7.257  1.00  4.54           N  
ATOM   3699  CA  ILE A 490      50.037  34.389  -6.751  1.00  4.54           C  
ATOM   3700  C   ILE A 490      49.928  33.011  -6.105  1.00  4.54           C  
ATOM   3701  O   ILE A 490      49.152  32.811  -5.172  1.00  4.54           O  
ATOM   3702  CB  ILE A 490      49.086  34.385  -7.987  1.00  4.54           C  
ATOM   3703  CG1 ILE A 490      49.228  35.579  -8.954  1.00  4.54           C  
ATOM   3704  CG2 ILE A 490      47.625  34.214  -7.571  1.00  4.54           C  
ATOM   3705  CD1 ILE A 490      48.943  36.931  -8.308  1.00  4.54           C  
ATOM   3706  HN  ILE A 490      51.713  33.993  -7.989  1.00 99.99           H  
ATOM   3707  HA  ILE A 490      49.743  35.156  -6.034  1.00 99.99           H  
ATOM   3708  HB  ILE A 490      49.321  33.506  -8.580  1.00 99.99           H  
ATOM   3709 1HG2 ILE A 490      46.962  34.336  -8.428  1.00 99.99           H  
ATOM   3710 2HG2 ILE A 490      47.470  33.230  -7.142  1.00 99.99           H  
ATOM   3711 3HG2 ILE A 490      47.395  34.952  -6.818  1.00 99.99           H  
ATOM   3712 1HG1 ILE A 490      48.533  35.447  -9.784  1.00 99.99           H  
ATOM   3713 2HG1 ILE A 490      50.230  35.597  -9.381  1.00 99.99           H  
ATOM   3714 1HD1 ILE A 490      49.051  37.717  -9.058  1.00 99.99           H  
ATOM   3715 2HD1 ILE A 490      47.934  36.952  -7.919  1.00 99.99           H  
ATOM   3716 3HD1 ILE A 490      49.629  37.103  -7.482  1.00 99.99           H  
ATOM   3717  N   LEU A 491      50.640  32.017  -6.647  1.00  4.53           N  
ATOM   3718  CA  LEU A 491      50.582  30.656  -6.133  1.00  4.53           C  
ATOM   3719  C   LEU A 491      51.151  30.537  -4.700  1.00  4.53           C  
ATOM   3720  O   LEU A 491      51.969  31.352  -4.280  1.00  4.53           O  
ATOM   3721  CB  LEU A 491      51.335  29.707  -7.080  1.00  4.53           C  
ATOM   3722  CG  LEU A 491      50.470  29.241  -8.258  1.00  4.53           C  
ATOM   3723  CD1 LEU A 491      51.387  28.619  -9.304  1.00  4.53           C  
ATOM   3724  CD2 LEU A 491      49.422  28.191  -7.869  1.00  4.53           C  
ATOM   3725  HN  LEU A 491      51.259  32.225  -7.422  1.00 99.99           H  
ATOM   3726  HA  LEU A 491      49.533  30.379  -6.100  1.00 99.99           H  
ATOM   3727  HB1 LEU A 491      51.672  28.826  -6.532  1.00 99.99           H  
ATOM   3728  HB2 LEU A 491      52.228  30.219  -7.445  1.00 99.99           H  
ATOM   3729  HG  LEU A 491      49.960  30.096  -8.697  1.00 99.99           H  
ATOM   3730 1HD1 LEU A 491      50.798  28.213 -10.126  1.00 99.99           H  
ATOM   3731 2HD1 LEU A 491      52.039  29.398  -9.688  1.00 99.99           H  
ATOM   3732 3HD1 LEU A 491      51.991  27.829  -8.859  1.00 99.99           H  
ATOM   3733 1HD2 LEU A 491      48.903  27.839  -8.762  1.00 99.99           H  
ATOM   3734 2HD2 LEU A 491      49.891  27.340  -7.377  1.00 99.99           H  
ATOM   3735 3HD2 LEU A 491      48.666  28.628  -7.218  1.00 99.99           H  
ATOM   3736  N   PRO A 492      50.717  29.530  -3.912  1.00  4.52           N  
ATOM   3737  CA  PRO A 492      50.793  29.664  -2.461  1.00  4.52           C  
ATOM   3738  C   PRO A 492      52.153  29.520  -1.783  1.00  4.52           C  
ATOM   3739  O   PRO A 492      52.416  30.262  -0.829  1.00  4.52           O  
ATOM   3740  CB  PRO A 492      49.830  28.609  -1.888  1.00  4.52           C  
ATOM   3741  CG  PRO A 492      48.865  28.326  -3.032  1.00  4.52           C  
ATOM   3742  CD  PRO A 492      49.766  28.472  -4.251  1.00  4.52           C  
ATOM   3743  HD1 PRO A 492      50.309  27.541  -4.424  1.00 99.99           H  
ATOM   3744  HD2 PRO A 492      49.147  28.701  -5.111  1.00 99.99           H  
ATOM   3745  HG1 PRO A 492      48.430  27.328  -2.969  1.00 99.99           H  
ATOM   3746  HG2 PRO A 492      48.085  29.089  -3.058  1.00 99.99           H  
ATOM   3747  HB1 PRO A 492      50.367  27.690  -1.645  1.00 99.99           H  
ATOM   3748  HB2 PRO A 492      49.308  28.981  -1.007  1.00 99.99           H  
ATOM   3749  HA  PRO A 492      50.402  30.650  -2.204  1.00 99.99           H  
ATOM   3750  N   VAL A 493      52.962  28.545  -2.218  1.00  4.54           N  
ATOM   3751  CA  VAL A 493      54.182  28.081  -1.524  1.00  4.54           C  
ATOM   3752  C   VAL A 493      53.934  27.925  -0.028  1.00  4.54           C  
ATOM   3753  O   VAL A 493      54.406  28.719   0.787  1.00  4.54           O  
ATOM   3754  CB  VAL A 493      55.373  29.031  -1.819  1.00  4.54           C  
ATOM   3755  CG1 VAL A 493      56.713  28.423  -1.386  1.00  4.54           C  
ATOM   3756  CG2 VAL A 493      55.462  29.314  -3.313  1.00  4.54           C  
ATOM   3757  HN  VAL A 493      52.696  28.073  -3.066  1.00 99.99           H  
ATOM   3758  HA  VAL A 493      54.443  27.100  -1.921  1.00 99.99           H  
ATOM   3759  HB  VAL A 493      55.230  29.982  -1.307  1.00 99.99           H  
ATOM   3760 1HG1 VAL A 493      57.532  29.087  -1.672  1.00 99.99           H  
ATOM   3761 2HG1 VAL A 493      56.735  28.322  -0.305  1.00 99.99           H  
ATOM   3762 3HG1 VAL A 493      56.856  27.450  -1.848  1.00 99.99           H  
ATOM   3763 1HG2 VAL A 493      56.387  29.844  -3.523  1.00 99.99           H  
ATOM   3764 2HG2 VAL A 493      55.436  28.384  -3.877  1.00 99.99           H  
ATOM   3765 3HG2 VAL A 493      54.634  29.951  -3.627  1.00 99.99           H  
ATOM   3766  N   SER A 494      53.123  26.918   0.315  1.00  4.54           N  
ATOM   3767  CA  SER A 494      52.726  26.467   1.662  1.00  4.54           C  
ATOM   3768  C   SER A 494      53.912  26.038   2.555  1.00  4.54           C  
ATOM   3769  O   SER A 494      53.912  24.947   3.139  1.00  4.54           O  
ATOM   3770  CB  SER A 494      51.714  25.310   1.539  1.00  4.54           C  
ATOM   3771  OG  SER A 494      50.705  25.586   0.580  1.00  4.54           O  
ATOM   3772  HN  SER A 494      52.665  26.436  -0.440  1.00 99.99           H  
ATOM   3773  HA  SER A 494      52.225  27.297   2.159  1.00 99.99           H  
ATOM   3774  HB1 SER A 494      51.253  25.125   2.510  1.00 99.99           H  
ATOM   3775  HB2 SER A 494      52.239  24.406   1.228  1.00 99.99           H  
ATOM   3776  HG  SER A 494      50.135  24.808   0.512  1.00 99.99           H  
ATOM   3777  N   LYS A 495      54.945  26.881   2.653  1.00  4.66           N  
ATOM   3778  CA  LYS A 495      56.229  26.646   3.310  1.00  4.66           C  
ATOM   3779  C   LYS A 495      56.337  27.453   4.598  1.00  4.66           C  
ATOM   3780  O   LYS A 495      55.571  27.210   5.530  1.00  4.66           O  
ATOM   3781  CB  LYS A 495      57.417  26.805   2.333  1.00  4.66           C  
ATOM   3782  CG  LYS A 495      57.474  25.661   1.313  1.00  4.66           C  
ATOM   3783  CD  LYS A 495      58.785  25.627   0.506  1.00  4.66           C  
ATOM   3784  CE  LYS A 495      58.770  24.289  -0.227  1.00  4.66           C  
ATOM   3785  NZ  LYS A 495      59.920  24.005  -1.121  1.00  4.66           N1+
ATOM   3786  HN  LYS A 495      54.836  27.771   2.177  1.00 99.99           H  
ATOM   3787  HA  LYS A 495      56.251  25.611   3.658  1.00 99.99           H  
ATOM   3788  HB1 LYS A 495      58.351  26.773   2.899  1.00 99.99           H  
ATOM   3789  HB2 LYS A 495      57.353  27.762   1.814  1.00 99.99           H  
ATOM   3790  HG1 LYS A 495      56.629  25.745   0.628  1.00 99.99           H  
ATOM   3791  HG2 LYS A 495      57.377  24.723   1.862  1.00 99.99           H  
ATOM   3792  HD1 LYS A 495      59.642  25.668   1.181  1.00 99.99           H  
ATOM   3793  HD2 LYS A 495      58.823  26.463  -0.196  1.00 99.99           H  
ATOM   3794  HE1 LYS A 495      57.848  24.225  -0.813  1.00 99.99           H  
ATOM   3795  HE2 LYS A 495      58.714  23.496   0.522  1.00 99.99           H  
ATOM   3796  HZ1 LYS A 495      59.740  23.103  -1.564  1.00 99.99           H  
ATOM   3797  HZ2 LYS A 495      59.993  24.692  -1.855  1.00 99.99           H  
ATOM   3798  HZ3 LYS A 495      60.791  23.941  -0.612  1.00 99.99           H  
ATOM   3799  N   ASN A 496      57.276  28.392   4.640  1.00  4.72           N  
ATOM   3800  CA  ASN A 496      57.492  29.301   5.751  1.00  4.72           C  
ATOM   3801  C   ASN A 496      57.259  30.741   5.296  1.00  4.72           C  
ATOM   3802  O   ASN A 496      57.091  30.997   4.104  1.00  4.72           O  
ATOM   3803  CB  ASN A 496      58.881  29.042   6.359  1.00  4.72           C  
ATOM   3804  CG  ASN A 496      59.007  27.683   7.030  1.00  4.72           C  
ATOM   3805  OD1 ASN A 496      58.041  26.965   7.256  1.00  4.72           O  
ATOM   3806  ND2 ASN A 496      60.208  27.281   7.361  1.00  4.72           N  
ATOM   3807  HN  ASN A 496      57.801  28.572   3.803  1.00 99.99           H  
ATOM   3808  HA  ASN A 496      56.750  29.112   6.529  1.00 99.99           H  
ATOM   3809  HB1 ASN A 496      59.084  29.795   7.118  1.00 99.99           H  
ATOM   3810  HB2 ASN A 496      59.642  29.138   5.585  1.00 99.99           H  
ATOM   3811 1HD2 ASN A 496      61.007  27.852   7.153  1.00 99.99           H  
ATOM   3812 2HD2 ASN A 496      60.285  26.385   7.804  1.00 99.99           H  
ATOM   3813  N   GLY A 497      57.287  31.700   6.223  1.00  5.64           N  
ATOM   3814  CA  GLY A 497      57.689  33.046   5.809  1.00  5.64           C  
ATOM   3815  C   GLY A 497      59.082  32.991   5.182  1.00  5.64           C  
ATOM   3816  O   GLY A 497      59.883  32.114   5.515  1.00  5.64           O  
ATOM   3817  HN  GLY A 497      57.446  31.439   7.184  1.00 99.99           H  
ATOM   3818  HA1 GLY A 497      57.713  33.715   6.669  1.00 99.99           H  
ATOM   3819  HA2 GLY A 497      56.977  33.430   5.080  1.00 99.99           H  
ATOM   3820  N   ASN A 498      59.367  33.915   4.268  1.00  5.88           N  
ATOM   3821  CA  ASN A 498      60.657  34.013   3.576  1.00  5.88           C  
ATOM   3822  C   ASN A 498      61.032  32.788   2.714  1.00  5.88           C  
ATOM   3823  O   ASN A 498      62.215  32.499   2.533  1.00  5.88           O  
ATOM   3824  CB  ASN A 498      61.736  34.484   4.570  1.00  5.88           C  
ATOM   3825  CG  ASN A 498      61.315  35.691   5.390  1.00  5.88           C  
ATOM   3826  OD1 ASN A 498      60.787  35.588   6.488  1.00  5.88           O  
ATOM   3827  ND2 ASN A 498      61.466  36.883   4.862  1.00  5.88           N  
ATOM   3828  HN  ASN A 498      58.680  34.627   4.074  1.00 99.99           H  
ATOM   3829  HA  ASN A 498      60.547  34.820   2.849  1.00 99.99           H  
ATOM   3830  HB1 ASN A 498      62.632  34.730   4.006  1.00 99.99           H  
ATOM   3831  HB2 ASN A 498      61.979  33.674   5.258  1.00 99.99           H  
ATOM   3832 1HD2 ASN A 498      61.987  36.993   4.010  1.00 99.99           H  
ATOM   3833 2HD2 ASN A 498      61.247  37.659   5.458  1.00 99.99           H  
ATOM   3834  N   ALA A 499      60.023  32.120   2.135  1.00  4.85           N  
ATOM   3835  CA  ALA A 499      60.133  31.045   1.142  1.00  4.85           C  
ATOM   3836  C   ALA A 499      59.382  31.429  -0.148  1.00  4.85           C  
ATOM   3837  O   ALA A 499      58.257  31.918  -0.062  1.00  4.85           O  
ATOM   3838  CB  ALA A 499      59.562  29.766   1.770  1.00  4.85           C  
ATOM   3839  HN  ALA A 499      59.082  32.412   2.352  1.00 99.99           H  
ATOM   3840  HA  ALA A 499      61.169  30.834   0.910  1.00 99.99           H  
ATOM   3841  HB1 ALA A 499      59.644  28.947   1.054  1.00 99.99           H  
ATOM   3842  HB2 ALA A 499      60.128  29.517   2.669  1.00 99.99           H  
ATOM   3843  HB3 ALA A 499      58.514  29.920   2.024  1.00 99.99           H  
ATOM   3844  N   GLN A 500      59.966  31.195  -1.330  1.00  4.37           N  
ATOM   3845  CA  GLN A 500      59.517  31.802  -2.599  1.00  4.37           C  
ATOM   3846  C   GLN A 500      59.272  30.749  -3.702  1.00  4.37           C  
ATOM   3847  O   GLN A 500      59.896  29.678  -3.687  1.00  4.37           O  
ATOM   3848  CB  GLN A 500      60.588  32.808  -3.057  1.00  4.37           C  
ATOM   3849  CG  GLN A 500      60.062  33.939  -3.955  1.00  4.37           C  
ATOM   3850  CD  GLN A 500      59.763  35.208  -3.164  1.00  4.37           C  
ATOM   3851  OE1 GLN A 500      58.780  35.279  -2.443  1.00  4.37           O  
ATOM   3852  NE2 GLN A 500      60.592  36.224  -3.240  1.00  4.37           N  
ATOM   3853  HN  GLN A 500      60.833  30.669  -1.358  1.00 99.99           H  
ATOM   3854  HA  GLN A 500      58.586  32.348  -2.432  1.00 99.99           H  
ATOM   3855  HB1 GLN A 500      61.374  32.270  -3.590  1.00 99.99           H  
ATOM   3856  HB2 GLN A 500      61.042  33.267  -2.182  1.00 99.99           H  
ATOM   3857  HG1 GLN A 500      59.148  33.642  -4.464  1.00 99.99           H  
ATOM   3858  HG2 GLN A 500      60.808  34.153  -4.716  1.00 99.99           H  
ATOM   3859 1HE2 GLN A 500      61.349  36.202  -3.943  1.00 99.99           H  
ATOM   3860 2HE2 GLN A 500      60.356  37.078  -2.780  1.00 99.99           H  
ATOM   3861  N   VAL A 501      58.418  31.071  -4.688  1.00  4.40           N  
ATOM   3862  CA  VAL A 501      58.569  30.533  -6.051  1.00  4.40           C  
ATOM   3863  C   VAL A 501      59.699  31.301  -6.720  1.00  4.40           C  
ATOM   3864  O   VAL A 501      59.696  32.525  -6.686  1.00  4.40           O  
ATOM   3865  CB  VAL A 501      57.324  30.740  -6.961  1.00  4.40           C  
ATOM   3866  CG1 VAL A 501      57.438  29.878  -8.225  1.00  4.40           C  
ATOM   3867  CG2 VAL A 501      55.983  30.388  -6.323  1.00  4.40           C  
ATOM   3868  HN  VAL A 501      57.932  31.953  -4.615  1.00 99.99           H  
ATOM   3869  HA  VAL A 501      58.824  29.478  -6.011  1.00 99.99           H  
ATOM   3870  HB  VAL A 501      57.264  31.786  -7.266  1.00 99.99           H  
ATOM   3871 1HG1 VAL A 501      56.571  30.037  -8.867  1.00 99.99           H  
ATOM   3872 2HG1 VAL A 501      58.322  30.145  -8.801  1.00 99.99           H  
ATOM   3873 3HG1 VAL A 501      57.491  28.823  -7.956  1.00 99.99           H  
ATOM   3874 1HG2 VAL A 501      55.180  30.531  -7.045  1.00 99.99           H  
ATOM   3875 2HG2 VAL A 501      55.991  29.350  -6.001  1.00 99.99           H  
ATOM   3876 3HG2 VAL A 501      55.792  31.058  -5.486  1.00 99.99           H  
ATOM   3877  N   ASN A 502      60.610  30.610  -7.398  1.00  4.51           N  
ATOM   3878  CA  ASN A 502      61.673  31.274  -8.151  1.00  4.51           C  
ATOM   3879  C   ASN A 502      61.747  30.756  -9.593  1.00  4.51           C  
ATOM   3880  O   ASN A 502      62.736  30.200 -10.058  1.00  4.51           O  
ATOM   3881  CB  ASN A 502      63.007  31.221  -7.386  1.00  4.51           C  
ATOM   3882  CG  ASN A 502      64.031  32.202  -7.956  1.00  4.51           C  
ATOM   3883  OD1 ASN A 502      63.947  32.657  -9.072  1.00  4.51           O  
ATOM   3884  ND2 ASN A 502      65.012  32.622  -7.206  1.00  4.51           N  
ATOM   3885  HN  ASN A 502      60.526  29.603  -7.447  1.00 99.99           H  
ATOM   3886  HA  ASN A 502      61.427  32.335  -8.249  1.00 99.99           H  
ATOM   3887  HB1 ASN A 502      63.415  30.212  -7.430  1.00 99.99           H  
ATOM   3888  HB2 ASN A 502      62.825  31.489  -6.347  1.00 99.99           H  
ATOM   3889 1HD2 ASN A 502      65.136  32.263  -6.282  1.00 99.99           H  
ATOM   3890 2HD2 ASN A 502      65.683  33.278  -7.597  1.00 99.99           H  
ATOM   3891  N   GLY A 503      60.636  30.920 -10.296  1.00  4.55           N  
ATOM   3892  CA  GLY A 503      60.523  30.633 -11.715  1.00  4.55           C  
ATOM   3893  C   GLY A 503      59.146  30.985 -12.244  1.00  4.55           C  
ATOM   3894  O   GLY A 503      58.212  31.155 -11.455  1.00  4.55           O  
ATOM   3895  HN  GLY A 503      59.835  31.352  -9.853  1.00 99.99           H  
ATOM   3896  HA1 GLY A 503      60.698  29.571 -11.887  1.00 99.99           H  
ATOM   3897  HA2 GLY A 503      61.282  31.200 -12.254  1.00 99.99           H  
ATOM   3898  N   PRO A 504      58.977  31.090 -13.569  1.00  4.39           N  
ATOM   3899  CA  PRO A 504      57.648  31.066 -14.163  1.00  4.39           C  
ATOM   3900  C   PRO A 504      57.004  29.696 -13.965  1.00  4.39           C  
ATOM   3901  O   PRO A 504      57.676  28.749 -13.557  1.00  4.39           O  
ATOM   3902  CB  PRO A 504      57.882  31.395 -15.644  1.00  4.39           C  
ATOM   3903  CG  PRO A 504      59.273  30.823 -15.917  1.00  4.39           C  
ATOM   3904  CD  PRO A 504      60.010  31.029 -14.593  1.00  4.39           C  
ATOM   3905  HD1 PRO A 504      60.705  30.208 -14.417  1.00 99.99           H  
ATOM   3906  HD2 PRO A 504      60.550  31.977 -14.614  1.00 99.99           H  
ATOM   3907  HG1 PRO A 504      59.193  29.757 -16.131  1.00 99.99           H  
ATOM   3908  HG2 PRO A 504      59.768  31.339 -16.739  1.00 99.99           H  
ATOM   3909  HB1 PRO A 504      57.125  30.953 -16.295  1.00 99.99           H  
ATOM   3910  HB2 PRO A 504      57.901  32.478 -15.772  1.00 99.99           H  
ATOM   3911  HA  PRO A 504      57.011  31.831 -13.719  1.00 99.99           H  
ATOM   3912  N   VAL A 505      55.720  29.547 -14.289  1.00  4.23           N  
ATOM   3913  CA  VAL A 505      55.005  28.307 -13.953  1.00  4.23           C  
ATOM   3914  C   VAL A 505      54.477  27.636 -15.197  1.00  4.23           C  
ATOM   3915  O   VAL A 505      53.744  28.246 -15.983  1.00  4.23           O  
ATOM   3916  CB  VAL A 505      53.941  28.532 -12.868  1.00  4.23           C  
ATOM   3917  CG1 VAL A 505      53.263  27.214 -12.465  1.00  4.23           C  
ATOM   3918  CG2 VAL A 505      54.605  29.120 -11.613  1.00  4.23           C  
ATOM   3919  HN  VAL A 505      55.211  30.313 -14.716  1.00 99.99           H  
ATOM   3920  HA  VAL A 505      55.704  27.596 -13.508  1.00 99.99           H  
ATOM   3921  HB  VAL A 505      53.183  29.228 -13.222  1.00 99.99           H  
ATOM   3922 1HG1 VAL A 505      52.543  27.396 -11.670  1.00 99.99           H  
ATOM   3923 2HG1 VAL A 505      52.726  26.791 -13.316  1.00 99.99           H  
ATOM   3924 3HG1 VAL A 505      54.009  26.500 -12.118  1.00 99.99           H  
ATOM   3925 1HG2 VAL A 505      53.894  29.177 -10.795  1.00 99.99           H  
ATOM   3926 2HG2 VAL A 505      55.444  28.496 -11.304  1.00 99.99           H  
ATOM   3927 3HG2 VAL A 505      54.973  30.125 -11.810  1.00 99.99           H  
ATOM   3928  N   ILE A 506      54.921  26.388 -15.371  1.00  4.23           N  
ATOM   3929  CA  ILE A 506      54.877  25.698 -16.665  1.00  4.23           C  
ATOM   3930  C   ILE A 506      54.232  24.339 -16.460  1.00  4.23           C  
ATOM   3931  O   ILE A 506      54.599  23.600 -15.545  1.00  4.23           O  
ATOM   3932  CB  ILE A 506      56.287  25.656 -17.306  1.00  4.23           C  
ATOM   3933  CG1 ILE A 506      56.842  27.087 -17.545  1.00  4.23           C  
ATOM   3934  CG2 ILE A 506      56.254  24.898 -18.636  1.00  4.23           C  
ATOM   3935  CD1 ILE A 506      58.262  27.152 -18.129  1.00  4.23           C  
ATOM   3936  HN  ILE A 506      55.441  25.941 -14.625  1.00 99.99           H  
ATOM   3937  HA  ILE A 506      54.234  26.261 -17.340  1.00 99.99           H  
ATOM   3938  HB  ILE A 506      56.955  25.120 -16.633  1.00 99.99           H  
ATOM   3939 1HG2 ILE A 506      57.263  24.834 -19.035  1.00 99.99           H  
ATOM   3940 2HG2 ILE A 506      55.887  23.884 -18.480  1.00 99.99           H  
ATOM   3941 3HG2 ILE A 506      55.610  25.409 -19.353  1.00 99.99           H  
ATOM   3942 1HG1 ILE A 506      56.870  27.631 -16.603  1.00 99.99           H  
ATOM   3943 2HG1 ILE A 506      56.169  27.626 -18.212  1.00 99.99           H  
ATOM   3944 1HD1 ILE A 506      58.625  28.179 -18.080  1.00 99.99           H  
ATOM   3945 2HD1 ILE A 506      58.933  26.508 -17.561  1.00 99.99           H  
ATOM   3946 3HD1 ILE A 506      58.260  26.844 -19.174  1.00 99.99           H  
ATOM   3947  N   SER A 507      53.240  24.037 -17.290  1.00  4.21           N  
ATOM   3948  CA  SER A 507      52.249  23.002 -16.998  1.00  4.21           C  
ATOM   3949  C   SER A 507      52.112  22.102 -18.200  1.00  4.21           C  
ATOM   3950  O   SER A 507      52.113  22.567 -19.338  1.00  4.21           O  
ATOM   3951  CB  SER A 507      50.877  23.631 -16.709  1.00  4.21           C  
ATOM   3952  OG  SER A 507      50.986  24.731 -15.827  1.00  4.21           O  
ATOM   3953  HN  SER A 507      53.030  24.685 -18.046  1.00 99.99           H  
ATOM   3954  HA  SER A 507      52.551  22.408 -16.138  1.00 99.99           H  
ATOM   3955  HB1 SER A 507      50.207  22.881 -16.285  1.00 99.99           H  
ATOM   3956  HB2 SER A 507      50.442  23.986 -17.644  1.00 99.99           H  
ATOM   3957  HG  SER A 507      50.660  24.445 -14.954  1.00 99.99           H  
ATOM   3958  N   THR A 508      51.975  20.801 -17.969  1.00  4.22           N  
ATOM   3959  CA  THR A 508      51.806  19.829 -19.057  1.00  4.22           C  
ATOM   3960  C   THR A 508      50.709  18.869 -18.642  1.00  4.22           C  
ATOM   3961  O   THR A 508      50.854  18.168 -17.639  1.00  4.22           O  
ATOM   3962  CB  THR A 508      53.092  19.011 -19.247  1.00  4.22           C  
ATOM   3963  OG1 THR A 508      54.224  19.846 -19.294  1.00  4.22           O  
ATOM   3964  CG2 THR A 508      53.028  18.172 -20.521  1.00  4.22           C  
ATOM   3965  HN  THR A 508      51.986  20.460 -17.009  1.00 99.99           H  
ATOM   3966  HA  THR A 508      51.546  20.323 -19.991  1.00 99.99           H  
ATOM   3967  HB  THR A 508      53.224  18.345 -18.393  1.00 99.99           H  
ATOM   3968 1HG2 THR A 508      53.144  17.124 -20.266  1.00 99.99           H  
ATOM   3969 2HG2 THR A 508      52.071  18.286 -21.026  1.00 99.99           H  
ATOM   3970 3HG2 THR A 508      53.836  18.447 -21.194  1.00 99.99           H  
ATOM   3971  HG1 THR A 508      54.331  20.238 -18.418  1.00 99.99           H  
ATOM   3972  N   VAL A 509      49.633  18.810 -19.428  1.00  4.25           N  
ATOM   3973  CA  VAL A 509      48.492  17.920 -19.164  1.00  4.25           C  
ATOM   3974  C   VAL A 509      48.198  17.034 -20.364  1.00  4.25           C  
ATOM   3975  O   VAL A 509      48.191  17.517 -21.489  1.00  4.25           O  
ATOM   3976  CB  VAL A 509      47.250  18.677 -18.663  1.00  4.25           C  
ATOM   3977  CG1 VAL A 509      46.068  17.732 -18.407  1.00  4.25           C  
ATOM   3978  CG2 VAL A 509      47.562  19.380 -17.337  1.00  4.25           C  
ATOM   3979  HN  VAL A 509      49.599  19.399 -20.254  1.00 99.99           H  
ATOM   3980  HA  VAL A 509      48.775  17.246 -18.358  1.00 99.99           H  
ATOM   3981  HB  VAL A 509      46.952  19.427 -19.395  1.00 99.99           H  
ATOM   3982 1HG1 VAL A 509      45.227  18.303 -18.012  1.00 99.99           H  
ATOM   3983 2HG1 VAL A 509      45.740  17.267 -19.336  1.00 99.99           H  
ATOM   3984 3HG1 VAL A 509      46.342  16.962 -17.685  1.00 99.99           H  
ATOM   3985 1HG2 VAL A 509      46.644  19.774 -16.908  1.00 99.99           H  
ATOM   3986 2HG2 VAL A 509      47.997  18.677 -16.625  1.00 99.99           H  
ATOM   3987 3HG2 VAL A 509      48.251  20.209 -17.494  1.00 99.99           H  
ATOM   3988  N   ILE A 510      47.937  15.742 -20.126  1.00  4.50           N  
ATOM   3989  CA  ILE A 510      47.590  14.758 -21.160  1.00  4.50           C  
ATOM   3990  C   ILE A 510      46.292  14.033 -20.799  1.00  4.50           C  
ATOM   3991  O   ILE A 510      46.076  13.695 -19.636  1.00  4.50           O  
ATOM   3992  CB  ILE A 510      48.749  13.741 -21.383  1.00  4.50           C  
ATOM   3993  CG1 ILE A 510      48.628  13.062 -22.767  1.00  4.50           C  
ATOM   3994  CG2 ILE A 510      48.844  12.669 -20.275  1.00  4.50           C  
ATOM   3995  CD1 ILE A 510      49.716  12.037 -23.087  1.00  4.50           C  
ATOM   3996  HN  ILE A 510      47.904  15.420 -19.172  1.00 99.99           H  
ATOM   3997  HA  ILE A 510      47.427  15.290 -22.094  1.00 99.99           H  
ATOM   3998  HB  ILE A 510      49.681  14.303 -21.389  1.00 99.99           H  
ATOM   3999 1HG2 ILE A 510      49.822  12.188 -20.299  1.00 99.99           H  
ATOM   4000 2HG2 ILE A 510      48.709  13.116 -19.292  1.00 99.99           H  
ATOM   4001 3HG2 ILE A 510      48.076  11.908 -20.418  1.00 99.99           H  
ATOM   4002 1HG1 ILE A 510      48.701  13.833 -23.529  1.00 99.99           H  
ATOM   4003 2HG1 ILE A 510      47.657  12.571 -22.859  1.00 99.99           H  
ATOM   4004 1HD1 ILE A 510      49.566  11.659 -24.096  1.00 99.99           H  
ATOM   4005 2HD1 ILE A 510      50.688  12.525 -23.025  1.00 99.99           H  
ATOM   4006 3HD1 ILE A 510      49.676  11.194 -22.398  1.00 99.99           H  
ATOM   4007  N   GLN A 511      45.405  13.818 -21.777  1.00  4.53           N  
ATOM   4008  CA  GLN A 511      43.981  13.645 -21.437  1.00  4.53           C  
ATOM   4009  C   GLN A 511      43.472  12.260 -21.060  1.00  4.53           C  
ATOM   4010  O   GLN A 511      42.563  12.173 -20.240  1.00  4.53           O  
ATOM   4011  CB  GLN A 511      43.111  14.341 -22.500  1.00  4.53           C  
ATOM   4012  CG  GLN A 511      41.675  13.820 -22.721  1.00  4.53           C  
ATOM   4013  CD  GLN A 511      41.666  12.553 -23.570  1.00  4.53           C  
ATOM   4014  OE1 GLN A 511      42.247  12.531 -24.640  1.00  4.53           O  
ATOM   4015  NE2 GLN A 511      41.088  11.461 -23.120  1.00  4.53           N  
ATOM   4016  HN  GLN A 511      45.649  14.124 -22.715  1.00 99.99           H  
ATOM   4017  HA  GLN A 511      43.806  14.224 -20.525  1.00 99.99           H  
ATOM   4018  HB1 GLN A 511      43.639  14.295 -23.448  1.00 99.99           H  
ATOM   4019  HB2 GLN A 511      43.037  15.390 -22.217  1.00 99.99           H  
ATOM   4020  HG1 GLN A 511      41.103  14.578 -23.259  1.00 99.99           H  
ATOM   4021  HG2 GLN A 511      41.170  13.659 -21.768  1.00 99.99           H  
ATOM   4022 1HE2 GLN A 511      40.681  11.449 -22.202  1.00 99.99           H  
ATOM   4023 2HE2 GLN A 511      41.160  10.622 -23.681  1.00 99.99           H  
ATOM   4024  N   ASN A 512      44.014  11.180 -21.613  1.00  4.58           N  
ATOM   4025  CA  ASN A 512      43.581   9.829 -21.231  1.00  4.58           C  
ATOM   4026  C   ASN A 512      44.614   9.174 -20.300  1.00  4.58           C  
ATOM   4027  O   ASN A 512      44.719   7.954 -20.181  1.00  4.58           O  
ATOM   4028  CB  ASN A 512      43.368   9.012 -22.524  1.00  4.58           C  
ATOM   4029  CG  ASN A 512      42.244   8.010 -22.389  1.00  4.58           C  
ATOM   4030  OD1 ASN A 512      41.128   8.236 -22.824  1.00  4.58           O  
ATOM   4031  ND2 ASN A 512      42.474   6.908 -21.716  1.00  4.58           N  
ATOM   4032  HN  ASN A 512      44.739  11.285 -22.312  1.00 99.99           H  
ATOM   4033  HA  ASN A 512      42.633   9.871 -20.692  1.00 99.99           H  
ATOM   4034  HB1 ASN A 512      44.283   8.476 -22.759  1.00 99.99           H  
ATOM   4035  HB2 ASN A 512      43.137   9.665 -23.367  1.00 99.99           H  
ATOM   4036 1HD2 ASN A 512      43.379   6.787 -21.281  1.00 99.99           H  
ATOM   4037 2HD2 ASN A 512      41.709   6.278 -21.582  1.00 99.99           H  
ATOM   4038  N   TYR A 513      45.431  10.024 -19.687  1.00  4.57           N  
ATOM   4039  CA  TYR A 513      46.375   9.760 -18.617  1.00  4.57           C  
ATOM   4040  C   TYR A 513      47.382   8.613 -18.762  1.00  4.57           C  
ATOM   4041  O   TYR A 513      47.941   8.145 -17.772  1.00  4.57           O  
ATOM   4042  CB  TYR A 513      45.608   9.717 -17.277  1.00  4.57           C  
ATOM   4043  CG  TYR A 513      44.601  10.841 -17.048  1.00  4.57           C  
ATOM   4044  CD1 TYR A 513      43.235  10.539 -16.865  1.00  4.57           C  
ATOM   4045  CD2 TYR A 513      45.025  12.187 -17.014  1.00  4.57           C  
ATOM   4046  CE1 TYR A 513      42.299  11.572 -16.664  1.00  4.57           C  
ATOM   4047  CE2 TYR A 513      44.087  13.225 -16.820  1.00  4.57           C  
ATOM   4048  CZ  TYR A 513      42.716  12.920 -16.653  1.00  4.57           C  
ATOM   4049  OH  TYR A 513      41.800  13.912 -16.474  1.00  4.57           O  
ATOM   4050  HN  TYR A 513      45.237  11.002 -19.850  1.00 99.99           H  
ATOM   4051  HA  TYR A 513      47.003  10.650 -18.567  1.00 99.99           H  
ATOM   4052  HB1 TYR A 513      46.329   9.748 -16.460  1.00 99.99           H  
ATOM   4053  HB2 TYR A 513      45.089   8.757 -17.213  1.00 99.99           H  
ATOM   4054  HD1 TYR A 513      42.901   9.508 -16.884  1.00 99.99           H  
ATOM   4055  HE1 TYR A 513      41.253  11.349 -16.523  1.00 99.99           H  
ATOM   4056  HH  TYR A 513      42.196  14.785 -16.474  1.00 99.99           H  
ATOM   4057  HE2 TYR A 513      44.414  14.253 -16.813  1.00 99.99           H  
ATOM   4058  HD2 TYR A 513      46.068  12.430 -17.152  1.00 99.99           H  
ATOM   4059  N   SER A 514      47.712   8.227 -19.989  1.00  4.58           N  
ATOM   4060  CA  SER A 514      48.913   7.438 -20.298  1.00  4.58           C  
ATOM   4061  C   SER A 514      50.206   8.253 -20.131  1.00  4.58           C  
ATOM   4062  O   SER A 514      50.854   8.597 -21.116  1.00  4.58           O  
ATOM   4063  CB  SER A 514      48.702   6.828 -21.687  1.00  4.58           C  
ATOM   4064  OG  SER A 514      49.894   6.345 -22.266  1.00  4.58           O  
ATOM   4065  HN  SER A 514      47.136   8.566 -20.749  1.00 99.99           H  
ATOM   4066  HA  SER A 514      48.974   6.611 -19.589  1.00 99.99           H  
ATOM   4067  HB1 SER A 514      48.271   7.593 -22.330  1.00 99.99           H  
ATOM   4068  HB2 SER A 514      47.978   6.014 -21.614  1.00 99.99           H  
ATOM   4069  HG  SER A 514      50.601   6.977 -22.039  1.00 99.99           H  
ATOM   4070  N   ILE A 515      50.513   8.629 -18.889  1.00  4.57           N  
ATOM   4071  CA  ILE A 515      51.597   9.548 -18.523  1.00  4.57           C  
ATOM   4072  C   ILE A 515      53.010   9.087 -18.896  1.00  4.57           C  
ATOM   4073  O   ILE A 515      53.305   7.895 -18.915  1.00  4.57           O  
ATOM   4074  CB  ILE A 515      51.538   9.906 -17.018  1.00  4.57           C  
ATOM   4075  CG1 ILE A 515      51.681   8.661 -16.113  1.00  4.57           C  
ATOM   4076  CG2 ILE A 515      50.261  10.712 -16.719  1.00  4.57           C  
ATOM   4077  CD1 ILE A 515      51.752   8.976 -14.616  1.00  4.57           C  
ATOM   4078  HN  ILE A 515      49.880   8.341 -18.149  1.00 99.99           H  
ATOM   4079  HA  ILE A 515      51.422  10.470 -19.077  1.00 99.99           H  
ATOM   4080  HB  ILE A 515      52.383  10.567 -16.807  1.00 99.99           H  
ATOM   4081 1HG2 ILE A 515      50.326  11.152 -15.728  1.00 99.99           H  
ATOM   4082 2HG2 ILE A 515      50.151  11.521 -17.440  1.00 99.99           H  
ATOM   4083 3HG2 ILE A 515      49.385  10.069 -16.760  1.00 99.99           H  
ATOM   4084 1HG1 ILE A 515      52.597   8.132 -16.373  1.00 99.99           H  
ATOM   4085 2HG1 ILE A 515      50.843   7.980 -16.281  1.00 99.99           H  
ATOM   4086 1HD1 ILE A 515      52.022   8.072 -14.069  1.00 99.99           H  
ATOM   4087 2HD1 ILE A 515      52.505   9.742 -14.428  1.00 99.99           H  
ATOM   4088 3HD1 ILE A 515      50.780   9.313 -14.258  1.00 99.99           H  
ATOM   4089  N   ASN A 516      53.902  10.068 -19.102  1.00  5.45           N  
ATOM   4090  CA  ASN A 516      55.354   9.917 -19.011  1.00  5.45           C  
ATOM   4091  C   ASN A 516      56.128  11.240 -18.899  1.00  5.45           C  
ATOM   4092  O   ASN A 516      55.553  12.327 -18.945  1.00  5.45           O  
ATOM   4093  CB  ASN A 516      55.890   9.031 -20.176  1.00  5.45           C  
ATOM   4094  CG  ASN A 516      57.069   8.129 -19.828  1.00  5.45           C  
ATOM   4095  OD1 ASN A 516      57.735   8.278 -18.816  1.00  5.45           O  
ATOM   4096  ND2 ASN A 516      57.386   7.167 -20.663  1.00  5.45           N  
ATOM   4097  HN  ASN A 516      53.563  11.025 -19.136  1.00 99.99           H  
ATOM   4098  HA  ASN A 516      55.546   9.379 -18.080  1.00 99.99           H  
ATOM   4099  HB1 ASN A 516      56.216   9.666 -20.993  1.00 99.99           H  
ATOM   4100  HB2 ASN A 516      55.104   8.375 -20.536  1.00 99.99           H  
ATOM   4101 1HD2 ASN A 516      56.851   6.986 -21.511  1.00 99.99           H  
ATOM   4102 2HD2 ASN A 516      58.173   6.606 -20.399  1.00 99.99           H  
ATOM   4103  N   GLU A 517      57.443  11.074 -18.789  1.00  4.91           N  
ATOM   4104  CA  GLU A 517      58.524  12.034 -18.596  1.00  4.91           C  
ATOM   4105  C   GLU A 517      58.438  13.403 -19.238  1.00  4.91           C  
ATOM   4106  O   GLU A 517      58.045  13.586 -20.400  1.00  4.91           O  
ATOM   4107  CB  GLU A 517      59.833  11.357 -19.063  1.00  4.91           C  
ATOM   4108  CG  GLU A 517      60.558  10.594 -17.947  1.00  4.91           C  
ATOM   4109  CD  GLU A 517      61.417  11.538 -17.094  1.00  4.91           C  
ATOM   4110  OE1 GLU A 517      62.601  11.200 -16.858  1.00  4.91           O  
ATOM   4111  OE2 GLU A 517      60.896  12.596 -16.684  1.00  4.91           O  
ATOM   4112  HN  GLU A 517      57.749  10.107 -18.765  1.00 99.99           H  
ATOM   4113  HA  GLU A 517      58.599  12.212 -17.524  1.00 99.99           H  
ATOM   4114  HB1 GLU A 517      60.523  12.101 -19.469  1.00 99.99           H  
ATOM   4115  HB2 GLU A 517      59.608  10.664 -19.877  1.00 99.99           H  
ATOM   4116  HG1 GLU A 517      61.202   9.844 -18.411  1.00 99.99           H  
ATOM   4117  HG2 GLU A 517      59.834  10.071 -17.318  1.00 99.99           H  
ATOM   4118  N   VAL A 518      58.959  14.346 -18.451  1.00  4.61           N  
ATOM   4119  CA  VAL A 518      58.916  15.762 -18.750  1.00  4.61           C  
ATOM   4120  C   VAL A 518      60.119  16.520 -18.199  1.00  4.61           C  
ATOM   4121  O   VAL A 518      60.277  16.675 -16.986  1.00  4.61           O  
ATOM   4122  CB  VAL A 518      57.478  16.254 -18.453  1.00  4.61           C  
ATOM   4123  CG1 VAL A 518      56.979  16.136 -17.012  1.00  4.61           C  
ATOM   4124  CG2 VAL A 518      57.251  17.645 -18.997  1.00  4.61           C  
ATOM   4125  HN  VAL A 518      59.292  14.069 -17.528  1.00 99.99           H  
ATOM   4126  HA  VAL A 518      59.011  15.842 -19.832  1.00 99.99           H  
ATOM   4127  HB  VAL A 518      56.800  15.628 -19.032  1.00 99.99           H  
ATOM   4128 1HG1 VAL A 518      56.058  16.702 -16.873  1.00 99.99           H  
ATOM   4129 2HG1 VAL A 518      56.766  15.091 -16.794  1.00 99.99           H  
ATOM   4130 3HG1 VAL A 518      57.735  16.490 -16.328  1.00 99.99           H  
ATOM   4131 1HG2 VAL A 518      56.212  17.940 -18.865  1.00 99.99           H  
ATOM   4132 2HG2 VAL A 518      57.891  18.341 -18.479  1.00 99.99           H  
ATOM   4133 3HG2 VAL A 518      57.485  17.640 -20.059  1.00 99.99           H  
ATOM   4134  N   PHE A 519      60.999  16.964 -19.114  1.00  4.53           N  
ATOM   4135  CA  PHE A 519      62.108  17.855 -18.720  1.00  4.53           C  
ATOM   4136  C   PHE A 519      61.611  19.299 -18.692  1.00  4.53           C  
ATOM   4137  O   PHE A 519      61.036  19.767 -19.685  1.00  4.53           O  
ATOM   4138  CB  PHE A 519      63.256  17.732 -19.727  1.00  4.53           C  
ATOM   4139  CG  PHE A 519      63.952  16.391 -19.739  1.00  4.53           C  
ATOM   4140  CD1 PHE A 519      63.509  15.363 -20.596  1.00  4.53           C  
ATOM   4141  CD2 PHE A 519      65.062  16.179 -18.901  1.00  4.53           C  
ATOM   4142  CE1 PHE A 519      64.176  14.126 -20.609  1.00  4.53           C  
ATOM   4143  CE2 PHE A 519      65.738  14.947 -18.929  1.00  4.53           C  
ATOM   4144  CZ  PHE A 519      65.293  13.920 -19.779  1.00  4.53           C  
ATOM   4145  HN  PHE A 519      60.852  16.758 -20.092  1.00 99.99           H  
ATOM   4146  HA  PHE A 519      62.482  17.579 -17.734  1.00 99.99           H  
ATOM   4147  HB1 PHE A 519      63.999  18.493 -19.489  1.00 99.99           H  
ATOM   4148  HB2 PHE A 519      62.877  17.943 -20.724  1.00 99.99           H  
ATOM   4149  HD1 PHE A 519      62.653  15.515 -21.239  1.00 99.99           H  
ATOM   4150  HE1 PHE A 519      63.829  13.331 -21.252  1.00 99.99           H  
ATOM   4151  HZ  PHE A 519      65.805  12.967 -19.779  1.00 99.99           H  
ATOM   4152  HE2 PHE A 519      66.584  14.783 -18.278  1.00 99.99           H  
ATOM   4153  HD2 PHE A 519      65.393  16.958 -18.228  1.00 99.99           H  
ATOM   4154  N   LEU A 520      61.846  19.965 -17.551  1.00  4.33           N  
ATOM   4155  CA  LEU A 520      61.124  21.146 -17.063  1.00  4.33           C  
ATOM   4156  C   LEU A 520      62.064  22.265 -16.663  1.00  4.33           C  
ATOM   4157  O   LEU A 520      62.648  22.301 -15.582  1.00  4.33           O  
ATOM   4158  CB  LEU A 520      60.121  20.721 -15.997  1.00  4.33           C  
ATOM   4159  CG  LEU A 520      58.850  20.238 -16.698  1.00  4.33           C  
ATOM   4160  CD1 LEU A 520      58.195  19.192 -15.823  1.00  4.33           C  
ATOM   4161  CD2 LEU A 520      57.901  21.396 -16.999  1.00  4.33           C  
ATOM   4162  HN  LEU A 520      62.414  19.477 -16.860  1.00 99.99           H  
ATOM   4163  HA  LEU A 520      60.552  21.540 -17.905  1.00 99.99           H  
ATOM   4164  HB1 LEU A 520      59.881  21.549 -15.338  1.00 99.99           H  
ATOM   4165  HB2 LEU A 520      60.550  19.910 -15.413  1.00 99.99           H  
ATOM   4166  HG  LEU A 520      59.119  19.765 -17.636  1.00 99.99           H  
ATOM   4167 1HD1 LEU A 520      57.198  18.952 -16.189  1.00 99.99           H  
ATOM   4168 2HD1 LEU A 520      58.818  18.303 -15.817  1.00 99.99           H  
ATOM   4169 3HD1 LEU A 520      58.164  19.560 -14.809  1.00 99.99           H  
ATOM   4170 1HD2 LEU A 520      57.032  21.028 -17.544  1.00 99.99           H  
ATOM   4171 2HD2 LEU A 520      57.582  21.860 -16.076  1.00 99.99           H  
ATOM   4172 3HD2 LEU A 520      58.417  22.147 -17.592  1.00 99.99           H  
ATOM   4173  N   PHE A 521      62.207  23.170 -17.621  1.00  4.31           N  
ATOM   4174  CA  PHE A 521      63.268  24.139 -17.669  1.00  4.31           C  
ATOM   4175  C   PHE A 521      62.756  25.518 -17.293  1.00  4.31           C  
ATOM   4176  O   PHE A 521      61.894  26.100 -17.968  1.00  4.31           O  
ATOM   4177  CB  PHE A 521      63.861  24.149 -19.057  1.00  4.31           C  
ATOM   4178  CG  PHE A 521      64.511  22.878 -19.565  1.00  4.31           C  
ATOM   4179  CD1 PHE A 521      63.778  21.948 -20.326  1.00  4.31           C  
ATOM   4180  CD2 PHE A 521      65.889  22.688 -19.380  1.00  4.31           C  
ATOM   4181  CE1 PHE A 521      64.429  20.858 -20.926  1.00  4.31           C  
ATOM   4182  CE2 PHE A 521      66.547  21.603 -19.984  1.00  4.31           C  
ATOM   4183  CZ  PHE A 521      65.814  20.682 -20.756  1.00  4.31           C  
ATOM   4184  HN  PHE A 521      61.607  23.114 -18.439  1.00 99.99           H  
ATOM   4185  HA  PHE A 521      64.059  23.855 -16.971  1.00 99.99           H  
ATOM   4186  HB1 PHE A 521      64.576  24.969 -19.123  1.00 99.99           H  
ATOM   4187  HB2 PHE A 521      63.020  24.370 -19.690  1.00 99.99           H  
ATOM   4188  HD1 PHE A 521      62.715  22.081 -20.469  1.00 99.99           H  
ATOM   4189  HE1 PHE A 521      63.859  20.152 -21.513  1.00 99.99           H  
ATOM   4190  HZ  PHE A 521      66.313  19.835 -21.204  1.00 99.99           H  
ATOM   4191  HE2 PHE A 521      67.612  21.465 -19.830  1.00 99.99           H  
ATOM   4192  HD2 PHE A 521      66.448  23.389 -18.779  1.00 99.99           H  
ATOM   4193  N   PHE A 522      63.359  26.053 -16.236  1.00  4.62           N  
ATOM   4194  CA  PHE A 522      62.964  27.317 -15.637  1.00  4.62           C  
ATOM   4195  C   PHE A 522      64.201  28.217 -15.484  1.00  4.62           C  
ATOM   4196  O   PHE A 522      65.224  27.840 -14.891  1.00  4.62           O  
ATOM   4197  CB  PHE A 522      62.348  27.041 -14.264  1.00  4.62           C  
ATOM   4198  CG  PHE A 522      61.095  26.200 -14.285  1.00  4.62           C  
ATOM   4199  CD1 PHE A 522      61.154  24.834 -13.954  1.00  4.62           C  
ATOM   4200  CD2 PHE A 522      59.863  26.786 -14.616  1.00  4.62           C  
ATOM   4201  CE1 PHE A 522      59.990  24.049 -13.990  1.00  4.62           C  
ATOM   4202  CE2 PHE A 522      58.702  25.999 -14.649  1.00  4.62           C  
ATOM   4203  CZ  PHE A 522      58.771  24.627 -14.375  1.00  4.62           C  
ATOM   4204  HN  PHE A 522      64.085  25.520 -15.763  1.00 99.99           H  
ATOM   4205  HA  PHE A 522      62.221  27.821 -16.258  1.00 99.99           H  
ATOM   4206  HB1 PHE A 522      62.129  27.991 -13.770  1.00 99.99           H  
ATOM   4207  HB2 PHE A 522      63.089  26.514 -13.674  1.00 99.99           H  
ATOM   4208  HD1 PHE A 522      62.095  24.383 -13.681  1.00 99.99           H  
ATOM   4209  HE1 PHE A 522      60.033  23.010 -13.711  1.00 99.99           H  
ATOM   4210  HZ  PHE A 522      57.876  24.028 -14.438  1.00 99.99           H  
ATOM   4211  HE2 PHE A 522      57.754  26.455 -14.869  1.00 99.99           H  
ATOM   4212  HD2 PHE A 522      59.797  27.842 -14.838  1.00 99.99           H  
ATOM   4213  N   SER A 523      64.090  29.439 -16.014  1.00  4.29           N  
ATOM   4214  CA  SER A 523      64.949  30.535 -15.569  1.00  4.29           C  
ATOM   4215  C   SER A 523      64.503  31.020 -14.201  1.00  4.29           C  
ATOM   4216  O   SER A 523      63.304  31.150 -13.959  1.00  4.29           O  
ATOM   4217  CB  SER A 523      64.942  31.709 -16.544  1.00  4.29           C  
ATOM   4218  OG  SER A 523      65.729  31.340 -17.657  1.00  4.29           O  
ATOM   4219  HN  SER A 523      63.195  29.691 -16.406  1.00 99.99           H  
ATOM   4220  HA  SER A 523      65.979  30.178 -15.476  1.00 99.99           H  
ATOM   4221  HB1 SER A 523      65.385  32.588 -16.071  1.00 99.99           H  
ATOM   4222  HB2 SER A 523      63.921  31.940 -16.851  1.00 99.99           H  
ATOM   4223  HG  SER A 523      65.530  30.415 -17.839  1.00 99.99           H  
ATOM   4224  N   LYS A 524      65.474  31.290 -13.333  1.00  4.52           N  
ATOM   4225  CA  LYS A 524      65.249  31.899 -12.028  1.00  4.52           C  
ATOM   4226  C   LYS A 524      64.866  33.373 -12.217  1.00  4.52           C  
ATOM   4227  O   LYS A 524      65.428  34.066 -13.060  1.00  4.52           O  
ATOM   4228  CB  LYS A 524      66.483  31.670 -11.144  1.00  4.52           C  
ATOM   4229  CG  LYS A 524      66.633  30.165 -10.811  1.00  4.52           C  
ATOM   4230  CD  LYS A 524      68.089  29.810 -10.505  1.00  4.52           C  
ATOM   4231  CE  LYS A 524      68.342  28.299 -10.433  1.00  4.52           C  
ATOM   4232  NZ  LYS A 524      69.797  28.000 -10.484  1.00  4.52           N1+
ATOM   4233  HN  LYS A 524      66.438  31.193 -13.642  1.00 99.99           H  
ATOM   4234  HA  LYS A 524      64.402  31.408 -11.547  1.00 99.99           H  
ATOM   4235  HB1 LYS A 524      66.386  32.232 -10.214  1.00 99.99           H  
ATOM   4236  HB2 LYS A 524      67.365  32.040 -11.671  1.00 99.99           H  
ATOM   4237  HG1 LYS A 524      66.322  29.553 -11.659  1.00 99.99           H  
ATOM   4238  HG2 LYS A 524      66.001  29.914  -9.958  1.00 99.99           H  
ATOM   4239  HD1 LYS A 524      68.395  30.288  -9.572  1.00 99.99           H  
ATOM   4240  HD2 LYS A 524      68.689  30.214 -11.311  1.00 99.99           H  
ATOM   4241  HE1 LYS A 524      67.841  27.811 -11.273  1.00 99.99           H  
ATOM   4242  HE2 LYS A 524      67.910  27.925  -9.502  1.00 99.99           H  
ATOM   4243  HZ1 LYS A 524      70.046  27.098 -10.082  1.00 99.99           H  
ATOM   4244  HZ2 LYS A 524      70.152  27.976 -11.437  1.00 99.99           H  
ATOM   4245  HZ3 LYS A 524      70.326  28.725 -10.011  1.00 99.99           H  
ATOM   4246  N   ILE A 525      63.859  33.796 -11.460  1.00  4.53           N  
ATOM   4247  CA  ILE A 525      63.361  35.166 -11.347  1.00  4.53           C  
ATOM   4248  C   ILE A 525      64.275  36.032 -10.470  1.00  4.53           C  
ATOM   4249  O   ILE A 525      64.498  37.196 -10.790  1.00  4.53           O  
ATOM   4250  CB  ILE A 525      61.895  35.171 -10.827  1.00  4.53           C  
ATOM   4251  CG1 ILE A 525      60.975  34.460 -11.850  1.00  4.53           C  
ATOM   4252  CG2 ILE A 525      61.372  36.601 -10.565  1.00  4.53           C  
ATOM   4253  CD1 ILE A 525      59.503  34.336 -11.426  1.00  4.53           C  
ATOM   4254  HN  ILE A 525      63.535  33.142 -10.762  1.00 99.99           H  
ATOM   4255  HA  ILE A 525      63.366  35.621 -12.337  1.00 99.99           H  
ATOM   4256  HB  ILE A 525      61.860  34.622  -9.882  1.00 99.99           H  
ATOM   4257 1HG2 ILE A 525      60.379  36.569 -10.122  1.00 99.99           H  
ATOM   4258 2HG2 ILE A 525      62.010  37.126  -9.856  1.00 99.99           H  
ATOM   4259 3HG2 ILE A 525      61.345  37.165 -11.499  1.00 99.99           H  
ATOM   4260 1HG1 ILE A 525      61.348  33.453 -12.026  1.00 99.99           H  
ATOM   4261 2HG1 ILE A 525      61.017  34.997 -12.799  1.00 99.99           H  
ATOM   4262 1HD1 ILE A 525      58.962  33.763 -12.176  1.00 99.99           H  
ATOM   4263 3HD1 ILE A 525      59.432  33.830 -10.464  1.00 99.99           H  
ATOM   4264 2HD1 ILE A 525      59.034  35.317 -11.361  1.00 99.99           H  
ATOM   4265  N   GLU A 526      64.834  35.481  -9.388  1.00  4.55           N  
ATOM   4266  CA  GLU A 526      65.599  36.258  -8.402  1.00  4.55           C  
ATOM   4267  C   GLU A 526      66.949  35.616  -8.084  1.00  4.55           C  
ATOM   4268  O   GLU A 526      67.073  34.394  -7.982  1.00  4.55           O  
ATOM   4269  CB  GLU A 526      64.836  36.334  -7.066  1.00  4.55           C  
ATOM   4270  CG  GLU A 526      63.454  36.985  -7.115  1.00  4.55           C  
ATOM   4271  CD  GLU A 526      62.842  36.990  -5.708  1.00  4.55           C  
ATOM   4272  OE1 GLU A 526      62.452  35.903  -5.232  1.00  4.55           O  
ATOM   4273  OE2 GLU A 526      62.769  38.060  -5.073  1.00  4.55           O  
ATOM   4274  HN  GLU A 526      64.602  34.522  -9.165  1.00 99.99           H  
ATOM   4275  HA  GLU A 526      65.765  37.276  -8.762  1.00 99.99           H  
ATOM   4276  HB1 GLU A 526      65.447  36.898  -6.360  1.00 99.99           H  
ATOM   4277  HB2 GLU A 526      64.728  35.324  -6.672  1.00 99.99           H  
ATOM   4278  HG1 GLU A 526      62.806  36.416  -7.784  1.00 99.99           H  
ATOM   4279  HG2 GLU A 526      63.546  38.004  -7.497  1.00 99.99           H  
ATOM   4280  N   SER A 527      67.953  36.452  -7.847  1.00  4.70           N  
ATOM   4281  CA  SER A 527      69.241  36.064  -7.267  1.00  4.70           C  
ATOM   4282  C   SER A 527      69.185  35.801  -5.762  1.00  4.70           C  
ATOM   4283  O   SER A 527      68.172  36.024  -5.114  1.00  4.70           O  
ATOM   4284  CB  SER A 527      70.223  37.215  -7.539  1.00  4.70           C  
ATOM   4285  OG  SER A 527      69.700  38.454  -7.084  1.00  4.70           O  
ATOM   4286  HN  SER A 527      67.773  37.442  -7.933  1.00 99.99           H  
ATOM   4287  HA  SER A 527      69.602  35.163  -7.763  1.00 99.99           H  
ATOM   4288  HB1 SER A 527      70.397  37.284  -8.614  1.00 99.99           H  
ATOM   4289  HB2 SER A 527      71.180  37.019  -7.052  1.00 99.99           H  
ATOM   4290  HG  SER A 527      69.293  38.346  -6.215  1.00 99.99           H  
ATOM   4291  N   ASN A 528      70.317  35.389  -5.184  1.00  4.69           N  
ATOM   4292  CA  ASN A 528      70.552  35.264  -3.737  1.00  4.69           C  
ATOM   4293  C   ASN A 528      69.891  34.055  -3.071  1.00  4.69           C  
ATOM   4294  O   ASN A 528      70.380  33.631  -2.021  1.00  4.69           O  
ATOM   4295  CB  ASN A 528      70.203  36.593  -3.018  1.00  4.69           C  
ATOM   4296  CG  ASN A 528      71.097  36.929  -1.839  1.00  4.69           C  
ATOM   4297  OD1 ASN A 528      71.547  38.051  -1.696  1.00  4.69           O  
ATOM   4298  ND2 ASN A 528      71.425  36.001  -0.971  1.00  4.69           N  
ATOM   4299  HN  ASN A 528      71.105  35.198  -5.785  1.00 99.99           H  
ATOM   4300  HA  ASN A 528      71.625  35.109  -3.618  1.00 99.99           H  
ATOM   4301  HB1 ASN A 528      69.172  36.556  -2.667  1.00 99.99           H  
ATOM   4302  HB2 ASN A 528      70.288  37.425  -3.719  1.00 99.99           H  
ATOM   4303 1HD2 ASN A 528      71.062  35.058  -1.076  1.00 99.99           H  
ATOM   4304 2HD2 ASN A 528      72.025  36.288  -0.223  1.00 99.99           H  
ATOM   4305  N   LEU A 529      68.812  33.516  -3.643  1.00  4.69           N  
ATOM   4306  CA  LEU A 529      68.032  32.516  -2.927  1.00  4.69           C  
ATOM   4307  C   LEU A 529      68.805  31.219  -2.677  1.00  4.69           C  
ATOM   4308  O   LEU A 529      69.542  30.751  -3.544  1.00  4.69           O  
ATOM   4309  CB  LEU A 529      66.629  32.322  -3.500  1.00  4.69           C  
ATOM   4310  CG  LEU A 529      65.875  33.556  -4.038  1.00  4.69           C  
ATOM   4311  CD1 LEU A 529      64.416  33.134  -4.208  1.00  4.69           C  
ATOM   4312  CD2 LEU A 529      65.885  34.806  -3.158  1.00  4.69           C  
ATOM   4313  HN  LEU A 529      68.400  33.987  -4.438  1.00 99.99           H  
ATOM   4314  HA  LEU A 529      67.868  32.944  -1.936  1.00 99.99           H  
ATOM   4315  HB1 LEU A 529      66.034  31.874  -2.706  1.00 99.99           H  
ATOM   4316  HB2 LEU A 529      66.699  31.609  -4.311  1.00 99.99           H  
ATOM   4317  HG  LEU A 529      66.291  33.812  -5.011  1.00 99.99           H  
ATOM   4318 1HD1 LEU A 529      63.944  33.001  -3.242  1.00 99.99           H  
ATOM   4319 2HD1 LEU A 529      63.876  33.904  -4.756  1.00 99.99           H  
ATOM   4320 3HD1 LEU A 529      64.342  32.197  -4.742  1.00 99.99           H  
ATOM   4321 1HD2 LEU A 529      65.373  34.623  -2.227  1.00 99.99           H  
ATOM   4322 2HD2 LEU A 529      66.895  35.148  -2.957  1.00 99.99           H  
ATOM   4323 3HD2 LEU A 529      65.361  35.610  -3.682  1.00 99.99           H  
ATOM   4324  N   SER A 530      68.632  30.636  -1.487  1.00  4.78           N  
ATOM   4325  CA  SER A 530      69.226  29.340  -1.181  1.00  4.78           C  
ATOM   4326  C   SER A 530      68.527  28.196  -1.905  1.00  4.78           C  
ATOM   4327  O   SER A 530      67.322  28.268  -2.167  1.00  4.78           O  
ATOM   4328  CB  SER A 530      69.348  29.084   0.325  1.00  4.78           C  
ATOM   4329  OG  SER A 530      68.103  28.874   0.942  1.00  4.78           O  
ATOM   4330  HN  SER A 530      67.979  31.030  -0.821  1.00 99.99           H  
ATOM   4331  HA  SER A 530      70.252  29.369  -1.551  1.00 99.99           H  
ATOM   4332  HB1 SER A 530      69.851  29.926   0.800  1.00 99.99           H  
ATOM   4333  HB2 SER A 530      69.959  28.192   0.471  1.00 99.99           H  
ATOM   4334  HG  SER A 530      67.617  29.715   0.957  1.00 99.99           H  
ATOM   4335  N   GLN A 531      69.326  27.170  -2.219  1.00  4.78           N  
ATOM   4336  CA  GLN A 531      68.953  25.869  -2.786  1.00  4.78           C  
ATOM   4337  C   GLN A 531      67.644  25.868  -3.598  1.00  4.78           C  
ATOM   4338  O   GLN A 531      66.560  25.628  -3.054  1.00  4.78           O  
ATOM   4339  CB  GLN A 531      68.885  24.855  -1.621  1.00  4.78           C  
ATOM   4340  CG  GLN A 531      68.544  23.404  -2.017  1.00  4.78           C  
ATOM   4341  CD  GLN A 531      69.579  22.782  -2.944  1.00  4.78           C  
ATOM   4342  OE1 GLN A 531      70.708  22.531  -2.562  1.00  4.78           O  
ATOM   4343  NE2 GLN A 531      69.271  22.557  -4.203  1.00  4.78           N  
ATOM   4344  HN  GLN A 531      70.290  27.264  -1.935  1.00 99.99           H  
ATOM   4345  HA  GLN A 531      69.769  25.538  -3.425  1.00 99.99           H  
ATOM   4346  HB1 GLN A 531      68.135  25.191  -0.902  1.00 99.99           H  
ATOM   4347  HB2 GLN A 531      69.848  24.849  -1.107  1.00 99.99           H  
ATOM   4348  HG1 GLN A 531      67.560  23.353  -2.483  1.00 99.99           H  
ATOM   4349  HG2 GLN A 531      68.503  22.799  -1.111  1.00 99.99           H  
ATOM   4350 1HE2 GLN A 531      68.353  22.769  -4.587  1.00 99.99           H  
ATOM   4351 2HE2 GLN A 531      69.987  22.152  -4.773  1.00 99.99           H  
ATOM   4352  N   PRO A 532      67.718  26.069  -4.921  1.00  4.73           N  
ATOM   4353  CA  PRO A 532      66.564  25.822  -5.755  1.00  4.73           C  
ATOM   4354  C   PRO A 532      66.248  24.330  -5.806  1.00  4.73           C  
ATOM   4355  O   PRO A 532      67.140  23.479  -5.795  1.00  4.73           O  
ATOM   4356  CB  PRO A 532      66.959  26.324  -7.148  1.00  4.73           C  
ATOM   4357  CG  PRO A 532      68.479  26.148  -7.180  1.00  4.73           C  
ATOM   4358  CD  PRO A 532      68.911  26.306  -5.721  1.00  4.73           C  
ATOM   4359  HD1 PRO A 532      69.692  25.575  -5.505  1.00 99.99           H  
ATOM   4360  HD2 PRO A 532      69.282  27.314  -5.538  1.00 99.99           H  
ATOM   4361  HG1 PRO A 532      68.722  25.140  -7.518  1.00 99.99           H  
ATOM   4362  HG2 PRO A 532      68.958  26.889  -7.819  1.00 99.99           H  
ATOM   4363  HB1 PRO A 532      66.472  25.752  -7.940  1.00 99.99           H  
ATOM   4364  HB2 PRO A 532      66.710  27.374  -7.252  1.00 99.99           H  
ATOM   4365  HA  PRO A 532      65.679  26.328  -5.394  1.00 99.99           H  
ATOM   4366  N   HIS A 533      64.963  24.018  -5.886  1.00  4.76           N  
ATOM   4367  CA  HIS A 533      64.457  22.655  -5.995  1.00  4.76           C  
ATOM   4368  C   HIS A 533      63.127  22.612  -6.767  1.00  4.76           C  
ATOM   4369  O   HIS A 533      62.528  23.657  -7.001  1.00  4.76           O  
ATOM   4370  CB  HIS A 533      64.336  22.072  -4.578  1.00  4.76           C  
ATOM   4371  CG  HIS A 533      64.151  20.579  -4.499  1.00  4.76           C  
ATOM   4372  ND1 HIS A 533      64.229  19.662  -5.557  1.00  4.76           N  
ATOM   4373  CD2 HIS A 533      63.818  19.912  -3.362  1.00  4.76           C  
ATOM   4374  CE1 HIS A 533      63.918  18.467  -5.025  1.00  4.76           C  
ATOM   4375  NE2 HIS A 533      63.684  18.594  -3.708  1.00  4.76           N  
ATOM   4376  HN  HIS A 533      64.275  24.762  -5.810  1.00 99.99           H  
ATOM   4377  HA  HIS A 533      65.173  22.045  -6.551  1.00 99.99           H  
ATOM   4378  HB1 HIS A 533      63.503  22.559  -4.069  1.00 99.99           H  
ATOM   4379  HB2 HIS A 533      65.246  22.307  -4.023  1.00 99.99           H  
ATOM   4380  HE1 HIS A 533      63.822  17.547  -5.586  1.00 99.99           H  
ATOM   4381  HE2 HIS A 533      63.267  17.887  -3.097  1.00 99.99           H  
ATOM   4382  HD2 HIS A 533      63.633  20.334  -2.386  1.00 99.99           H  
ATOM   4383  N   CYS A 534      62.677  21.450  -7.231  1.00  4.81           N  
ATOM   4384  CA  CYS A 534      62.207  21.333  -8.616  1.00  4.81           C  
ATOM   4385  C   CYS A 534      60.927  20.553  -8.803  1.00  4.81           C  
ATOM   4386  O   CYS A 534      61.001  19.486  -9.434  1.00  4.81           O  
ATOM   4387  CB  CYS A 534      63.376  20.665  -9.368  1.00  4.81           C  
ATOM   4388  SG  CYS A 534      64.685  21.871  -9.628  1.00  4.81           S  
ATOM   4389  HN  CYS A 534      63.127  20.619  -6.858  1.00 99.99           H  
ATOM   4390  HA  CYS A 534      62.036  22.320  -9.050  1.00 99.99           H  
ATOM   4391  HB1 CYS A 534      63.047  20.291 -10.332  1.00 99.99           H  
ATOM   4392  HB2 CYS A 534      63.730  19.809  -8.793  1.00 99.99           H  
ATOM   4393  HG  CYS A 534      64.059  22.533 -10.610  1.00 99.99           H  
ATOM   4394  N   VAL A 535      59.858  21.164  -8.243  1.00  4.82           N  
ATOM   4395  CA  VAL A 535      58.602  20.635  -7.668  1.00  4.82           C  
ATOM   4396  C   VAL A 535      57.430  20.590  -8.645  1.00  4.82           C  
ATOM   4397  O   VAL A 535      57.299  21.384  -9.581  1.00  4.82           O  
ATOM   4398  CB  VAL A 535      58.182  21.396  -6.393  1.00  4.82           C  
ATOM   4399  CG1 VAL A 535      59.239  21.302  -5.288  1.00  4.82           C  
ATOM   4400  CG2 VAL A 535      57.876  22.867  -6.666  1.00  4.82           C  
ATOM   4401  HN  VAL A 535      59.981  22.158  -8.111  1.00 99.99           H  
ATOM   4402  HA  VAL A 535      58.804  19.604  -7.374  1.00 99.99           H  
ATOM   4403  HB  VAL A 535      57.273  20.934  -6.007  1.00 99.99           H  
ATOM   4404 1HG1 VAL A 535      58.836  21.707  -4.361  1.00 99.99           H  
ATOM   4405 2HG1 VAL A 535      59.494  20.257  -5.116  1.00 99.99           H  
ATOM   4406 3HG1 VAL A 535      60.140  21.849  -5.565  1.00 99.99           H  
ATOM   4407 1HG2 VAL A 535      57.406  23.297  -5.787  1.00 99.99           H  
ATOM   4408 2HG2 VAL A 535      58.791  23.405  -6.916  1.00 99.99           H  
ATOM   4409 3HG2 VAL A 535      57.187  22.976  -7.500  1.00 99.99           H  
ATOM   4410  N   PHE A 536      56.520  19.687  -8.298  1.00  4.71           N  
ATOM   4411  CA  PHE A 536      55.312  19.318  -9.005  1.00  4.71           C  
ATOM   4412  C   PHE A 536      54.104  19.540  -8.086  1.00  4.71           C  
ATOM   4413  O   PHE A 536      54.214  19.479  -6.864  1.00  4.71           O  
ATOM   4414  CB  PHE A 536      55.454  17.840  -9.415  1.00  4.71           C  
ATOM   4415  CG  PHE A 536      54.976  16.738  -8.471  1.00  4.71           C  
ATOM   4416  CD1 PHE A 536      53.604  16.437  -8.349  1.00  4.71           C  
ATOM   4417  CD2 PHE A 536      55.905  15.908  -7.817  1.00  4.71           C  
ATOM   4418  CE1 PHE A 536      53.172  15.313  -7.627  1.00  4.71           C  
ATOM   4419  CE2 PHE A 536      55.473  14.789  -7.086  1.00  4.71           C  
ATOM   4420  CZ  PHE A 536      54.106  14.490  -6.986  1.00  4.71           C  
ATOM   4421  HN  PHE A 536      56.688  19.155  -7.446  1.00 99.99           H  
ATOM   4422  HA  PHE A 536      55.218  19.929  -9.899  1.00 99.99           H  
ATOM   4423  HB1 PHE A 536      56.499  17.652  -9.636  1.00 99.99           H  
ATOM   4424  HB2 PHE A 536      54.941  17.705 -10.355  1.00 99.99           H  
ATOM   4425  HD1 PHE A 536      52.876  17.061  -8.816  1.00 99.99           H  
ATOM   4426  HE1 PHE A 536      52.120  15.078  -7.559  1.00 99.99           H  
ATOM   4427  HZ  PHE A 536      53.768  13.642  -6.410  1.00 99.99           H  
ATOM   4428  HE2 PHE A 536      56.191  14.143  -6.606  1.00 99.99           H  
ATOM   4429  HD2 PHE A 536      56.956  16.130  -7.870  1.00 99.99           H  
ATOM   4430  N   TRP A 537      52.938  19.804  -8.651  1.00  4.66           N  
ATOM   4431  CA  TRP A 537      51.700  20.020  -7.904  1.00  4.66           C  
ATOM   4432  C   TRP A 537      50.967  18.707  -7.634  1.00  4.66           C  
ATOM   4433  O   TRP A 537      50.592  17.988  -8.566  1.00  4.66           O  
ATOM   4434  CB  TRP A 537      50.854  21.000  -8.745  1.00  4.66           C  
ATOM   4435  CG  TRP A 537      49.364  21.068  -8.540  1.00  4.66           C  
ATOM   4436  CD1 TRP A 537      48.442  20.610  -9.421  1.00  4.66           C  
ATOM   4437  CD2 TRP A 537      48.598  21.693  -7.464  1.00  4.66           C  
ATOM   4438  NE1 TRP A 537      47.172  20.907  -8.970  1.00  4.66           N  
ATOM   4439  CE2 TRP A 537      47.206  21.571  -7.764  1.00  4.66           C  
ATOM   4440  CE3 TRP A 537      48.932  22.363  -6.271  1.00  4.66           C  
ATOM   4441  CZ2 TRP A 537      46.210  22.076  -6.915  1.00  4.66           C  
ATOM   4442  CZ3 TRP A 537      47.942  22.862  -5.401  1.00  4.66           C  
ATOM   4443  CH2 TRP A 537      46.582  22.718  -5.721  1.00  4.66           C  
ATOM   4444  HN  TRP A 537      52.923  19.935  -9.654  1.00 99.99           H  
ATOM   4445  HA  TRP A 537      51.913  20.497  -6.946  1.00 99.99           H  
ATOM   4446  HB1 TRP A 537      51.008  20.775  -9.801  1.00 99.99           H  
ATOM   4447  HB2 TRP A 537      51.255  22.002  -8.593  1.00 99.99           H  
ATOM   4448  HD1 TRP A 537      48.673  20.114 -10.357  1.00 99.99           H  
ATOM   4449  HE1 TRP A 537      46.333  20.706  -9.507  1.00 99.99           H  
ATOM   4450  HZ2 TRP A 537      45.165  21.960  -7.171  1.00 99.99           H  
ATOM   4451  HH2 TRP A 537      45.825  23.090  -5.046  1.00 99.99           H  
ATOM   4452  HZ3 TRP A 537      48.235  23.324  -4.468  1.00 99.99           H  
ATOM   4453  HE3 TRP A 537      49.978  22.441  -6.006  1.00 99.99           H  
ATOM   4454  N   ASP A 538      50.776  18.383  -6.357  1.00  4.60           N  
ATOM   4455  CA  ASP A 538      50.437  17.026  -5.923  1.00  4.60           C  
ATOM   4456  C   ASP A 538      48.955  16.931  -5.586  1.00  4.60           C  
ATOM   4457  O   ASP A 538      48.534  16.830  -4.425  1.00  4.60           O  
ATOM   4458  CB  ASP A 538      51.455  16.574  -4.857  1.00  4.60           C  
ATOM   4459  CG  ASP A 538      51.579  15.051  -4.706  1.00  4.60           C  
ATOM   4460  OD1 ASP A 538      52.490  14.628  -3.960  1.00  4.60           O  
ATOM   4461  OD2 ASP A 538      50.801  14.310  -5.344  1.00  4.60           O  
ATOM   4462  HN  ASP A 538      51.022  19.051  -5.641  1.00 99.99           H  
ATOM   4463  HA  ASP A 538      50.585  16.355  -6.767  1.00 99.99           H  
ATOM   4464  HB1 ASP A 538      51.221  17.030  -3.900  1.00 99.99           H  
ATOM   4465  HB2 ASP A 538      52.441  16.943  -5.150  1.00 99.99           H  
ATOM   4466  N   PHE A 539      48.195  17.129  -6.672  1.00  5.08           N  
ATOM   4467  CA  PHE A 539      46.750  17.331  -6.752  1.00  5.08           C  
ATOM   4468  C   PHE A 539      45.968  16.368  -5.857  1.00  5.08           C  
ATOM   4469  O   PHE A 539      45.813  15.180  -6.127  1.00  5.08           O  
ATOM   4470  CB  PHE A 539      46.306  17.249  -8.215  1.00  5.08           C  
ATOM   4471  CG  PHE A 539      44.830  17.540  -8.413  1.00  5.08           C  
ATOM   4472  CD1 PHE A 539      44.320  18.809  -8.075  1.00  5.08           C  
ATOM   4473  CD2 PHE A 539      43.963  16.547  -8.905  1.00  5.08           C  
ATOM   4474  CE1 PHE A 539      42.952  19.087  -8.245  1.00  5.08           C  
ATOM   4475  CE2 PHE A 539      42.596  16.823  -9.069  1.00  5.08           C  
ATOM   4476  CZ  PHE A 539      42.091  18.094  -8.745  1.00  5.08           C  
ATOM   4477  HN  PHE A 539      48.711  17.257  -7.533  1.00 99.99           H  
ATOM   4478  HA  PHE A 539      46.555  18.345  -6.407  1.00 99.99           H  
ATOM   4479  HB1 PHE A 539      46.528  16.252  -8.601  1.00 99.99           H  
ATOM   4480  HB2 PHE A 539      46.877  17.966  -8.804  1.00 99.99           H  
ATOM   4481  HD1 PHE A 539      44.975  19.568  -7.684  1.00 99.99           H  
ATOM   4482  HE1 PHE A 539      42.556  20.058  -7.993  1.00 99.99           H  
ATOM   4483  HZ  PHE A 539      41.040  18.305  -8.885  1.00 99.99           H  
ATOM   4484  HE2 PHE A 539      41.936  16.059  -9.452  1.00 99.99           H  
ATOM   4485  HD2 PHE A 539      44.340  15.567  -9.156  1.00 99.99           H  
ATOM   4486  N   SER A 540      45.552  16.942  -4.743  1.00  5.61           N  
ATOM   4487  CA  SER A 540      44.994  16.321  -3.560  1.00  5.61           C  
ATOM   4488  C   SER A 540      44.506  17.518  -2.722  1.00  5.61           C  
ATOM   4489  O   SER A 540      43.932  18.492  -3.231  1.00  5.61           O  
ATOM   4490  CB  SER A 540      46.094  15.464  -2.892  1.00  5.61           C  
ATOM   4491  OG  SER A 540      45.697  14.934  -1.643  1.00  5.61           O  
ATOM   4492  HN  SER A 540      45.737  17.928  -4.649  1.00 99.99           H  
ATOM   4493  HA  SER A 540      44.147  15.687  -3.821  1.00 99.99           H  
ATOM   4494  HB1 SER A 540      46.978  16.076  -2.731  1.00 99.99           H  
ATOM   4495  HB2 SER A 540      46.360  14.642  -3.557  1.00 99.99           H  
ATOM   4496  HG  SER A 540      46.024  13.997  -1.590  1.00 99.99           H  
ATOM   4497  N   HIS A 541      44.825  17.515  -1.438  1.00  5.23           N  
ATOM   4498  CA  HIS A 541      44.921  18.698  -0.612  1.00  5.23           C  
ATOM   4499  C   HIS A 541      45.936  19.760  -1.083  1.00  5.23           C  
ATOM   4500  O   HIS A 541      46.510  19.693  -2.169  1.00  5.23           O  
ATOM   4501  CB  HIS A 541      45.034  18.235   0.846  1.00  5.23           C  
ATOM   4502  CG  HIS A 541      46.275  17.476   1.266  1.00  5.23           C  
ATOM   4503  ND1 HIS A 541      46.517  17.012   2.563  1.00  5.23           N  
ATOM   4504  CD2 HIS A 541      47.230  16.961   0.438  1.00  5.23           C  
ATOM   4505  CE1 HIS A 541      47.568  16.183   2.463  1.00  5.23           C  
ATOM   4506  NE2 HIS A 541      48.040  16.164   1.207  1.00  5.23           N  
ATOM   4507  HN  HIS A 541      45.244  16.657  -1.086  1.00 99.99           H  
ATOM   4508  HA  HIS A 541      43.954  19.196  -0.687  1.00 99.99           H  
ATOM   4509  HB1 HIS A 541      44.184  17.583   1.058  1.00 99.99           H  
ATOM   4510  HB2 HIS A 541      44.893  19.105   1.464  1.00 99.99           H  
ATOM   4511  HE1 HIS A 541      47.967  15.596   3.276  1.00 99.99           H  
ATOM   4512  HE2 HIS A 541      48.817  15.606   0.867  1.00 99.99           H  
ATOM   4513  HD2 HIS A 541      47.276  17.066  -0.634  1.00 99.99           H  
ATOM   4514  N   LEU A 542      46.065  20.831  -0.299  1.00  4.59           N  
ATOM   4515  CA  LEU A 542      46.745  22.077  -0.668  1.00  4.59           C  
ATOM   4516  C   LEU A 542      48.297  21.936  -0.700  1.00  4.59           C  
ATOM   4517  O   LEU A 542      48.955  22.394   0.240  1.00  4.59           O  
ATOM   4518  CB  LEU A 542      46.218  23.160   0.296  1.00  4.59           C  
ATOM   4519  CG  LEU A 542      46.891  24.551   0.310  1.00  4.59           C  
ATOM   4520  CD1 LEU A 542      47.422  25.081  -1.026  1.00  4.59           C  
ATOM   4521  CD2 LEU A 542      45.889  25.559   0.874  1.00  4.59           C  
ATOM   4522  HN  LEU A 542      45.627  20.795   0.610  1.00 99.99           H  
ATOM   4523  HA  LEU A 542      46.441  22.342  -1.682  1.00 99.99           H  
ATOM   4524  HB1 LEU A 542      46.287  22.776   1.315  1.00 99.99           H  
ATOM   4525  HB2 LEU A 542      45.157  23.285   0.083  1.00 99.99           H  
ATOM   4526  HG  LEU A 542      47.734  24.517   1.002  1.00 99.99           H  
ATOM   4527 1HD1 LEU A 542      47.811  26.089  -0.879  1.00 99.99           H  
ATOM   4528 2HD1 LEU A 542      48.242  24.466  -1.390  1.00 99.99           H  
ATOM   4529 3HD1 LEU A 542      46.642  25.113  -1.779  1.00 99.99           H  
ATOM   4530 1HD2 LEU A 542      46.367  26.533   0.980  1.00 99.99           H  
ATOM   4531 2HD2 LEU A 542      45.029  25.658   0.210  1.00 99.99           H  
ATOM   4532 3HD2 LEU A 542      45.551  25.235   1.859  1.00 99.99           H  
ATOM   4533  N   GLN A 543      48.908  21.349  -1.751  1.00  4.62           N  
ATOM   4534  CA  GLN A 543      50.350  20.984  -1.714  1.00  4.62           C  
ATOM   4535  C   GLN A 543      51.199  20.966  -3.009  1.00  4.62           C  
ATOM   4536  O   GLN A 543      50.684  20.966  -4.123  1.00  4.62           O  
ATOM   4537  CB  GLN A 543      50.488  19.618  -0.994  1.00  4.62           C  
ATOM   4538  CG  GLN A 543      49.779  18.469  -1.731  1.00  4.62           C  
ATOM   4539  CD  GLN A 543      50.132  17.071  -1.227  1.00  4.62           C  
ATOM   4540  OE1 GLN A 543      50.789  16.863  -0.215  1.00  4.62           O  
ATOM   4541  NE2 GLN A 543      49.712  16.047  -1.928  1.00  4.62           N  
ATOM   4542  HN  GLN A 543      48.339  20.954  -2.492  1.00 99.99           H  
ATOM   4543  HA  GLN A 543      50.853  21.707  -1.072  1.00 99.99           H  
ATOM   4544  HB1 GLN A 543      50.071  19.701   0.012  1.00 99.99           H  
ATOM   4545  HB2 GLN A 543      51.546  19.380  -0.889  1.00 99.99           H  
ATOM   4546  HG1 GLN A 543      50.024  18.521  -2.788  1.00 99.99           H  
ATOM   4547  HG2 GLN A 543      48.705  18.595  -1.645  1.00 99.99           H  
ATOM   4548 1HE2 GLN A 543      49.223  16.204  -2.809  1.00 99.99           H  
ATOM   4549 2HE2 GLN A 543      50.085  15.138  -1.717  1.00 99.99           H  
ATOM   4550  N   TRP A 544      52.531  20.932  -2.826  1.00  4.59           N  
ATOM   4551  CA  TRP A 544      53.590  20.863  -3.845  1.00  4.59           C  
ATOM   4552  C   TRP A 544      54.785  20.048  -3.352  1.00  4.59           C  
ATOM   4553  O   TRP A 544      55.321  20.369  -2.292  1.00  4.59           O  
ATOM   4554  CB  TRP A 544      54.076  22.273  -4.223  1.00  4.59           C  
ATOM   4555  CG  TRP A 544      53.222  23.090  -5.150  1.00  4.59           C  
ATOM   4556  CD1 TRP A 544      52.137  23.817  -4.802  1.00  4.59           C  
ATOM   4557  CD2 TRP A 544      53.414  23.331  -6.579  1.00  4.59           C  
ATOM   4558  NE1 TRP A 544      51.652  24.494  -5.908  1.00  4.59           N  
ATOM   4559  CE2 TRP A 544      52.429  24.266  -7.023  1.00  4.59           C  
ATOM   4560  CE3 TRP A 544      54.330  22.860  -7.543  1.00  4.59           C  
ATOM   4561  CZ2 TRP A 544      52.384  24.741  -8.345  1.00  4.59           C  
ATOM   4562  CZ3 TRP A 544      54.295  23.330  -8.872  1.00  4.59           C  
ATOM   4563  CH2 TRP A 544      53.334  24.278  -9.270  1.00  4.59           C  
ATOM   4564  HN  TRP A 544      52.859  20.823  -1.878  1.00 99.99           H  
ATOM   4565  HA  TRP A 544      53.199  20.380  -4.742  1.00 99.99           H  
ATOM   4566  HB1 TRP A 544      55.047  22.169  -4.713  1.00 99.99           H  
ATOM   4567  HB2 TRP A 544      54.250  22.844  -3.308  1.00 99.99           H  
ATOM   4568  HD1 TRP A 544      51.723  23.849  -3.802  1.00 99.99           H  
ATOM   4569  HE1 TRP A 544      50.818  25.062  -5.885  1.00 99.99           H  
ATOM   4570  HZ2 TRP A 544      51.624  25.445  -8.645  1.00 99.99           H  
ATOM   4571  HH2 TRP A 544      53.325  24.632 -10.294  1.00 99.99           H  
ATOM   4572  HZ3 TRP A 544      55.001  22.940  -9.589  1.00 99.99           H  
ATOM   4573  HE3 TRP A 544      55.058  22.119  -7.251  1.00 99.99           H  
ATOM   4574  N   ASN A 545      55.190  19.052  -4.152  1.00  4.67           N  
ATOM   4575  CA  ASN A 545      56.131  18.003  -3.783  1.00  4.67           C  
ATOM   4576  C   ASN A 545      57.246  17.729  -4.789  1.00  4.67           C  
ATOM   4577  O   ASN A 545      57.150  17.984  -5.988  1.00  4.67           O  
ATOM   4578  CB  ASN A 545      55.345  16.759  -3.295  1.00  4.67           C  
ATOM   4579  CG  ASN A 545      54.471  16.976  -2.045  1.00  4.67           C  
ATOM   4580  OD1 ASN A 545      54.761  17.768  -1.145  1.00  4.67           O  
ATOM   4581  ND2 ASN A 545      53.358  16.294  -1.929  1.00  4.67           N  
ATOM   4582  HN  ASN A 545      54.756  18.967  -5.062  1.00 99.99           H  
ATOM   4583  HA  ASN A 545      56.662  18.374  -2.901  1.00 99.99           H  
ATOM   4584  HB1 ASN A 545      56.046  15.963  -3.048  1.00 99.99           H  
ATOM   4585  HB2 ASN A 545      54.708  16.400  -4.101  1.00 99.99           H  
ATOM   4586 1HD2 ASN A 545      53.109  15.617  -2.656  1.00 99.99           H  
ATOM   4587 2HD2 ASN A 545      52.769  16.456  -1.127  1.00 99.99           H  
ATOM   4588  N   ASP A 546      58.358  17.223  -4.267  1.00  4.67           N  
ATOM   4589  CA  ASP A 546      59.618  17.005  -4.989  1.00  4.67           C  
ATOM   4590  C   ASP A 546      59.573  15.690  -5.808  1.00  4.67           C  
ATOM   4591  O   ASP A 546      60.505  15.345  -6.547  1.00  4.67           O  
ATOM   4592  CB  ASP A 546      60.724  16.868  -3.930  1.00  4.67           C  
ATOM   4593  CG  ASP A 546      60.822  17.953  -2.841  1.00  4.67           C  
ATOM   4594  OD1 ASP A 546      60.088  18.966  -2.848  1.00  4.67           O  
ATOM   4595  OD2 ASP A 546      61.699  17.732  -1.976  1.00  4.67           O  
ATOM   4596  HN  ASP A 546      58.393  17.161  -3.254  1.00 99.99           H  
ATOM   4597  HA  ASP A 546      59.828  17.849  -5.646  1.00 99.99           H  
ATOM   4598  HB1 ASP A 546      61.681  16.801  -4.450  1.00 99.99           H  
ATOM   4599  HB2 ASP A 546      60.584  15.907  -3.423  1.00 99.99           H  
ATOM   4600  N   ALA A 547      58.546  14.861  -5.594  1.00  4.68           N  
ATOM   4601  CA  ALA A 547      58.790  13.439  -5.352  1.00  4.68           C  
ATOM   4602  C   ALA A 547      59.039  12.533  -6.562  1.00  4.68           C  
ATOM   4603  O   ALA A 547      59.507  11.402  -6.381  1.00  4.68           O  
ATOM   4604  CB  ALA A 547      57.683  12.886  -4.435  1.00  4.68           C  
ATOM   4605  HN  ALA A 547      57.767  15.274  -5.104  1.00 99.99           H  
ATOM   4606  HA  ALA A 547      59.710  13.381  -4.769  1.00 99.99           H  
ATOM   4607  HB1 ALA A 547      57.954  11.882  -4.107  1.00 99.99           H  
ATOM   4608  HB2 ALA A 547      57.576  13.522  -3.554  1.00 99.99           H  
ATOM   4609  HB3 ALA A 547      56.732  12.832  -4.964  1.00 99.99           H  
ATOM   4610  N   GLY A 548      58.799  13.011  -7.776  1.00  4.72           N  
ATOM   4611  CA  GLY A 548      59.154  12.314  -9.010  1.00  4.72           C  
ATOM   4612  C   GLY A 548      60.179  13.086  -9.836  1.00  4.72           C  
ATOM   4613  O   GLY A 548      60.198  12.884 -11.048  1.00  4.72           O  
ATOM   4614  HN  GLY A 548      58.449  13.957  -7.844  1.00 99.99           H  
ATOM   4615  HA1 GLY A 548      58.259  12.182  -9.615  1.00 99.99           H  
ATOM   4616  HA2 GLY A 548      59.574  11.333  -8.795  1.00 99.99           H  
ATOM   4617  N   CYS A 549      60.922  14.026  -9.229  1.00  4.45           N  
ATOM   4618  CA  CYS A 549      61.370  15.241  -9.909  1.00  4.45           C  
ATOM   4619  C   CYS A 549      62.798  15.660  -9.534  1.00  4.45           C  
ATOM   4620  O   CYS A 549      63.041  16.529  -8.693  1.00  4.45           O  
ATOM   4621  CB  CYS A 549      60.386  16.379  -9.620  1.00  4.45           C  
ATOM   4622  SG  CYS A 549      58.681  15.864  -9.941  1.00  4.45           S  
ATOM   4623  HN  CYS A 549      60.883  14.101  -8.223  1.00 99.99           H  
ATOM   4624  HA  CYS A 549      61.360  15.073 -10.984  1.00 99.99           H  
ATOM   4625  HB1 CYS A 549      60.642  17.226 -10.259  1.00 99.99           H  
ATOM   4626  HB2 CYS A 549      60.486  16.703  -8.584  1.00 99.99           H  
ATOM   4627  HG  CYS A 549      58.123  16.979  -9.453  1.00 99.99           H  
ATOM   4628  N   HIS A 550      63.771  15.017 -10.162  1.00  4.29           N  
ATOM   4629  CA  HIS A 550      65.184  15.323 -10.018  1.00  4.29           C  
ATOM   4630  C   HIS A 550      65.520  16.730 -10.532  1.00  4.29           C  
ATOM   4631  O   HIS A 550      65.708  16.937 -11.727  1.00  4.29           O  
ATOM   4632  CB  HIS A 550      66.075  14.198 -10.607  1.00  4.29           C  
ATOM   4633  CG  HIS A 550      65.381  13.099 -11.388  1.00  4.29           C  
ATOM   4634  ND1 HIS A 550      64.323  12.301 -10.930  1.00  4.29           N  
ATOM   4635  CD2 HIS A 550      65.654  12.753 -12.677  1.00  4.29           C  
ATOM   4636  CE1 HIS A 550      63.942  11.557 -11.979  1.00  4.29           C  
ATOM   4637  NE2 HIS A 550      64.731  11.797 -13.037  1.00  4.29           N  
ATOM   4638  HN  HIS A 550      63.517  14.305 -10.845  1.00 99.99           H  
ATOM   4639  HA  HIS A 550      65.395  15.341  -8.949  1.00 99.99           H  
ATOM   4640  HB1 HIS A 550      66.594  13.716  -9.778  1.00 99.99           H  
ATOM   4641  HB2 HIS A 550      66.845  14.638 -11.240  1.00 99.99           H  
ATOM   4642  HE1 HIS A 550      63.101  10.876 -11.973  1.00 99.99           H  
ATOM   4643  HE2 HIS A 550      64.605  11.408 -13.965  1.00 99.99           H  
ATOM   4644  HD2 HIS A 550      66.422  13.197 -13.303  1.00 99.99           H  
ATOM   4645  N   LEU A 551      65.638  17.714  -9.633  1.00  4.29           N  
ATOM   4646  CA  LEU A 551      66.599  18.818  -9.816  1.00  4.29           C  
ATOM   4647  C   LEU A 551      67.960  18.482 -10.466  1.00  4.29           C  
ATOM   4648  O   LEU A 551      68.693  17.587 -10.039  1.00  4.29           O  
ATOM   4649  CB  LEU A 551      66.788  19.603  -8.494  1.00  4.29           C  
ATOM   4650  CG  LEU A 551      67.753  19.044  -7.429  1.00  4.29           C  
ATOM   4651  CD1 LEU A 551      67.865  20.046  -6.278  1.00  4.29           C  
ATOM   4652  CD2 LEU A 551      67.300  17.698  -6.853  1.00  4.29           C  
ATOM   4653  HN  LEU A 551      65.203  17.587  -8.728  1.00 99.99           H  
ATOM   4654  HA  LEU A 551      66.102  19.502 -10.505  1.00 99.99           H  
ATOM   4655  HB1 LEU A 551      65.816  19.741  -8.021  1.00 99.99           H  
ATOM   4656  HB2 LEU A 551      67.160  20.591  -8.766  1.00 99.99           H  
ATOM   4657  HG  LEU A 551      68.745  18.929  -7.856  1.00 99.99           H  
ATOM   4658 1HD1 LEU A 551      68.601  19.693  -5.554  1.00 99.99           H  
ATOM   4659 2HD1 LEU A 551      68.178  21.019  -6.655  1.00 99.99           H  
ATOM   4660 3HD1 LEU A 551      66.905  20.151  -5.774  1.00 99.99           H  
ATOM   4661 1HD2 LEU A 551      67.323  16.935  -7.630  1.00 99.99           H  
ATOM   4662 2HD2 LEU A 551      67.977  17.393  -6.056  1.00 99.99           H  
ATOM   4663 3HD2 LEU A 551      66.293  17.790  -6.452  1.00 99.99           H  
ATOM   4664  N   VAL A 552      68.348  19.352 -11.401  1.00  4.34           N  
ATOM   4665  CA  VAL A 552      69.704  19.593 -11.914  1.00  4.34           C  
ATOM   4666  C   VAL A 552      69.943  21.104 -11.921  1.00  4.34           C  
ATOM   4667  O   VAL A 552      69.121  21.871 -12.427  1.00  4.34           O  
ATOM   4668  CB  VAL A 552      69.891  19.009 -13.334  1.00  4.34           C  
ATOM   4669  CG1 VAL A 552      71.336  19.190 -13.810  1.00  4.34           C  
ATOM   4670  CG2 VAL A 552      69.558  17.512 -13.394  1.00  4.34           C  
ATOM   4671  HN  VAL A 552      67.611  19.886 -11.847  1.00 99.99           H  
ATOM   4672  HA  VAL A 552      70.425  19.113 -11.252  1.00 99.99           H  
ATOM   4673  HB  VAL A 552      69.242  19.536 -14.031  1.00 99.99           H  
ATOM   4674 1HG1 VAL A 552      71.453  18.746 -14.800  1.00 99.99           H  
ATOM   4675 2HG1 VAL A 552      71.583  20.249 -13.892  1.00 99.99           H  
ATOM   4676 3HG1 VAL A 552      72.029  18.701 -13.124  1.00 99.99           H  
ATOM   4677 1HG2 VAL A 552      69.766  17.122 -14.390  1.00 99.99           H  
ATOM   4678 2HG2 VAL A 552      70.146  16.966 -12.656  1.00 99.99           H  
ATOM   4679 3HG2 VAL A 552      68.496  17.358 -13.193  1.00 99.99           H  
ATOM   4680  N   ASN A 553      71.048  21.570 -11.324  1.00  4.47           N  
ATOM   4681  CA  ASN A 553      71.372  22.995 -11.289  1.00  4.47           C  
ATOM   4682  C   ASN A 553      72.279  23.389 -12.464  1.00  4.47           C  
ATOM   4683  O   ASN A 553      73.497  23.247 -12.382  1.00  4.47           O  
ATOM   4684  CB  ASN A 553      71.913  23.439  -9.924  1.00  4.47           C  
ATOM   4685  CG  ASN A 553      72.065  24.952  -9.931  1.00  4.47           C  
ATOM   4686  OD1 ASN A 553      71.175  25.699  -9.542  1.00  4.47           O  
ATOM   4687  ND2 ASN A 553      73.143  25.453 -10.477  1.00  4.47           N  
ATOM   4688  HN  ASN A 553      71.718  20.913 -10.956  1.00 99.99           H  
ATOM   4689  HA  ASN A 553      70.452  23.558 -11.431  1.00 99.99           H  
ATOM   4690  HB1 ASN A 553      72.879  22.971  -9.726  1.00 99.99           H  
ATOM   4691  HB2 ASN A 553      71.210  23.164  -9.139  1.00 99.99           H  
ATOM   4692 1HD2 ASN A 553      73.766  24.835 -10.988  1.00 99.99           H  
ATOM   4693 2HD2 ASN A 553      73.107  26.441 -10.671  1.00 99.99           H  
ATOM   4694  N   GLU A 554      71.677  23.900 -13.539  1.00  4.60           N  
ATOM   4695  CA  GLU A 554      72.372  24.093 -14.823  1.00  4.60           C  
ATOM   4696  C   GLU A 554      73.390  25.245 -14.759  1.00  4.60           C  
ATOM   4697  O   GLU A 554      74.441  25.214 -15.393  1.00  4.60           O  
ATOM   4698  CB  GLU A 554      71.239  24.304 -15.873  1.00  4.60           C  
ATOM   4699  CG  GLU A 554      71.592  24.295 -17.376  1.00  4.60           C  
ATOM   4700  CD  GLU A 554      70.327  24.170 -18.272  1.00  4.60           C  
ATOM   4701  OE1 GLU A 554      69.852  23.026 -18.483  1.00  4.60           O  
ATOM   4702  OE2 GLU A 554      69.773  25.205 -18.726  1.00  4.60           O  
ATOM   4703  HN  GLU A 554      70.680  24.059 -13.517  1.00 99.99           H  
ATOM   4704  HA  GLU A 554      72.921  23.187 -15.082  1.00 99.99           H  
ATOM   4705  HB1 GLU A 554      70.727  25.238 -15.650  1.00 99.99           H  
ATOM   4706  HB2 GLU A 554      70.513  23.504 -15.722  1.00 99.99           H  
ATOM   4707  HG1 GLU A 554      72.253  23.448 -17.571  1.00 99.99           H  
ATOM   4708  HG2 GLU A 554      72.136  25.208 -17.620  1.00 99.99           H  
ATOM   4709  N   THR A 555      73.079  26.242 -13.929  1.00  4.92           N  
ATOM   4710  CA  THR A 555      73.886  27.432 -13.628  1.00  4.92           C  
ATOM   4711  C   THR A 555      73.268  28.158 -12.428  1.00  4.92           C  
ATOM   4712  O   THR A 555      72.212  27.749 -11.937  1.00  4.92           O  
ATOM   4713  CB  THR A 555      74.049  28.315 -14.900  1.00  4.92           C  
ATOM   4714  OG1 THR A 555      74.332  29.656 -14.580  1.00  4.92           O  
ATOM   4715  CG2 THR A 555      72.844  28.356 -15.837  1.00  4.92           C  
ATOM   4716  HN  THR A 555      72.179  26.177 -13.466  1.00 99.99           H  
ATOM   4717  HA  THR A 555      74.886  27.110 -13.340  1.00 99.99           H  
ATOM   4718  HB  THR A 555      74.890  27.925 -15.475  1.00 99.99           H  
ATOM   4719 1HG2 THR A 555      72.698  27.388 -16.313  1.00 99.99           H  
ATOM   4720 2HG2 THR A 555      71.959  28.624 -15.273  1.00 99.99           H  
ATOM   4721 3HG2 THR A 555      73.011  29.086 -16.628  1.00 99.99           H  
ATOM   4722  HG1 THR A 555      73.698  30.220 -15.082  1.00 99.99           H  
ATOM   4723  N   GLN A 556      73.886  29.216 -11.901  1.00  4.87           N  
ATOM   4724  CA  GLN A 556      73.252  30.060 -10.879  1.00  4.87           C  
ATOM   4725  C   GLN A 556      71.867  30.567 -11.316  1.00  4.87           C  
ATOM   4726  O   GLN A 556      70.977  30.633 -10.474  1.00  4.87           O  
ATOM   4727  CB  GLN A 556      74.171  31.247 -10.538  1.00  4.87           C  
ATOM   4728  CG  GLN A 556      75.330  30.856  -9.610  1.00  4.87           C  
ATOM   4729  CD  GLN A 556      74.864  30.404  -8.222  1.00  4.87           C  
ATOM   4730  OE1 GLN A 556      73.773  30.694  -7.768  1.00  4.87           O  
ATOM   4731  NE2 GLN A 556      75.666  29.654  -7.502  1.00  4.87           N  
ATOM   4732  HN  GLN A 556      74.680  29.587 -12.412  1.00 99.99           H  
ATOM   4733  HA  GLN A 556      73.093  29.466  -9.978  1.00 99.99           H  
ATOM   4734  HB1 GLN A 556      73.584  32.025 -10.049  1.00 99.99           H  
ATOM   4735  HB2 GLN A 556      74.571  31.671 -11.460  1.00 99.99           H  
ATOM   4736  HG1 GLN A 556      75.987  31.715  -9.482  1.00 99.99           H  
ATOM   4737  HG2 GLN A 556      75.909  30.055 -10.070  1.00 99.99           H  
ATOM   4738 1HE2 GLN A 556      76.580  29.401  -7.825  1.00 99.99           H  
ATOM   4739 2HE2 GLN A 556      75.315  29.379  -6.603  1.00 99.99           H  
ATOM   4740  N   ASP A 557      71.644  30.808 -12.611  1.00  4.83           N  
ATOM   4741  CA  ASP A 557      70.436  31.458 -13.131  1.00  4.83           C  
ATOM   4742  C   ASP A 557      69.418  30.528 -13.818  1.00  4.83           C  
ATOM   4743  O   ASP A 557      68.303  30.957 -14.123  1.00  4.83           O  
ATOM   4744  CB  ASP A 557      70.861  32.573 -14.101  1.00  4.83           C  
ATOM   4745  CG  ASP A 557      71.403  32.011 -15.416  1.00  4.83           C  
ATOM   4746  OD1 ASP A 557      70.732  32.193 -16.458  1.00  4.83           O  
ATOM   4747  OD2 ASP A 557      72.457  31.336 -15.371  1.00  4.83           O  
ATOM   4748  HN  ASP A 557      72.416  30.717 -13.266  1.00 99.99           H  
ATOM   4749  HA  ASP A 557      69.914  31.947 -12.306  1.00 99.99           H  
ATOM   4750  HB1 ASP A 557      71.623  33.198 -13.629  1.00 99.99           H  
ATOM   4751  HB2 ASP A 557      69.997  33.207 -14.308  1.00 99.99           H  
ATOM   4752  N   ILE A 558      69.746  29.246 -13.999  1.00  4.51           N  
ATOM   4753  CA  ILE A 558      68.846  28.257 -14.614  1.00  4.51           C  
ATOM   4754  C   ILE A 558      68.871  26.942 -13.844  1.00  4.51           C  
ATOM   4755  O   ILE A 558      69.903  26.466 -13.343  1.00  4.51           O  
ATOM   4756  CB  ILE A 558      69.167  27.975 -16.114  1.00  4.51           C  
ATOM   4757  CG1 ILE A 558      69.482  29.238 -16.936  1.00  4.51           C  
ATOM   4758  CG2 ILE A 558      67.996  27.227 -16.792  1.00  4.51           C  
ATOM   4759  CD1 ILE A 558      69.874  28.969 -18.400  1.00  4.51           C  
ATOM   4760  HN  ILE A 558      70.682  28.960 -13.754  1.00 99.99           H  
ATOM   4761  HA  ILE A 558      67.829  28.643 -14.569  1.00 99.99           H  
ATOM   4762  HB  ILE A 558      70.047  27.335 -16.161  1.00 99.99           H  
ATOM   4763 1HG2 ILE A 558      68.228  27.013 -17.830  1.00 99.99           H  
ATOM   4764 2HG2 ILE A 558      67.837  26.252 -16.333  1.00 99.99           H  
ATOM   4765 3HG2 ILE A 558      67.082  27.815 -16.733  1.00 99.99           H  
ATOM   4766 1HG1 ILE A 558      70.335  29.730 -16.484  1.00 99.99           H  
ATOM   4767 2HG1 ILE A 558      68.632  29.918 -16.907  1.00 99.99           H  
ATOM   4768 1HD1 ILE A 558      70.366  29.848 -18.810  1.00 99.99           H  
ATOM   4769 2HD1 ILE A 558      70.571  28.132 -18.449  1.00 99.99           H  
ATOM   4770 3HD1 ILE A 558      68.991  28.754 -18.999  1.00 99.99           H  
ATOM   4771  N   VAL A 559      67.694  26.330 -13.797  1.00  4.47           N  
ATOM   4772  CA  VAL A 559      67.528  24.981 -13.274  1.00  4.47           C  
ATOM   4773  C   VAL A 559      66.654  24.163 -14.220  1.00  4.47           C  
ATOM   4774  O   VAL A 559      65.735  24.671 -14.881  1.00  4.47           O  
ATOM   4775  CB  VAL A 559      66.981  25.072 -11.836  1.00  4.47           C  
ATOM   4776  CG1 VAL A 559      65.790  24.171 -11.534  1.00  4.47           C  
ATOM   4777  CG2 VAL A 559      68.074  24.763 -10.813  1.00  4.47           C  
ATOM   4778  HN  VAL A 559      66.897  26.747 -14.274  1.00 99.99           H  
ATOM   4779  HA  VAL A 559      68.498  24.480 -13.247  1.00 99.99           H  
ATOM   4780  HB  VAL A 559      66.658  26.094 -11.646  1.00 99.99           H  
ATOM   4781 1HG1 VAL A 559      65.483  24.341 -10.503  1.00 99.99           H  
ATOM   4782 2HG1 VAL A 559      64.956  24.405 -12.193  1.00 99.99           H  
ATOM   4783 3HG1 VAL A 559      66.078  23.127 -11.662  1.00 99.99           H  
ATOM   4784 1HG2 VAL A 559      67.726  25.021  -9.816  1.00 99.99           H  
ATOM   4785 2HG2 VAL A 559      68.303  23.699 -10.827  1.00 99.99           H  
ATOM   4786 3HG2 VAL A 559      68.969  25.336 -11.045  1.00 99.99           H  
ATOM   4787  N   THR A 560      66.965  22.873 -14.218  1.00  4.54           N  
ATOM   4788  CA  THR A 560      66.490  21.860 -15.149  1.00  4.54           C  
ATOM   4789  C   THR A 560      65.949  20.701 -14.308  1.00  4.54           C  
ATOM   4790  O   THR A 560      66.710  19.871 -13.826  1.00  4.54           O  
ATOM   4791  CB  THR A 560      67.621  21.470 -16.106  1.00  4.54           C  
ATOM   4792  OG1 THR A 560      67.818  22.616 -16.895  1.00  4.54           O  
ATOM   4793  CG2 THR A 560      67.286  20.282 -17.003  1.00  4.54           C  
ATOM   4794  HN  THR A 560      67.704  22.573 -13.588  1.00 99.99           H  
ATOM   4795  HA  THR A 560      65.671  22.258 -15.749  1.00 99.99           H  
ATOM   4796  HB  THR A 560      68.529  21.254 -15.543  1.00 99.99           H  
ATOM   4797 1HG2 THR A 560      68.055  20.176 -17.768  1.00 99.99           H  
ATOM   4798 2HG2 THR A 560      67.260  19.363 -16.414  1.00 99.99           H  
ATOM   4799 3HG2 THR A 560      66.315  20.429 -17.472  1.00 99.99           H  
ATOM   4800  HG1 THR A 560      68.617  22.530 -17.463  1.00 99.99           H  
ATOM   4801  N   CYS A 561      64.633  20.676 -14.050  1.00  4.53           N  
ATOM   4802  CA  CYS A 561      63.970  19.486 -13.570  1.00  4.53           C  
ATOM   4803  C   CYS A 561      63.907  18.343 -14.583  1.00  4.53           C  
ATOM   4804  O   CYS A 561      63.754  18.592 -15.778  1.00  4.53           O  
ATOM   4805  CB  CYS A 561      62.558  19.854 -13.064  1.00  4.53           C  
ATOM   4806  SG  CYS A 561      62.341  21.585 -12.521  1.00  4.53           S  
ATOM   4807  HN  CYS A 561      64.027  21.403 -14.400  1.00 99.99           H  
ATOM   4808  HA  CYS A 561      64.539  19.120 -12.714  1.00 99.99           H  
ATOM   4809  HB1 CYS A 561      62.302  19.188 -12.239  1.00 99.99           H  
ATOM   4810  HB2 CYS A 561      61.852  19.660 -13.866  1.00 99.99           H  
ATOM   4811  HG  CYS A 561      62.459  22.129 -13.741  1.00 99.99           H  
ATOM   4812  N   GLN A 562      63.891  17.106 -14.090  1.00  4.56           N  
ATOM   4813  CA  GLN A 562      63.496  15.919 -14.846  1.00  4.56           C  
ATOM   4814  C   GLN A 562      62.444  15.145 -14.059  1.00  4.56           C  
ATOM   4815  O   GLN A 562      62.716  14.695 -12.946  1.00  4.56           O  
ATOM   4816  CB  GLN A 562      64.744  15.093 -15.179  1.00  4.56           C  
ATOM   4817  CG  GLN A 562      64.376  13.821 -15.954  1.00  4.56           C  
ATOM   4818  CD  GLN A 562      65.553  12.879 -16.173  1.00  4.56           C  
ATOM   4819  OE1 GLN A 562      66.725  13.207 -16.040  1.00  4.56           O  
ATOM   4820  NE2 GLN A 562      65.276  11.633 -16.466  1.00  4.56           N  
ATOM   4821  HN  GLN A 562      64.165  16.961 -13.123  1.00 99.99           H  
ATOM   4822  HA  GLN A 562      63.044  16.223 -15.789  1.00 99.99           H  
ATOM   4823  HB1 GLN A 562      65.248  14.837 -14.252  1.00 99.99           H  
ATOM   4824  HB2 GLN A 562      65.421  15.698 -15.784  1.00 99.99           H  
ATOM   4825  HG1 GLN A 562      63.944  14.084 -16.919  1.00 99.99           H  
ATOM   4826  HG2 GLN A 562      63.621  13.267 -15.398  1.00 99.99           H  
ATOM   4827 1HE2 GLN A 562      64.287  11.398 -16.642  1.00 99.99           H  
ATOM   4828 2HE2 GLN A 562      66.037  11.019 -16.670  1.00 99.99           H  
ATOM   4829  N   CYS A 563      61.229  15.058 -14.603  1.00  4.70           N  
ATOM   4830  CA  CYS A 563      60.042  14.742 -13.814  1.00  4.70           C  
ATOM   4831  C   CYS A 563      59.170  13.677 -14.472  1.00  4.70           C  
ATOM   4832  O   CYS A 563      58.543  13.917 -15.506  1.00  4.70           O  
ATOM   4833  CB  CYS A 563      59.233  16.032 -13.623  1.00  4.70           C  
ATOM   4834  SG  CYS A 563      60.221  17.421 -13.008  1.00  4.70           S  
ATOM   4835  HN  CYS A 563      61.077  15.408 -15.543  1.00 99.99           H  
ATOM   4836  HA  CYS A 563      60.345  14.390 -12.835  1.00 99.99           H  
ATOM   4837  HB1 CYS A 563      58.410  15.826 -12.939  1.00 99.99           H  
ATOM   4838  HB2 CYS A 563      58.813  16.314 -14.583  1.00 99.99           H  
ATOM   4839  HG  CYS A 563      59.246  18.328 -13.153  1.00 99.99           H  
ATOM   4840  N   THR A 564      59.038  12.508 -13.844  1.00  4.69           N  
ATOM   4841  CA  THR A 564      58.352  11.362 -14.483  1.00  4.69           C  
ATOM   4842  C   THR A 564      56.824  11.381 -14.331  1.00  4.69           C  
ATOM   4843  O   THR A 564      56.173  10.337 -14.341  1.00  4.69           O  
ATOM   4844  CB  THR A 564      58.892  10.024 -13.931  1.00  4.69           C  
ATOM   4845  OG1 THR A 564      58.326   9.723 -12.670  1.00  4.69           O  
ATOM   4846  CG2 THR A 564      60.413   9.962 -13.772  1.00  4.69           C  
ATOM   4847  HN  THR A 564      59.548  12.356 -12.978  1.00 99.99           H  
ATOM   4848  HA  THR A 564      58.574  11.382 -15.548  1.00 99.99           H  
ATOM   4849  HB  THR A 564      58.599   9.233 -14.622  1.00 99.99           H  
ATOM   4850 1HG2 THR A 564      60.706   8.950 -13.502  1.00 99.99           H  
ATOM   4851 2HG2 THR A 564      60.891  10.229 -14.714  1.00 99.99           H  
ATOM   4852 3HG2 THR A 564      60.743  10.649 -12.993  1.00 99.99           H  
ATOM   4853  HG1 THR A 564      57.385   9.578 -12.844  1.00 99.99           H  
ATOM   4854  N   HIS A 565      56.248  12.552 -14.087  1.00  4.85           N  
ATOM   4855  CA  HIS A 565      54.851  12.741 -13.719  1.00  4.85           C  
ATOM   4856  C   HIS A 565      54.360  14.003 -14.397  1.00  4.85           C  
ATOM   4857  O   HIS A 565      55.036  15.025 -14.366  1.00  4.85           O  
ATOM   4858  CB  HIS A 565      54.717  12.818 -12.195  1.00  4.85           C  
ATOM   4859  CG  HIS A 565      54.531  11.455 -11.580  1.00  4.85           C  
ATOM   4860  ND1 HIS A 565      53.364  10.693 -11.672  1.00  4.85           N  
ATOM   4861  CD2 HIS A 565      55.471  10.743 -10.894  1.00  4.85           C  
ATOM   4862  CE1 HIS A 565      53.623   9.545 -11.032  1.00  4.85           C  
ATOM   4863  NE2 HIS A 565      54.878   9.544 -10.552  1.00  4.85           N  
ATOM   4864  HN  HIS A 565      56.821  13.385 -14.191  1.00 99.99           H  
ATOM   4865  HA  HIS A 565      54.247  11.907 -14.084  1.00 99.99           H  
ATOM   4866  HB1 HIS A 565      53.844  13.418 -11.949  1.00 99.99           H  
ATOM   4867  HB2 HIS A 565      55.589  13.309 -11.763  1.00 99.99           H  
ATOM   4868  HE1 HIS A 565      52.914   8.732 -10.917  1.00 99.99           H  
ATOM   4869  HE2 HIS A 565      55.314   8.792 -10.037  1.00 99.99           H  
ATOM   4870  HD2 HIS A 565      56.485  11.054 -10.686  1.00 99.99           H  
ATOM   4871  N   LEU A 566      53.199  13.953 -15.040  1.00  5.00           N  
ATOM   4872  CA  LEU A 566      52.652  15.167 -15.630  1.00  5.00           C  
ATOM   4873  C   LEU A 566      51.847  15.950 -14.618  1.00  5.00           C  
ATOM   4874  O   LEU A 566      51.104  15.352 -13.842  1.00  5.00           O  
ATOM   4875  CB  LEU A 566      51.736  14.841 -16.822  1.00  5.00           C  
ATOM   4876  CG  LEU A 566      50.733  13.685 -16.649  1.00  5.00           C  
ATOM   4877  CD1 LEU A 566      49.808  14.046 -15.485  1.00  5.00           C  
ATOM   4878  CD2 LEU A 566      49.858  13.371 -17.862  1.00  5.00           C  
ATOM   4879  HN  LEU A 566      52.636  13.117 -15.000  1.00 99.99           H  
ATOM   4880  HA  LEU A 566      53.455  15.820 -15.973  1.00 99.99           H  
ATOM   4881  HB1 LEU A 566      52.387  14.596 -17.660  1.00 99.99           H  
ATOM   4882  HB2 LEU A 566      51.190  15.740 -17.116  1.00 99.99           H  
ATOM   4883  HG  LEU A 566      51.293  12.786 -16.398  1.00 99.99           H  
ATOM   4884 1HD1 LEU A 566      49.124  13.222 -15.290  1.00 99.99           H  
ATOM   4885 2HD1 LEU A 566      50.413  14.230 -14.605  1.00 99.99           H  
ATOM   4886 3HD1 LEU A 566      49.239  14.944 -15.714  1.00 99.99           H  
ATOM   4887 1HD2 LEU A 566      49.342  14.264 -18.207  1.00 99.99           H  
ATOM   4888 2HD2 LEU A 566      50.481  12.973 -18.662  1.00 99.99           H  
ATOM   4889 3HD2 LEU A 566      49.132  12.603 -17.602  1.00 99.99           H  
ATOM   4890  N   THR A 567      51.963  17.277 -14.664  1.00  5.00           N  
ATOM   4891  CA  THR A 567      51.355  18.238 -13.736  1.00  5.00           C  
ATOM   4892  C   THR A 567      51.848  19.669 -14.014  1.00  5.00           C  
ATOM   4893  O   THR A 567      52.440  19.954 -15.065  1.00  5.00           O  
ATOM   4894  CB  THR A 567      51.420  17.764 -12.255  1.00  5.00           C  
ATOM   4895  OG1 THR A 567      52.722  17.611 -11.738  1.00  5.00           O  
ATOM   4896  CG2 THR A 567      50.677  16.460 -12.060  1.00  5.00           C  
ATOM   4897  HN  THR A 567      52.528  17.674 -15.399  1.00 99.99           H  
ATOM   4898  HA  THR A 567      50.292  18.264 -13.973  1.00 99.99           H  
ATOM   4899  HB  THR A 567      50.964  18.513 -11.616  1.00 99.99           H  
ATOM   4900 1HG2 THR A 567      50.600  16.273 -11.001  1.00 99.99           H  
ATOM   4901 2HG2 THR A 567      49.659  16.528 -12.437  1.00 99.99           H  
ATOM   4902 3HG2 THR A 567      51.210  15.656 -12.566  1.00 99.99           H  
ATOM   4903  HG1 THR A 567      52.656  17.448 -10.780  1.00 99.99           H  
ATOM   4904  N   SER A 568      51.558  20.586 -13.094  1.00  5.01           N  
ATOM   4905  CA  SER A 568      52.217  21.879 -12.982  1.00  5.01           C  
ATOM   4906  C   SER A 568      53.527  21.812 -12.237  1.00  5.01           C  
ATOM   4907  O   SER A 568      53.656  21.113 -11.234  1.00  5.01           O  
ATOM   4908  CB  SER A 568      51.258  22.929 -12.413  1.00  5.01           C  
ATOM   4909  OG  SER A 568      50.393  23.404 -13.441  1.00  5.01           O  
ATOM   4910  HN  SER A 568      51.059  20.252 -12.278  1.00 99.99           H  
ATOM   4911  HA  SER A 568      52.460  22.213 -13.991  1.00 99.99           H  
ATOM   4912  HB1 SER A 568      51.838  23.778 -12.047  1.00 99.99           H  
ATOM   4913  HB2 SER A 568      50.680  22.515 -11.585  1.00 99.99           H  
ATOM   4914  HG  SER A 568      49.676  22.765 -13.601  1.00 99.99           H  
ATOM   4915  N   PHE A 569      54.486  22.570 -12.751  1.00  5.01           N  
ATOM   4916  CA  PHE A 569      55.880  22.535 -12.354  1.00  5.01           C  
ATOM   4917  C   PHE A 569      56.396  23.948 -12.142  1.00  5.01           C  
ATOM   4918  O   PHE A 569      56.026  24.904 -12.851  1.00  5.01           O  
ATOM   4919  CB  PHE A 569      56.673  21.775 -13.390  1.00  5.01           C  
ATOM   4920  CG  PHE A 569      56.469  20.304 -13.215  1.00  5.01           C  
ATOM   4921  CD1 PHE A 569      55.516  19.611 -13.984  1.00  5.01           C  
ATOM   4922  CD2 PHE A 569      57.280  19.622 -12.302  1.00  5.01           C  
ATOM   4923  CE1 PHE A 569      55.390  18.220 -13.846  1.00  5.01           C  
ATOM   4924  CE2 PHE A 569      57.145  18.240 -12.165  1.00  5.01           C  
ATOM   4925  CZ  PHE A 569      56.201  17.536 -12.925  1.00  5.01           C  
ATOM   4926  HN  PHE A 569      54.283  23.096 -13.597  1.00 99.99           H  
ATOM   4927  HA  PHE A 569      55.960  22.002 -11.412  1.00 99.99           H  
ATOM   4928  HB1 PHE A 569      57.735  21.993 -13.276  1.00 99.99           H  
ATOM   4929  HB2 PHE A 569      56.353  22.087 -14.379  1.00 99.99           H  
ATOM   4930  HD1 PHE A 569      54.911  20.144 -14.698  1.00 99.99           H  
ATOM   4931  HE1 PHE A 569      54.683  17.676 -14.454  1.00 99.99           H  
ATOM   4932  HZ  PHE A 569      56.115  16.467 -12.807  1.00 99.99           H  
ATOM   4933  HE2 PHE A 569      57.785  17.716 -11.490  1.00 99.99           H  
ATOM   4934  HD2 PHE A 569      58.023  20.153 -11.724  1.00 99.99           H  
ATOM   4935  N   SER A 570      57.250  24.036 -11.117  1.00  5.04           N  
ATOM   4936  CA  SER A 570      57.983  25.250 -10.762  1.00  5.04           C  
ATOM   4937  C   SER A 570      59.291  24.957 -10.023  1.00  5.04           C  
ATOM   4938  O   SER A 570      59.513  23.842  -9.542  1.00  5.04           O
[truncated: 19,846 more chars]
