# Supplementary material for: Synaptamide activates the adhesion GPCR GPR110 (ADGRF1) through GAIN domain binding
Source: Commun Biol. 2020 Mar 6;3:109. doi: 10.1038/s42003-020-0831-6 (PMC7060178; doi:10.1038/s42003-020-0831-6)
Supplement: Supplementary file 5 — Supplementary Data 3 [file 42003_2020_831_MOESM5_ESM.txt]

ATOM      1  N   ILE A 581      58.842  18.845   3.206  1.00  1.00           N1+
ATOM      2  CA  ILE A 581      58.356  18.899   4.550  1.00  1.00           C  
ATOM      3  CB  ILE A 581      58.893  20.074   5.333  1.00  1.00           C  
ATOM      4  CG2 ILE A 581      58.253  21.364   4.801  1.00  1.00           C  
ATOM      5  CG1 ILE A 581      58.694  19.879   6.847  1.00  1.00           C  
ATOM      6  CD1 ILE A 581      57.236  19.887   7.309  1.00  1.00           C  
ATOM      7  C   ILE A 581      56.858  18.922   4.548  1.00  1.00           C  
ATOM      8  O   ILE A 581      56.230  18.246   5.357  1.00  1.00           O  
ATOM      9  N   PHE A 582      56.225  19.685   3.638  1.00  1.00           N  
ATOM     10  CA  PHE A 582      54.797  19.807   3.695  1.00  1.00           C  
ATOM     11  CB  PHE A 582      54.293  20.868   2.677  1.00  1.00           C  
ATOM     12  CG  PHE A 582      53.110  21.632   3.191  1.00  1.00           C  
ATOM     13  CD1 PHE A 582      51.832  21.122   3.205  1.00  1.00           C  
ATOM     14  CD2 PHE A 582      53.302  22.918   3.645  1.00  1.00           C  
ATOM     15  CE1 PHE A 582      50.786  21.883   3.685  1.00  1.00           C  
ATOM     16  CE2 PHE A 582      52.263  23.683   4.121  1.00  1.00           C  
ATOM     17  CZ  PHE A 582      50.995  23.163   4.144  1.00  1.00           C  
ATOM     18  C   PHE A 582      54.198  18.442   3.445  1.00  1.00           C  
ATOM     19  O   PHE A 582      53.389  17.997   4.253  1.00  1.00           O  
ATOM     20  N   PRO A 583      54.535  17.723   2.397  1.00  1.00           N  
ATOM     21  CA  PRO A 583      54.004  16.398   2.326  1.00  1.00           C  
ATOM     22  CD  PRO A 583      54.301  18.314   1.092  1.00  1.00           C  
ATOM     23  CB  PRO A 583      54.229  15.901   0.899  1.00  1.00           C  
ATOM     24  CG  PRO A 583      54.607  17.170   0.112  1.00  1.00           C  
ATOM     25  C   PRO A 583      54.409  15.441   3.401  1.00  1.00           C  
ATOM     26  O   PRO A 583      53.655  14.500   3.634  1.00  1.00           O  
ATOM     27  N   VAL A 584      55.576  15.601   4.052  1.00  1.00           N  
ATOM     28  CA  VAL A 584      55.880  14.659   5.089  1.00  1.00           C  
ATOM     29  CB  VAL A 584      57.300  14.706   5.595  1.00  1.00           C  
ATOM     30  CG1 VAL A 584      58.232  14.373   4.419  1.00  1.00           C  
ATOM     31  CG2 VAL A 584      57.591  16.055   6.267  1.00  1.00           C  
ATOM     32  C   VAL A 584      54.923  14.872   6.223  1.00  1.00           C  
ATOM     33  O   VAL A 584      54.463  13.903   6.822  1.00  1.00           O  
ATOM     34  N   VAL A 585      54.587  16.140   6.557  1.00  1.00           N  
ATOM     35  CA  VAL A 585      53.667  16.373   7.638  1.00  1.00           C  
ATOM     36  CB  VAL A 585      53.433  17.802   8.045  1.00  1.00           C  
ATOM     37  CG1 VAL A 585      54.731  18.355   8.629  1.00  1.00           C  
ATOM     38  CG2 VAL A 585      52.854  18.601   6.869  1.00  1.00           C  
ATOM     39  C   VAL A 585      52.334  15.822   7.267  1.00  1.00           C  
ATOM     40  O   VAL A 585      51.617  15.300   8.114  1.00  1.00           O  
ATOM     41  N   LYS A 586      51.950  15.933   5.987  1.00  1.00           N  
ATOM     42  CA  LYS A 586      50.666  15.459   5.573  1.00  1.00           C  
ATOM     43  CB  LYS A 586      50.440  15.654   4.063  1.00  1.00           C  
ATOM     44  CG  LYS A 586      49.056  15.226   3.579  1.00  1.00           C  
ATOM     45  CD  LYS A 586      48.754  15.674   2.149  1.00  1.00           C  
ATOM     46  CE  LYS A 586      47.378  15.227   1.653  1.00  1.00           C  
ATOM     47  NZ  LYS A 586      47.163  15.687   0.264  1.00  1.00           N1+
ATOM     48  C   LYS A 586      50.604  13.996   5.851  1.00  1.00           C  
ATOM     49  O   LYS A 586      49.620  13.510   6.403  1.00  1.00           O  
ATOM     50  N   TRP A 587      51.671  13.259   5.494  1.00  1.00           N  
ATOM     51  CA  TRP A 587      51.705  11.838   5.678  1.00  1.00           C  
ATOM     52  CB  TRP A 587      52.896  11.157   4.991  1.00  1.00           C  
ATOM     53  CG  TRP A 587      52.636  10.937   3.520  1.00  1.00           C  
ATOM     54  CD2 TRP A 587      52.281   9.660   2.970  1.00  1.00           C  
ATOM     55  CD1 TRP A 587      52.661  11.815   2.478  1.00  1.00           C  
ATOM     56  NE1 TRP A 587      52.333  11.164   1.311  1.00  1.00           N  
ATOM     57  CE2 TRP A 587      52.101   9.836   1.599  1.00  1.00           C  
ATOM     58  CE3 TRP A 587      52.117   8.439   3.560  1.00  1.00           C  
ATOM     59  CZ2 TRP A 587      51.754   8.789   0.795  1.00  1.00           C  
ATOM     60  CZ3 TRP A 587      51.767   7.384   2.749  1.00  1.00           C  
ATOM     61  CH2 TRP A 587      51.589   7.558   1.392  1.00  1.00           C  
ATOM     62  C   TRP A 587      51.677  11.479   7.127  1.00  1.00           C  
ATOM     63  O   TRP A 587      51.005  10.522   7.503  1.00  1.00           O  
ATOM     64  N   ILE A 588      52.396  12.226   7.983  1.00  1.00           N  
ATOM     65  CA  ILE A 588      52.442  11.899   9.377  1.00  1.00           C  
ATOM     66  CB  ILE A 588      53.416  12.756  10.152  1.00  1.00           C  
ATOM     67  CG2 ILE A 588      52.841  14.175  10.286  1.00  1.00           C  
ATOM     68  CG1 ILE A 588      53.759  12.115  11.509  1.00  1.00           C  
ATOM     69  CD1 ILE A 588      52.584  12.032  12.480  1.00  1.00           C  
ATOM     70  C   ILE A 588      51.067  12.036   9.953  1.00  1.00           C  
ATOM     71  O   ILE A 588      50.636  11.199  10.740  1.00  1.00           O  
ATOM     72  N   THR A 589      50.323  13.092   9.578  1.00  1.00           N  
ATOM     73  CA  THR A 589      49.014  13.268  10.131  1.00  1.00           C  
ATOM     74  CB  THR A 589      48.344  14.543   9.722  1.00  1.00           C  
ATOM     75  OG1 THR A 589      49.134  15.650  10.116  1.00  1.00           O  
ATOM     76  CG2 THR A 589      46.971  14.610  10.413  1.00  1.00           C  
ATOM     77  C   THR A 589      48.136  12.141   9.703  1.00  1.00           C  
ATOM     78  O   THR A 589      47.373  11.620  10.508  1.00  1.00           O  
ATOM     79  N   TYR A 590      48.246  11.712   8.433  1.00  1.00           N  
ATOM     80  CA  TYR A 590      47.400  10.708   7.859  1.00  1.00           C  
ATOM     81  CB  TYR A 590      47.844  10.407   6.421  1.00  1.00           C  
ATOM     82  CG  TYR A 590      46.767   9.793   5.593  1.00  1.00           C  
ATOM     83  CD1 TYR A 590      46.178   8.583   5.889  1.00  1.00           C  
ATOM     84  CD2 TYR A 590      46.385  10.455   4.451  1.00  1.00           C  
ATOM     85  CE1 TYR A 590      45.202   8.066   5.064  1.00  1.00           C  
ATOM     86  CE2 TYR A 590      45.417   9.947   3.624  1.00  1.00           C  
ATOM     87  CZ  TYR A 590      44.822   8.749   3.931  1.00  1.00           C  
ATOM     88  OH  TYR A 590      43.828   8.230   3.075  1.00  1.00           O  
ATOM     89  C   TYR A 590      47.607   9.454   8.647  1.00  1.00           C  
ATOM     90  O   TYR A 590      46.645   8.789   9.025  1.00  1.00           O  
ATOM     91  N   VAL A 591      48.879   9.104   8.930  1.00  1.00           N  
ATOM     92  CA  VAL A 591      49.176   7.883   9.622  1.00  1.00           C  
ATOM     93  CB  VAL A 591      50.643   7.549   9.689  1.00  1.00           C  
ATOM     94  CG1 VAL A 591      51.169   7.426   8.247  1.00  1.00           C  
ATOM     95  CG2 VAL A 591      51.390   8.574  10.554  1.00  1.00           C  
ATOM     96  C   VAL A 591      48.617   7.947  11.007  1.00  1.00           C  
ATOM     97  O   VAL A 591      48.113   6.949  11.512  1.00  1.00           O  
ATOM     98  N   GLY A 592      48.688   9.122  11.661  1.00  1.00           N  
ATOM     99  CA  GLY A 592      48.197   9.272  13.000  1.00  1.00           C  
ATOM    100  C   GLY A 592      46.721   9.030  13.013  1.00  1.00           C  
ATOM    101  O   GLY A 592      46.214   8.386  13.928  1.00  1.00           O  
ATOM    102  N   LEU A 593      45.984   9.554  12.012  1.00  1.00           N  
ATOM    103  CA  LEU A 593      44.564   9.364  12.002  1.00  1.00           C  
ATOM    104  CB  LEU A 593      43.790  10.124  10.899  1.00  1.00           C  
ATOM    105  CG  LEU A 593      43.563  11.643  11.110  1.00  1.00           C  
ATOM    106  CD1 LEU A 593      42.647  11.937  12.308  1.00  1.00           C  
ATOM    107  CD2 LEU A 593      44.866  12.440  11.184  1.00  1.00           C  
ATOM    108  C   LEU A 593      44.269   7.908  11.839  1.00  1.00           C  
ATOM    109  O   LEU A 593      43.366   7.397  12.495  1.00  1.00           O  
ATOM    110  N   GLY A 594      45.023   7.203  10.970  1.00  1.00           N  
ATOM    111  CA  GLY A 594      44.792   5.811  10.708  1.00  1.00           C  
ATOM    112  C   GLY A 594      45.000   5.018  11.961  1.00  1.00           C  
ATOM    113  O   GLY A 594      44.226   4.108  12.250  1.00  1.00           O  
ATOM    114  N   ILE A 595      46.049   5.347  12.740  1.00  1.00           N  
ATOM    115  CA  ILE A 595      46.383   4.635  13.942  1.00  1.00           C  
ATOM    116  CB  ILE A 595      47.523   5.272  14.687  1.00  1.00           C  
ATOM    117  CG2 ILE A 595      47.663   4.556  16.040  1.00  1.00           C  
ATOM    118  CG1 ILE A 595      48.809   5.266  13.858  1.00  1.00           C  
ATOM    119  CD1 ILE A 595      49.324   3.858  13.577  1.00  1.00           C  
ATOM    120  C   ILE A 595      45.236   4.753  14.877  1.00  1.00           C  
ATOM    121  O   ILE A 595      44.786   3.767  15.453  1.00  1.00           O  
ATOM    122  N   SER A 596      44.731   5.985  15.036  1.00  1.00           N  
ATOM    123  CA  SER A 596      43.678   6.276  15.951  1.00  1.00           C  
ATOM    124  CB  SER A 596      43.471   7.793  16.112  1.00  1.00           C  
ATOM    125  OG  SER A 596      43.765   8.451  14.891  1.00  1.00           O  
ATOM    126  C   SER A 596      42.418   5.565  15.566  1.00  1.00           C  
ATOM    127  O   SER A 596      41.731   5.053  16.445  1.00  1.00           O  
ATOM    128  N   ILE A 597      42.068   5.488  14.263  1.00  1.00           N  
ATOM    129  CA  ILE A 597      40.850   4.807  13.942  1.00  1.00           C  
ATOM    130  CB  ILE A 597      40.270   5.013  12.564  1.00  1.00           C  
ATOM    131  CG2 ILE A 597      39.843   6.479  12.476  1.00  1.00           C  
ATOM    132  CG1 ILE A 597      41.175   4.543  11.421  1.00  1.00           C  
ATOM    133  CD1 ILE A 597      40.448   4.537  10.074  1.00  1.00           C  
ATOM    134  C   ILE A 597      40.984   3.352  14.237  1.00  1.00           C  
ATOM    135  O   ILE A 597      40.036   2.749  14.728  1.00  1.00           O  
ATOM    136  N   GLY A 598      42.153   2.748  13.951  1.00  1.00           N  
ATOM    137  CA  GLY A 598      42.334   1.346  14.187  1.00  1.00           C  
ATOM    138  C   GLY A 598      42.188   1.075  15.653  1.00  1.00           C  
ATOM    139  O   GLY A 598      41.563   0.092  16.043  1.00  1.00           O  
ATOM    140  N   SER A 599      42.756   1.947  16.506  1.00  1.00           N  
ATOM    141  CA  SER A 599      42.747   1.756  17.927  1.00  1.00           C  
ATOM    142  CB  SER A 599      43.449   2.910  18.675  1.00  1.00           C  
ATOM    143  OG  SER A 599      44.809   3.019  18.277  1.00  1.00           O  
ATOM    144  C   SER A 599      41.328   1.739  18.387  1.00  1.00           C  
ATOM    145  O   SER A 599      40.930   0.882  19.171  1.00  1.00           O  
ATOM    146  N   LEU A 600      40.523   2.690  17.890  1.00  1.00           N  
ATOM    147  CA  LEU A 600      39.162   2.828  18.295  1.00  1.00           C  
ATOM    148  CB  LEU A 600      38.514   4.072  17.704  1.00  1.00           C  
ATOM    149  CG  LEU A 600      39.159   5.318  18.316  1.00  1.00           C  
ATOM    150  CD1 LEU A 600      38.572   6.592  17.720  1.00  1.00           C  
ATOM    151  CD2 LEU A 600      39.061   5.284  19.845  1.00  1.00           C  
ATOM    152  C   LEU A 600      38.388   1.628  17.881  1.00  1.00           C  
ATOM    153  O   LEU A 600      37.544   1.152  18.636  1.00  1.00           O  
ATOM    154  N   ILE A 601      38.656   1.106  16.674  1.00  1.00           N  
ATOM    155  CA  ILE A 601      37.936  -0.027  16.185  1.00  1.00           C  
ATOM    156  CB  ILE A 601      38.370  -0.443  14.809  1.00  1.00           C  
ATOM    157  CG2 ILE A 601      37.647  -1.758  14.482  1.00  1.00           C  
ATOM    158  CG1 ILE A 601      38.106   0.675  13.785  1.00  1.00           C  
ATOM    159  CD1 ILE A 601      36.630   1.047  13.653  1.00  1.00           C  
ATOM    160  C   ILE A 601      38.201  -1.179  17.106  1.00  1.00           C  
ATOM    161  O   ILE A 601      37.272  -1.879  17.500  1.00  1.00           O  
ATOM    162  N   LEU A 602      39.475  -1.395  17.493  1.00  1.00           N  
ATOM    163  CA  LEU A 602      39.821  -2.500  18.339  1.00  1.00           C  
ATOM    164  CB  LEU A 602      41.335  -2.673  18.582  1.00  1.00           C  
ATOM    165  CG  LEU A 602      42.095  -3.374  17.434  1.00  1.00           C  
ATOM    166  CD1 LEU A 602      41.659  -4.842  17.300  1.00  1.00           C  
ATOM    167  CD2 LEU A 602      41.987  -2.611  16.109  1.00  1.00           C  
ATOM    168  C   LEU A 602      39.160  -2.366  19.672  1.00  1.00           C  
ATOM    169  O   LEU A 602      38.674  -3.355  20.214  1.00  1.00           O  
ATOM    170  N   CYS A 603      39.126  -1.160  20.268  1.00  1.00           N  
ATOM    171  CA  CYS A 603      38.491  -1.104  21.546  1.00  1.00           C  
ATOM    172  CB  CYS A 603      38.731   0.148  22.403  1.00  1.00           C  
ATOM    173  SG  CYS A 603      40.046  -0.186  23.616  1.00  1.00           S  
ATOM    174  C   CYS A 603      37.035  -1.384  21.442  1.00  1.00           C  
ATOM    175  O   CYS A 603      36.488  -2.056  22.310  1.00  1.00           O  
ATOM    176  N   LEU A 604      36.351  -0.897  20.392  1.00  1.00           N  
ATOM    177  CA  LEU A 604      34.951  -1.168  20.332  1.00  1.00           C  
ATOM    178  CB  LEU A 604      34.140  -0.328  19.331  1.00  1.00           C  
ATOM    179  CG  LEU A 604      33.938   1.105  19.861  1.00  1.00           C  
ATOM    180  CD1 LEU A 604      32.879   1.871  19.051  1.00  1.00           C  
ATOM    181  CD2 LEU A 604      33.656   1.089  21.373  1.00  1.00           C  
ATOM    182  C   LEU A 604      34.698  -2.634  20.162  1.00  1.00           C  
ATOM    183  O   LEU A 604      33.749  -3.155  20.741  1.00  1.00           O  
ATOM    184  N   ILE A 605      35.537  -3.351  19.386  1.00  1.00           N  
ATOM    185  CA  ILE A 605      35.314  -4.752  19.172  1.00  1.00           C  
ATOM    186  CB  ILE A 605      36.261  -5.384  18.184  1.00  1.00           C  
ATOM    187  CG2 ILE A 605      36.127  -4.610  16.862  1.00  1.00           C  
ATOM    188  CG1 ILE A 605      37.703  -5.420  18.707  1.00  1.00           C  
ATOM    189  CD1 ILE A 605      38.640  -6.274  17.855  1.00  1.00           C  
ATOM    190  C   ILE A 605      35.449  -5.467  20.483  1.00  1.00           C  
ATOM    191  O   ILE A 605      34.638  -6.335  20.797  1.00  1.00           O  
ATOM    192  N   ILE A 606      36.468  -5.121  21.299  1.00  1.00           N  
ATOM    193  CA  ILE A 606      36.649  -5.826  22.534  1.00  1.00           C  
ATOM    194  CB  ILE A 606      37.888  -5.462  23.308  1.00  1.00           C  
ATOM    195  CG2 ILE A 606      37.824  -3.984  23.729  1.00  1.00           C  
ATOM    196  CG1 ILE A 606      38.042  -6.434  24.490  1.00  1.00           C  
ATOM    197  CD1 ILE A 606      38.272  -7.879  24.053  1.00  1.00           C  
ATOM    198  C   ILE A 606      35.464  -5.583  23.407  1.00  1.00           C  
ATOM    199  O   ILE A 606      34.923  -6.509  24.004  1.00  1.00           O  
ATOM    200  N   GLU A 607      35.028  -4.319  23.487  1.00  1.00           N  
ATOM    201  CA  GLU A 607      33.929  -3.869  24.277  1.00  1.00           C  
ATOM    202  CB  GLU A 607      33.899  -2.348  24.478  1.00  1.00           C  
ATOM    203  CG  GLU A 607      34.898  -1.896  25.540  1.00  1.00           C  
ATOM    204  CD  GLU A 607      34.480  -2.582  26.831  1.00  1.00           C  
ATOM    205  OE1 GLU A 607      33.286  -2.970  26.935  1.00  1.00           O  
ATOM    206  OE2 GLU A 607      35.353  -2.733  27.727  1.00  1.00           O  
ATOM    207  C   GLU A 607      32.606  -4.277  23.718  1.00  1.00           C  
ATOM    208  O   GLU A 607      31.600  -4.041  24.378  1.00  1.00           O  
ATOM    209  N   ALA A 608      32.505  -4.718  22.448  1.00  1.00           N  
ATOM    210  CA  ALA A 608      31.166  -4.984  21.991  1.00  1.00           C  
ATOM    211  CB  ALA A 608      31.082  -5.207  20.476  1.00  1.00           C  
ATOM    212  C   ALA A 608      30.512  -6.166  22.629  1.00  1.00           C  
ATOM    213  O   ALA A 608      29.602  -6.008  23.437  1.00  1.00           O  
ATOM    214  N   LEU A 609      31.031  -7.388  22.398  1.00  1.00           N  
ATOM    215  CA  LEU A 609      30.259  -8.488  22.890  1.00  1.00           C  
ATOM    216  CB  LEU A 609      30.095  -9.636  21.879  1.00  1.00           C  
ATOM    217  CG  LEU A 609      29.294  -9.265  20.618  1.00  1.00           C  
ATOM    218  CD1 LEU A 609      30.027  -8.203  19.783  1.00  1.00           C  
ATOM    219  CD2 LEU A 609      28.930 -10.518  19.805  1.00  1.00           C  
ATOM    220  C   LEU A 609      30.968  -9.057  24.058  1.00  1.00           C  
ATOM    221  O   LEU A 609      31.802  -9.947  23.921  1.00  1.00           O  
ATOM    222  N   PHE A 610      30.680  -8.549  25.262  1.00  1.00           N  
ATOM    223  CA  PHE A 610      31.268  -9.282  26.331  1.00  1.00           C  
ATOM    224  CB  PHE A 610      32.811  -9.330  26.394  1.00  1.00           C  
ATOM    225  CG  PHE A 610      33.483  -8.073  26.791  1.00  1.00           C  
ATOM    226  CD1 PHE A 610      33.253  -6.887  26.141  1.00  1.00           C  
ATOM    227  CD2 PHE A 610      34.422  -8.131  27.794  1.00  1.00           C  
ATOM    228  CE1 PHE A 610      33.928  -5.758  26.536  1.00  1.00           C  
ATOM    229  CE2 PHE A 610      35.100  -7.008  28.189  1.00  1.00           C  
ATOM    230  CZ  PHE A 610      34.846  -5.816  27.557  1.00  1.00           C  
ATOM    231  C   PHE A 610      30.613  -8.917  27.603  1.00  1.00           C  
ATOM    232  O   PHE A 610      29.589  -8.244  27.575  1.00  1.00           O  
ATOM    233  N   TRP A 611      31.205  -9.333  28.740  1.00  1.00           N  
ATOM    234  CA  TRP A 611      30.600  -9.183  30.036  1.00  1.00           C  
ATOM    235  CB  TRP A 611      31.569  -9.458  31.203  1.00  1.00           C  
ATOM    236  CG  TRP A 611      31.993 -10.891  31.411  1.00  1.00           C  
ATOM    237  CD2 TRP A 611      31.302 -11.798  32.283  1.00  1.00           C  
ATOM    238  CD1 TRP A 611      33.050 -11.578  30.893  1.00  1.00           C  
ATOM    239  NE1 TRP A 611      33.063 -12.861  31.389  1.00  1.00           N  
ATOM    240  CE2 TRP A 611      31.992 -13.008  32.247  1.00  1.00           C  
ATOM    241  CE3 TRP A 611      30.187 -11.632  33.052  1.00  1.00           C  
ATOM    242  CZ2 TRP A 611      31.572 -14.078  32.985  1.00  1.00           C  
ATOM    243  CZ3 TRP A 611      29.766 -12.712  33.793  1.00  1.00           C  
ATOM    244  CH2 TRP A 611      30.445 -13.912  33.760  1.00  1.00           C  
ATOM    245  C   TRP A 611      30.238  -7.748  30.186  1.00  1.00           C  
ATOM    246  O   TRP A 611      29.220  -7.405  30.787  1.00  1.00           O  
ATOM    247  N   LYS A 612      31.079  -6.876  29.617  1.00  1.00           N  
ATOM    248  CA  LYS A 612      30.936  -5.463  29.735  1.00  1.00           C  
ATOM    249  CB  LYS A 612      32.129  -4.647  29.210  1.00  1.00           C  
ATOM    250  CG  LYS A 612      32.160  -3.258  29.855  1.00  1.00           C  
ATOM    251  CD  LYS A 612      33.508  -2.551  29.747  1.00  1.00           C  
ATOM    252  CE  LYS A 612      33.683  -1.392  30.734  1.00  1.00           C  
ATOM    253  NZ  LYS A 612      35.042  -0.817  30.605  1.00  1.00           N1+
ATOM    254  C   LYS A 612      29.687  -4.962  29.071  1.00  1.00           C  
ATOM    255  O   LYS A 612      29.238  -3.859  29.368  1.00  1.00           O  
ATOM    256  N   GLN A 613      29.073  -5.744  28.165  1.00  1.00           N  
ATOM    257  CA  GLN A 613      27.956  -5.260  27.396  1.00  1.00           C  
ATOM    258  CB  GLN A 613      27.402  -6.323  26.428  1.00  1.00           C  
ATOM    259  CG  GLN A 613      26.506  -5.751  25.326  1.00  1.00           C  
ATOM    260  CD  GLN A 613      26.469  -6.758  24.180  1.00  1.00           C  
ATOM    261  OE1 GLN A 613      26.110  -7.921  24.356  1.00  1.00           O  
ATOM    262  NE2 GLN A 613      26.872  -6.302  22.964  1.00  1.00           N  
ATOM    263  C   GLN A 613      26.871  -4.750  28.309  1.00  1.00           C  
ATOM    264  O   GLN A 613      26.112  -3.847  27.962  1.00  1.00           O  
ATOM    265  N   ILE A 614      26.774  -5.298  29.525  1.00  1.00           N  
ATOM    266  CA  ILE A 614      25.739  -4.899  30.427  1.00  1.00           C  
ATOM    267  CB  ILE A 614      25.760  -5.668  31.718  1.00  1.00           C  
ATOM    268  CG2 ILE A 614      27.093  -5.387  32.423  1.00  1.00           C  
ATOM    269  CG1 ILE A 614      24.511  -5.353  32.562  1.00  1.00           C  
ATOM    270  CD1 ILE A 614      24.322  -6.291  33.754  1.00  1.00           C  
ATOM    271  C   ILE A 614      25.799  -3.421  30.743  1.00  1.00           C  
ATOM    272  O   ILE A 614      24.753  -2.838  31.003  1.00  1.00           O  
ATOM    273  N   LYS A 615      26.995  -2.785  30.753  1.00  1.00           N  
ATOM    274  CA  LYS A 615      27.209  -1.444  31.265  1.00  1.00           C  
ATOM    275  CB  LYS A 615      28.677  -1.203  31.620  1.00  1.00           C  
ATOM    276  CG  LYS A 615      29.233  -2.166  32.663  1.00  1.00           C  
ATOM    277  CD  LYS A 615      30.734  -1.981  32.868  1.00  1.00           C  
ATOM    278  CE  LYS A 615      31.360  -2.966  33.853  1.00  1.00           C  
ATOM    279  NZ  LYS A 615      31.906  -4.129  33.121  1.00  1.00           N1+
ATOM    280  C   LYS A 615      26.813  -0.273  30.394  1.00  1.00           C  
ATOM    281  O   LYS A 615      27.103  -0.207  29.201  1.00  1.00           O  
ATOM    282  N   LYS A 616      26.138   0.723  31.021  1.00  1.00           N  
ATOM    283  CA  LYS A 616      25.778   1.957  30.377  1.00  1.00           C  
ATOM    284  CB  LYS A 616      24.635   2.697  31.077  1.00  1.00           C  
ATOM    285  CG  LYS A 616      23.347   1.873  31.038  1.00  1.00           C  
ATOM    286  CD  LYS A 616      23.434   0.626  31.917  1.00  1.00           C  
ATOM    287  CE  LYS A 616      22.518  -0.514  31.476  1.00  1.00           C  
ATOM    288  NZ  LYS A 616      22.569  -1.611  32.471  1.00  1.00           N1+
ATOM    289  C   LYS A 616      26.999   2.817  30.181  1.00  1.00           C  
ATOM    290  O   LYS A 616      27.095   3.567  29.211  1.00  1.00           O  
ATOM    291  N   SER A 617      27.973   2.757  31.110  1.00  1.00           N  
ATOM    292  CA  SER A 617      29.176   3.526  30.921  1.00  1.00           C  
ATOM    293  CB  SER A 617      30.140   3.445  32.116  1.00  1.00           C  
ATOM    294  OG  SER A 617      29.538   4.028  33.263  1.00  1.00           O  
ATOM    295  C   SER A 617      29.867   2.945  29.725  1.00  1.00           C  
ATOM    296  O   SER A 617      30.500   3.651  28.939  1.00  1.00           O  
ATOM    297  N   GLN A 618      29.775   1.617  29.541  1.00  1.00           N  
ATOM    298  CA  GLN A 618      30.461   1.114  28.390  1.00  1.00           C  
ATOM    299  CB  GLN A 618      30.678  -0.404  28.293  1.00  1.00           C  
ATOM    300  CG  GLN A 618      31.442  -0.784  27.011  1.00  1.00           C  
ATOM    301  CD  GLN A 618      32.833  -0.142  26.989  1.00  1.00           C  
ATOM    302  OE1 GLN A 618      33.280   0.358  25.959  1.00  1.00           O  
ATOM    303  NE2 GLN A 618      33.550  -0.171  28.142  1.00  1.00           N  
ATOM    304  C   GLN A 618      29.768   1.579  27.152  1.00  1.00           C  
ATOM    305  O   GLN A 618      30.415   1.818  26.136  1.00  1.00           O  
ATOM    306  N   THR A 619      28.427   1.705  27.194  1.00  1.00           N  
ATOM    307  CA  THR A 619      27.695   2.116  26.032  1.00  1.00           C  
ATOM    308  CB  THR A 619      26.211   2.136  26.235  1.00  1.00           C  
ATOM    309  OG1 THR A 619      25.747   0.851  26.623  1.00  1.00           O  
ATOM    310  CG2 THR A 619      25.563   2.550  24.902  1.00  1.00           C  
ATOM    311  C   THR A 619      28.108   3.504  25.663  1.00  1.00           C  
ATOM    312  O   THR A 619      28.324   3.795  24.489  1.00  1.00           O  
ATOM    313  N   SER A 620      28.235   4.405  26.656  1.00  1.00           N  
ATOM    314  CA  SER A 620      28.601   5.751  26.346  1.00  1.00           C  
ATOM    315  CB  SER A 620      28.597   6.702  27.561  1.00  1.00           C  
ATOM    316  OG  SER A 620      27.274   6.885  28.040  1.00  1.00           O  
ATOM    317  C   SER A 620      29.975   5.744  25.754  1.00  1.00           C  
ATOM    318  O   SER A 620      30.232   6.448  24.781  1.00  1.00           O  
ATOM    319  N   HIS A 621      30.896   4.925  26.296  1.00  1.00           N  
ATOM    320  CA  HIS A 621      32.243   4.982  25.812  1.00  1.00           C  
ATOM    321  ND1 HIS A 621      35.380   4.843  25.383  1.00  1.00           N  
ATOM    322  CG  HIS A 621      34.625   4.683  26.525  1.00  1.00           C  
ATOM    323  CB  HIS A 621      33.237   4.112  26.586  1.00  1.00           C  
ATOM    324  NE2 HIS A 621      36.593   5.648  27.064  1.00  1.00           N  
ATOM    325  CD2 HIS A 621      35.383   5.178  27.541  1.00  1.00           C  
ATOM    326  CE1 HIS A 621      36.546   5.426  25.763  1.00  1.00           C  
ATOM    327  C   HIS A 621      32.266   4.520  24.394  1.00  1.00           C  
ATOM    328  O   HIS A 621      32.958   5.112  23.568  1.00  1.00           O  
ATOM    329  N   THR A 622      31.503   3.454  24.068  1.00  1.00           N  
ATOM    330  CA  THR A 622      31.520   2.947  22.730  1.00  1.00           C  
ATOM    331  CB  THR A 622      30.815   1.629  22.536  1.00  1.00           C  
ATOM    332  OG1 THR A 622      30.886   1.227  21.176  1.00  1.00           O  
ATOM    333  CG2 THR A 622      29.357   1.747  22.986  1.00  1.00           C  
ATOM    334  C   THR A 622      30.977   3.970  21.790  1.00  1.00           C  
ATOM    335  O   THR A 622      31.484   4.108  20.680  1.00  1.00           O  
ATOM    336  N   ARG A 623      29.941   4.728  22.200  1.00  1.00           N  
ATOM    337  CA  ARG A 623      29.347   5.696  21.327  1.00  1.00           C  
ATOM    338  CB  ARG A 623      28.057   6.279  21.924  1.00  1.00           C  
ATOM    339  CG  ARG A 623      27.028   6.709  20.874  1.00  1.00           C  
ATOM    340  CD  ARG A 623      25.595   6.622  21.407  1.00  1.00           C  
ATOM    341  NE  ARG A 623      24.665   6.663  20.243  1.00  1.00           N  
ATOM    342  CZ  ARG A 623      24.408   5.528  19.532  1.00  1.00           C  
ATOM    343  NH1 ARG A 623      25.040   4.365  19.863  1.00  1.00           N  
ATOM    344  NH2 ARG A 623      23.535   5.560  18.483  1.00  1.00           N  
ATOM    345  C   ARG A 623      30.360   6.767  21.030  1.00  1.00           C  
ATOM    346  O   ARG A 623      30.475   7.196  19.885  1.00  1.00           O  
ATOM    347  N   ARG A 624      31.142   7.214  22.039  1.00  1.00           N  
ATOM    348  CA  ARG A 624      32.142   8.237  21.842  1.00  1.00           C  
ATOM    349  CB  ARG A 624      32.920   8.594  23.127  1.00  1.00           C  
ATOM    350  CG  ARG A 624      34.120   9.559  23.004  1.00  1.00           C  
ATOM    351  CD  ARG A 624      33.848  11.075  23.039  1.00  1.00           C  
ATOM    352  NE  ARG A 624      35.129  11.712  23.488  1.00  1.00           N  
ATOM    353  CZ  ARG A 624      35.362  13.057  23.448  1.00  1.00           C  
ATOM    354  NH1 ARG A 624      34.440  13.914  22.932  1.00  1.00           N  
ATOM    355  NH2 ARG A 624      36.550  13.547  23.909  1.00  1.00           N  
ATOM    356  C   ARG A 624      33.160   7.728  20.876  1.00  1.00           C  
ATOM    357  O   ARG A 624      33.551   8.453  19.966  1.00  1.00           O  
ATOM    358  N   ILE A 625      33.607   6.463  21.040  1.00  1.00           N  
ATOM    359  CA  ILE A 625      34.623   5.926  20.186  1.00  1.00           C  
ATOM    360  CB  ILE A 625      35.151   4.573  20.592  1.00  1.00           C  
ATOM    361  CG2 ILE A 625      36.108   4.086  19.487  1.00  1.00           C  
ATOM    362  CG1 ILE A 625      35.842   4.654  21.964  1.00  1.00           C  
ATOM    363  CD1 ILE A 625      37.059   5.576  21.987  1.00  1.00           C  
ATOM    364  C   ILE A 625      34.094   5.850  18.789  1.00  1.00           C  
ATOM    365  O   ILE A 625      34.830   6.130  17.847  1.00  1.00           O  
ATOM    366  N   CYS A 626      32.812   5.471  18.609  1.00  1.00           N  
ATOM    367  CA  CYS A 626      32.237   5.352  17.297  1.00  1.00           C  
ATOM    368  CB  CYS A 626      30.738   4.997  17.312  1.00  1.00           C  
ATOM    369  SG  CYS A 626      30.375   3.362  18.018  1.00  1.00           S  
ATOM    370  C   CYS A 626      32.299   6.677  16.612  1.00  1.00           C  
ATOM    371  O   CYS A 626      32.722   6.755  15.461  1.00  1.00           O  
ATOM    372  N   MET A 627      31.889   7.761  17.303  1.00  1.00           N  
ATOM    373  CA  MET A 627      31.844   9.051  16.682  1.00  1.00           C  
ATOM    374  CB  MET A 627      31.278  10.186  17.560  1.00  1.00           C  
ATOM    375  CG  MET A 627      29.795  10.059  17.918  1.00  1.00           C  
ATOM    376  SD  MET A 627      28.624  10.036  16.528  1.00  1.00           S  
ATOM    377  CE  MET A 627      29.194  11.575  15.761  1.00  1.00           C  
ATOM    378  C   MET A 627      33.226   9.460  16.301  1.00  1.00           C  
ATOM    379  O   MET A 627      33.448  10.010  15.228  1.00  1.00           O  
ATOM    380  N   VAL A 628      34.208   9.208  17.176  1.00  1.00           N  
ATOM    381  CA  VAL A 628      35.530   9.633  16.868  1.00  1.00           C  
ATOM    382  CB  VAL A 628      36.430   9.607  18.068  1.00  1.00           C  
ATOM    383  CG1 VAL A 628      36.365   8.228  18.728  1.00  1.00           C  
ATOM    384  CG2 VAL A 628      37.821  10.093  17.647  1.00  1.00           C  
ATOM    385  C   VAL A 628      36.040   8.871  15.682  1.00  1.00           C  
ATOM    386  O   VAL A 628      36.691   9.459  14.820  1.00  1.00           O  
ATOM    387  N   ASN A 629      35.735   7.558  15.578  1.00  1.00           N  
ATOM    388  CA  ASN A 629      36.213   6.782  14.472  1.00  1.00           C  
ATOM    389  CB  ASN A 629      35.931   5.272  14.570  1.00  1.00           C  
ATOM    390  CG  ASN A 629      36.973   4.541  13.721  1.00  1.00           C  
ATOM    391  OD1 ASN A 629      37.687   3.682  14.236  1.00  1.00           O  
ATOM    392  ND2 ASN A 629      37.078   4.881  12.409  1.00  1.00           N  
ATOM    393  C   ASN A 629      35.589   7.289  13.209  1.00  1.00           C  
ATOM    394  O   ASN A 629      36.285   7.416  12.206  1.00  1.00           O  
ATOM    395  N   ILE A 630      34.273   7.615  13.212  1.00  1.00           N  
ATOM    396  CA  ILE A 630      33.663   8.076  11.996  1.00  1.00           C  
ATOM    397  CB  ILE A 630      32.163   8.246  11.982  1.00  1.00           C  
ATOM    398  CG2 ILE A 630      31.795   9.101  10.758  1.00  1.00           C  
ATOM    399  CG1 ILE A 630      31.469   6.876  11.977  1.00  1.00           C  
ATOM    400  CD1 ILE A 630      29.944   6.945  11.964  1.00  1.00           C  
ATOM    401  C   ILE A 630      34.290   9.361  11.566  1.00  1.00           C  
ATOM    402  O   ILE A 630      34.514   9.559  10.375  1.00  1.00           O  
ATOM    403  N   ALA A 631      34.591  10.276  12.506  1.00  1.00           N  
ATOM    404  CA  ALA A 631      35.158  11.535  12.125  1.00  1.00           C  
ATOM    405  CB  ALA A 631      35.389  12.498  13.302  1.00  1.00           C  
ATOM    406  C   ALA A 631      36.475  11.293  11.461  1.00  1.00           C  
ATOM    407  O   ALA A 631      36.763  11.896  10.431  1.00  1.00           O  
ATOM    408  N   LEU A 632      37.312  10.396  12.019  1.00  1.00           N  
ATOM    409  CA  LEU A 632      38.587  10.148  11.425  1.00  1.00           C  
ATOM    410  CB  LEU A 632      39.594   9.408  12.306  1.00  1.00           C  
ATOM    411  CG  LEU A 632      40.317  10.388  13.244  1.00  1.00           C  
ATOM    412  CD1 LEU A 632      39.371  11.035  14.262  1.00  1.00           C  
ATOM    413  CD2 LEU A 632      41.523   9.724  13.892  1.00  1.00           C  
ATOM    414  C   LEU A 632      38.458   9.494  10.088  1.00  1.00           C  
ATOM    415  O   LEU A 632      39.231   9.809   9.189  1.00  1.00           O  
ATOM    416  N   SER A 633      37.490   8.578   9.904  1.00  1.00           N  
ATOM    417  CA  SER A 633      37.362   7.891   8.649  1.00  1.00           C  
ATOM    418  CB  SER A 633      36.295   6.783   8.677  1.00  1.00           C  
ATOM    419  OG  SER A 633      36.287   6.079   7.443  1.00  1.00           O  
ATOM    420  C   SER A 633      37.003   8.879   7.586  1.00  1.00           C  
ATOM    421  O   SER A 633      37.488   8.800   6.462  1.00  1.00           O  
ATOM    422  N   LEU A 634      36.139   9.846   7.930  1.00  1.00           N  
ATOM    423  CA  LEU A 634      35.658  10.862   7.048  1.00  1.00           C  
ATOM    424  CB  LEU A 634      34.591  11.650   7.774  1.00  1.00           C  
ATOM    425  CG  LEU A 634      33.387  10.751   8.024  1.00  1.00           C  
ATOM    426  CD1 LEU A 634      32.458  11.404   9.042  1.00  1.00           C  
ATOM    427  CD2 LEU A 634      32.701  10.382   6.695  1.00  1.00           C  
ATOM    428  C   LEU A 634      36.797  11.741   6.636  1.00  1.00           C  
ATOM    429  O   LEU A 634      36.901  12.133   5.476  1.00  1.00           O  
ATOM    430  N   LEU A 635      37.688  12.064   7.587  1.00  1.00           N  
ATOM    431  CA  LEU A 635      38.819  12.911   7.358  1.00  1.00           C  
ATOM    432  CB  LEU A 635      39.618  13.119   8.663  1.00  1.00           C  
ATOM    433  CG  LEU A 635      40.873  14.019   8.592  1.00  1.00           C  
ATOM    434  CD1 LEU A 635      42.010  13.410   7.760  1.00  1.00           C  
ATOM    435  CD2 LEU A 635      40.505  15.444   8.157  1.00  1.00           C  
ATOM    436  C   LEU A 635      39.708  12.234   6.365  1.00  1.00           C  
ATOM    437  O   LEU A 635      40.161  12.860   5.411  1.00  1.00           O  
ATOM    438  N   ILE A 636      39.967  10.923   6.557  1.00  1.00           N  
ATOM    439  CA  ILE A 636      40.840  10.200   5.685  1.00  1.00           C  
ATOM    440  CB  ILE A 636      41.171   8.801   6.118  1.00  1.00           C  
ATOM    441  CG2 ILE A 636      41.726   8.062   4.890  1.00  1.00           C  
ATOM    442  CG1 ILE A 636      42.135   8.819   7.319  1.00  1.00           C  
ATOM    443  CD1 ILE A 636      43.470   9.501   7.021  1.00  1.00           C  
ATOM    444  C   ILE A 636      40.249  10.145   4.314  1.00  1.00           C  
ATOM    445  O   ILE A 636      40.975  10.278   3.332  1.00  1.00           O  
ATOM    446  N   ALA A 637      38.921   9.945   4.208  1.00  1.00           N  
ATOM    447  CA  ALA A 637      38.261   9.839   2.944  1.00  1.00           C  
ATOM    448  CB  ALA A 637      36.745   9.606   3.070  1.00  1.00           C  
ATOM    449  C   ALA A 637      38.445  11.125   2.206  1.00  1.00           C  
ATOM    450  O   ALA A 637      38.733  11.113   1.012  1.00  1.00           O  
ATOM    451  N   ASP A 638      38.301  12.270   2.905  1.00  1.00           N  
ATOM    452  CA  ASP A 638      38.419  13.549   2.272  1.00  1.00           C  
ATOM    453  CB  ASP A 638      38.249  14.760   3.227  1.00  1.00           C  
ATOM    454  CG  ASP A 638      38.314  16.120   2.499  1.00  1.00           C  
ATOM    455  OD1 ASP A 638      38.878  16.208   1.378  1.00  1.00           O  
ATOM    456  OD2 ASP A 638      37.790  17.107   3.076  1.00  1.00           O  
ATOM    457  C   ASP A 638      39.783  13.651   1.696  1.00  1.00           C  
ATOM    458  O   ASP A 638      39.910  13.981   0.521  1.00  1.00           O  
ATOM    459  N   VAL A 639      40.824  13.323   2.488  1.00  1.00           N  
ATOM    460  CA  VAL A 639      42.184  13.480   2.063  1.00  1.00           C  
ATOM    461  CB  VAL A 639      43.194  13.059   3.086  1.00  1.00           C  
ATOM    462  CG1 VAL A 639      44.569  13.028   2.402  1.00  1.00           C  
ATOM    463  CG2 VAL A 639      43.127  14.037   4.271  1.00  1.00           C  
ATOM    464  C   VAL A 639      42.414  12.636   0.856  1.00  1.00           C  
ATOM    465  O   VAL A 639      43.058  13.054  -0.103  1.00  1.00           O  
ATOM    466  N   TRP A 640      41.866  11.416   0.903  1.00  1.00           N  
ATOM    467  CA  TRP A 640      41.960  10.370  -0.060  1.00  1.00           C  
ATOM    468  CB  TRP A 640      41.506   9.000   0.467  1.00  1.00           C  
ATOM    469  CG  TRP A 640      41.915   7.870  -0.446  1.00  1.00           C  
ATOM    470  CD2 TRP A 640      43.217   7.270  -0.390  1.00  1.00           C  
ATOM    471  CD1 TRP A 640      41.239   7.242  -1.451  1.00  1.00           C  
ATOM    472  NE1 TRP A 640      42.044   6.289  -2.029  1.00  1.00           N  
ATOM    473  CE2 TRP A 640      43.263   6.294  -1.384  1.00  1.00           C  
ATOM    474  CE3 TRP A 640      44.289   7.516   0.418  1.00  1.00           C  
ATOM    475  CZ2 TRP A 640      44.389   5.547  -1.586  1.00  1.00           C  
ATOM    476  CZ3 TRP A 640      45.419   6.755   0.219  1.00  1.00           C  
ATOM    477  CH2 TRP A 640      45.468   5.790  -0.765  1.00  1.00           C  
ATOM    478  C   TRP A 640      41.140  10.718  -1.251  1.00  1.00           C  
ATOM    479  O   TRP A 640      41.021   9.889  -2.141  1.00  1.00           O  
ATOM    480  N   PHE A 641      40.418  11.852  -1.237  1.00  1.00           N  
ATOM    481  CA  PHE A 641      39.654  12.300  -2.366  1.00  1.00           C  
ATOM    482  CB  PHE A 641      38.157  12.053  -2.145  1.00  1.00           C  
ATOM    483  CG  PHE A 641      37.691  10.681  -2.443  1.00  1.00           C  
ATOM    484  CD1 PHE A 641      37.995   9.602  -1.647  1.00  1.00           C  
ATOM    485  CD2 PHE A 641      36.935  10.495  -3.572  1.00  1.00           C  
ATOM    486  CE1 PHE A 641      37.531   8.349  -1.981  1.00  1.00           C  
ATOM    487  CE2 PHE A 641      36.472   9.247  -3.901  1.00  1.00           C  
ATOM    488  CZ  PHE A 641      36.767   8.169  -3.108  1.00  1.00           C  
ATOM    489  C   PHE A 641      39.795  13.806  -2.466  1.00  1.00           C  
ATOM    490  O   PHE A 641      38.897  14.484  -2.945  1.00  1.00           O  
ATOM    491  N   ILE A 642      40.914  14.420  -2.063  1.00  1.00           N  
ATOM    492  CA  ILE A 642      40.972  15.854  -2.215  1.00  1.00           C  
ATOM    493  CB  ILE A 642      41.758  16.582  -1.166  1.00  1.00           C  
ATOM    494  CG2 ILE A 642      41.560  18.055  -1.478  1.00  1.00           C  
ATOM    495  CG1 ILE A 642      41.360  16.266   0.269  1.00  1.00           C  
ATOM    496  CD1 ILE A 642      42.253  16.919   1.319  1.00  1.00           C  
ATOM    497  C   ILE A 642      41.827  16.073  -3.427  1.00  1.00           C  
ATOM    498  O   ILE A 642      42.730  15.275  -3.627  1.00  1.00           O  
ATOM    499  N   VAL A 643      41.657  17.078  -4.323  1.00  1.00           N  
ATOM    500  CA  VAL A 643      40.786  18.205  -4.545  1.00  1.00           C  
ATOM    501  CB  VAL A 643      41.294  19.076  -5.636  1.00  1.00           C  
ATOM    502  CG1 VAL A 643      42.737  19.454  -5.272  1.00  1.00           C  
ATOM    503  CG2 VAL A 643      41.141  18.344  -6.975  1.00  1.00           C  
ATOM    504  C   VAL A 643      39.485  17.620  -4.985  1.00  1.00           C  
ATOM    505  O   VAL A 643      38.561  18.306  -5.414  1.00  1.00           O  
ATOM    506  N   GLY A 644      39.475  16.288  -5.052  1.00  1.00           N  
ATOM    507  CA  GLY A 644      38.355  15.505  -5.425  1.00  1.00           C  
ATOM    508  C   GLY A 644      38.827  14.780  -6.622  1.00  1.00           C  
ATOM    509  O   GLY A 644      39.122  13.589  -6.548  1.00  1.00           O  
ATOM    510  N   ALA A 645      38.964  15.513  -7.737  1.00  1.00           N  
ATOM    511  CA  ALA A 645      39.468  14.963  -8.954  1.00  1.00           C  
ATOM    512  CB  ALA A 645      39.293  15.918 -10.146  1.00  1.00           C  
ATOM    513  C   ALA A 645      40.914  14.661  -8.755  1.00  1.00           C  
ATOM    514  O   ALA A 645      41.473  13.725  -9.314  1.00  1.00           O  
ATOM    515  N   THR A 646      41.612  15.488  -7.982  1.00  1.00           N  
ATOM    516  CA  THR A 646      42.992  15.147  -7.877  1.00  1.00           C  
ATOM    517  CB  THR A 646      43.766  16.183  -7.167  1.00  1.00           C  
ATOM    518  OG1 THR A 646      43.614  17.417  -7.849  1.00  1.00           O  
ATOM    519  CG2 THR A 646      45.232  15.742  -7.183  1.00  1.00           C  
ATOM    520  C   THR A 646      43.164  13.857  -7.142  1.00  1.00           C  
ATOM    521  O   THR A 646      43.879  12.966  -7.598  1.00  1.00           O  
ATOM    522  N   VAL A 647      42.523  13.696  -5.973  1.00  1.00           N  
ATOM    523  CA  VAL A 647      42.834  12.469  -5.311  1.00  1.00           C  
ATOM    524  CB  VAL A 647      43.045  12.517  -3.824  1.00  1.00           C  
ATOM    525  CG1 VAL A 647      43.215  11.106  -3.256  1.00  1.00           C  
ATOM    526  CG2 VAL A 647      44.428  13.185  -3.666  1.00  1.00           C  
ATOM    527  C   VAL A 647      42.166  11.262  -5.907  1.00  1.00           C  
ATOM    528  O   VAL A 647      42.630  10.140  -5.714  1.00  1.00           O  
ATOM    529  N   ASP A 648      41.048  11.416  -6.640  1.00  1.00           N  
ATOM    530  CA  ASP A 648      40.517  10.205  -7.205  1.00  1.00           C  
ATOM    531  CB  ASP A 648      39.270   9.695  -6.497  1.00  1.00           C  
ATOM    532  CG  ASP A 648      39.826   9.047  -5.248  1.00  1.00           C  
ATOM    533  OD1 ASP A 648      40.593   8.059  -5.379  1.00  1.00           O  
ATOM    534  OD2 ASP A 648      39.512   9.554  -4.143  1.00  1.00           O  
ATOM    535  C   ASP A 648      40.300  10.343  -8.680  1.00  1.00           C  
ATOM    536  O   ASP A 648      40.706  11.337  -9.264  1.00  1.00           O  
ATOM    537  N   THR A 649      39.625   9.353  -9.315  1.00  1.00           N  
ATOM    538  CA  THR A 649      39.529   9.274 -10.753  1.00  1.00           C  
ATOM    539  CB  THR A 649      38.598   8.196 -11.230  1.00  1.00           C  
ATOM    540  OG1 THR A 649      37.273   8.452 -10.788  1.00  1.00           O  
ATOM    541  CG2 THR A 649      39.087   6.841 -10.693  1.00  1.00           C  
ATOM    542  C   THR A 649      39.031  10.562 -11.312  1.00  1.00           C  
ATOM    543  O   THR A 649      39.659  11.063 -12.241  1.00  1.00           O  
ATOM    544  N   THR A 650      37.880  11.070 -10.815  1.00  1.00           N  
ATOM    545  CA  THR A 650      37.329  12.365 -11.122  1.00  1.00           C  
ATOM    546  CB  THR A 650      37.844  13.098 -12.343  1.00  1.00           C  
ATOM    547  OG1 THR A 650      39.172  13.557 -12.134  1.00  1.00           O  
ATOM    548  CG2 THR A 650      36.935  14.294 -12.650  1.00  1.00           C  
ATOM    549  C   THR A 650      35.839  12.311 -11.211  1.00  1.00           C  
ATOM    550  O   THR A 650      35.267  11.383 -11.780  1.00  1.00           O  
ATOM    551  N   VAL A 651      35.233  13.355 -10.605  1.00  1.00           N  
ATOM    552  CA  VAL A 651      33.877  13.813 -10.517  1.00  1.00           C  
ATOM    553  CB  VAL A 651      33.229  14.009 -11.850  1.00  1.00           C  
ATOM    554  CG1 VAL A 651      32.969  12.650 -12.513  1.00  1.00           C  
ATOM    555  CG2 VAL A 651      31.977  14.867 -11.630  1.00  1.00           C  
ATOM    556  C   VAL A 651      33.030  12.955  -9.640  1.00  1.00           C  
ATOM    557  O   VAL A 651      32.431  13.465  -8.695  1.00  1.00           O  
ATOM    558  N   ASN A 652      32.996  11.630  -9.854  1.00  1.00           N  
ATOM    559  CA  ASN A 652      32.193  10.845  -8.964  1.00  1.00           C  
ATOM    560  CB  ASN A 652      31.977   9.392  -9.434  1.00  1.00           C  
ATOM    561  CG  ASN A 652      31.174   9.431 -10.726  1.00  1.00           C  
ATOM    562  OD1 ASN A 652      30.901   8.394 -11.329  1.00  1.00           O  
ATOM    563  ND2 ASN A 652      30.790  10.658 -11.172  1.00  1.00           N  
ATOM    564  C   ASN A 652      32.898  10.857  -7.646  1.00  1.00           C  
ATOM    565  O   ASN A 652      32.281  11.041  -6.598  1.00  1.00           O  
ATOM    566  N   PRO A 653      34.196  10.692  -7.665  1.00  1.00           N  
ATOM    567  CA  PRO A 653      34.901  10.721  -6.424  1.00  1.00           C  
ATOM    568  CD  PRO A 653      34.847   9.787  -8.604  1.00  1.00           C  
ATOM    569  CB  PRO A 653      36.314  10.262  -6.741  1.00  1.00           C  
ATOM    570  CG  PRO A 653      36.108   9.274  -7.897  1.00  1.00           C  
ATOM    571  C   PRO A 653      34.811  12.031  -5.728  1.00  1.00           C  
ATOM    572  O   PRO A 653      34.754  12.029  -4.505  1.00  1.00           O  
ATOM    573  N   SER A 654      34.792  13.149  -6.467  1.00  1.00           N  
ATOM    574  CA  SER A 654      34.738  14.435  -5.851  1.00  1.00           C  
ATOM    575  CB  SER A 654      34.911  15.571  -6.857  1.00  1.00           C  
ATOM    576  OG  SER A 654      34.852  16.822  -6.193  1.00  1.00           O  
ATOM    577  C   SER A 654      33.418  14.599  -5.177  1.00  1.00           C  
ATOM    578  O   SER A 654      33.316  15.226  -4.129  1.00  1.00           O  
ATOM    579  N   GLY A 655      32.344  14.059  -5.772  1.00  1.00           N  
ATOM    580  CA  GLY A 655      31.048  14.183  -5.177  1.00  1.00           C  
ATOM    581  C   GLY A 655      31.025  13.399  -3.918  1.00  1.00           C  
ATOM    582  O   GLY A 655      30.427  13.819  -2.929  1.00  1.00           O  
ATOM    583  N   VAL A 656      31.662  12.216  -3.927  1.00  1.00           N  
ATOM    584  CA  VAL A 656      31.619  11.460  -2.722  1.00  1.00           C  
ATOM    585  CB  VAL A 656      32.189  10.066  -2.808  1.00  1.00           C  
ATOM    586  CG1 VAL A 656      31.457   9.342  -3.949  1.00  1.00           C  
ATOM    587  CG2 VAL A 656      33.718  10.077  -2.915  1.00  1.00           C  
ATOM    588  C   VAL A 656      32.366  12.285  -1.742  1.00  1.00           C  
ATOM    589  O   VAL A 656      32.084  12.254  -0.551  1.00  1.00           O  
ATOM    590  N   CYS A 657      33.325  13.089  -2.235  1.00  1.00           N  
ATOM    591  CA  CYS A 657      34.115  13.887  -1.347  1.00  1.00           C  
ATOM    592  CB  CYS A 657      34.982  14.897  -2.041  1.00  1.00           C  
ATOM    593  SG  CYS A 657      36.125  14.105  -3.146  1.00  1.00           S  
ATOM    594  C   CYS A 657      33.253  14.794  -0.550  1.00  1.00           C  
ATOM    595  O   CYS A 657      33.430  14.904   0.656  1.00  1.00           O  
ATOM    596  N   THR A 658      32.313  15.500  -1.197  1.00  1.00           N  
ATOM    597  CA  THR A 658      31.534  16.452  -0.468  1.00  1.00           C  
ATOM    598  CB  THR A 658      30.582  17.227  -1.334  1.00  1.00           C  
ATOM    599  OG1 THR A 658      29.914  18.217  -0.566  1.00  1.00           O  
ATOM    600  CG2 THR A 658      29.561  16.260  -1.949  1.00  1.00           C  
ATOM    601  C   THR A 658      30.757  15.703   0.565  1.00  1.00           C  
ATOM    602  O   THR A 658      30.585  16.165   1.693  1.00  1.00           O  
ATOM    603  N   ALA A 659      30.262  14.506   0.210  1.00  1.00           N  
ATOM    604  CA  ALA A 659      29.486  13.770   1.160  1.00  1.00           C  
ATOM    605  CB  ALA A 659      28.920  12.459   0.589  1.00  1.00           C  
ATOM    606  C   ALA A 659      30.346  13.419   2.334  1.00  1.00           C  
ATOM    607  O   ALA A 659      29.906  13.523   3.477  1.00  1.00           O  
ATOM    608  N   ALA A 660      31.602  12.998   2.083  1.00  1.00           N  
ATOM    609  CA  ALA A 660      32.476  12.587   3.140  1.00  1.00           C  
ATOM    610  CB  ALA A 660      33.822  12.047   2.642  1.00  1.00           C  
ATOM    611  C   ALA A 660      32.762  13.740   4.041  1.00  1.00           C  
ATOM    612  O   ALA A 660      32.789  13.580   5.258  1.00  1.00           O  
ATOM    613  N   VAL A 661      32.991  14.934   3.466  1.00  1.00           N  
ATOM    614  CA  VAL A 661      33.306  16.084   4.256  1.00  1.00           C  
ATOM    615  CB  VAL A 661      33.658  17.280   3.461  1.00  1.00           C  
ATOM    616  CG1 VAL A 661      33.618  18.479   4.415  1.00  1.00           C  
ATOM    617  CG2 VAL A 661      35.054  17.011   2.886  1.00  1.00           C  
ATOM    618  C   VAL A 661      32.171  16.437   5.152  1.00  1.00           C  
ATOM    619  O   VAL A 661      32.394  16.772   6.312  1.00  1.00           O  
ATOM    620  N   PHE A 662      30.926  16.366   4.646  1.00  1.00           N  
ATOM    621  CA  PHE A 662      29.783  16.722   5.426  1.00  1.00           C  
ATOM    622  CB  PHE A 662      28.459  16.591   4.641  1.00  1.00           C  
ATOM    623  CG  PHE A 662      27.347  17.208   5.432  1.00  1.00           C  
ATOM    624  CD1 PHE A 662      26.708  16.508   6.431  1.00  1.00           C  
ATOM    625  CD2 PHE A 662      26.930  18.494   5.167  1.00  1.00           C  
ATOM    626  CE1 PHE A 662      25.684  17.074   7.155  1.00  1.00           C  
ATOM    627  CE2 PHE A 662      25.906  19.065   5.888  1.00  1.00           C  
ATOM    628  CZ  PHE A 662      25.278  18.358   6.885  1.00  1.00           C  
ATOM    629  C   PHE A 662      29.722  15.783   6.591  1.00  1.00           C  
ATOM    630  O   PHE A 662      29.461  16.198   7.716  1.00  1.00           O  
ATOM    631  N   PHE A 663      29.978  14.482   6.355  1.00  1.00           N  
ATOM    632  CA  PHE A 663      29.862  13.500   7.392  1.00  1.00           C  
ATOM    633  CB  PHE A 663      30.091  12.063   6.884  1.00  1.00           C  
ATOM    634  CG  PHE A 663      29.246  11.101   7.669  1.00  1.00           C  
ATOM    635  CD1 PHE A 663      27.956  10.842   7.263  1.00  1.00           C  
ATOM    636  CD2 PHE A 663      29.704  10.444   8.788  1.00  1.00           C  
ATOM    637  CE1 PHE A 663      27.152   9.963   7.952  1.00  1.00           C  
ATOM    638  CE2 PHE A 663      28.913   9.564   9.487  1.00  1.00           C  
ATOM    639  CZ  PHE A 663      27.629   9.320   9.068  1.00  1.00           C  
ATOM    640  C   PHE A 663      30.901  13.805   8.429  1.00  1.00           C  
ATOM    641  O   PHE A 663      30.634  13.706   9.623  1.00  1.00           O  
ATOM    642  N   THR A 664      32.127  14.177   7.992  1.00  1.00           N  
ATOM    643  CA  THR A 664      33.236  14.428   8.873  1.00  1.00           C  
ATOM    644  CB  THR A 664      34.433  15.050   8.216  1.00  1.00           C  
ATOM    645  OG1 THR A 664      34.875  14.313   7.089  1.00  1.00           O  
ATOM    646  CG2 THR A 664      35.551  15.115   9.272  1.00  1.00           C  
ATOM    647  C   THR A 664      32.844  15.525   9.797  1.00  1.00           C  
ATOM    648  O   THR A 664      33.046  15.430  11.003  1.00  1.00           O  
ATOM    649  N   HIS A 665      32.268  16.596   9.221  1.00  1.00           N  
ATOM    650  CA  HIS A 665      31.958  17.802   9.915  1.00  1.00           C  
ATOM    651  ND1 HIS A 665      30.557  21.177   9.551  1.00  1.00           N  
ATOM    652  CG  HIS A 665      31.541  20.277   9.203  1.00  1.00           C  
ATOM    653  CB  HIS A 665      31.324  18.812   8.937  1.00  1.00           C  
ATOM    654  NE2 HIS A 665      32.444  22.343   9.377  1.00  1.00           N  
ATOM    655  CD2 HIS A 665      32.687  21.008   9.102  1.00  1.00           C  
ATOM    656  CE1 HIS A 665      31.151  22.395   9.641  1.00  1.00           C  
ATOM    657  C   HIS A 665      30.984  17.430  10.978  1.00  1.00           C  
ATOM    658  O   HIS A 665      31.139  17.811  12.136  1.00  1.00           O  
ATOM    659  N   PHE A 666      29.969  16.622  10.636  1.00  1.00           N  
ATOM    660  CA  PHE A 666      29.021  16.312  11.650  1.00  1.00           C  
ATOM    661  CB  PHE A 666      27.757  15.591  11.210  1.00  1.00           C  
ATOM    662  CG  PHE A 666      26.980  15.599  12.476  1.00  1.00           C  
ATOM    663  CD1 PHE A 666      26.515  16.793  12.966  1.00  1.00           C  
ATOM    664  CD2 PHE A 666      26.720  14.435  13.161  1.00  1.00           C  
ATOM    665  CE1 PHE A 666      25.814  16.821  14.138  1.00  1.00           C  
ATOM    666  CE2 PHE A 666      26.016  14.459  14.337  1.00  1.00           C  
ATOM    667  CZ  PHE A 666      25.569  15.657  14.823  1.00  1.00           C  
ATOM    668  C   PHE A 666      29.625  15.510  12.755  1.00  1.00           C  
ATOM    669  O   PHE A 666      29.337  15.785  13.916  1.00  1.00           O  
ATOM    670  N   PHE A 667      30.468  14.500  12.449  1.00  1.00           N  
ATOM    671  CA  PHE A 667      31.054  13.708  13.492  1.00  1.00           C  
ATOM    672  CB  PHE A 667      31.788  12.443  13.027  1.00  1.00           C  
ATOM    673  CG  PHE A 667      30.778  11.348  13.162  1.00  1.00           C  
ATOM    674  CD1 PHE A 667      29.539  11.412  12.573  1.00  1.00           C  
ATOM    675  CD2 PHE A 667      31.086  10.221  13.882  1.00  1.00           C  
ATOM    676  CE1 PHE A 667      28.634  10.385  12.725  1.00  1.00           C  
ATOM    677  CE2 PHE A 667      30.194   9.188  14.035  1.00  1.00           C  
ATOM    678  CZ  PHE A 667      28.955   9.272  13.457  1.00  1.00           C  
ATOM    679  C   PHE A 667      31.887  14.570  14.371  1.00  1.00           C  
ATOM    680  O   PHE A 667      31.938  14.373  15.583  1.00  1.00           O  
ATOM    681  N   TYR A 668      32.543  15.565  13.771  1.00  1.00           N  
ATOM    682  CA  TYR A 668      33.392  16.496  14.439  1.00  1.00           C  
ATOM    683  CB  TYR A 668      33.891  17.481  13.354  1.00  1.00           C  
ATOM    684  CG  TYR A 668      35.150  18.205  13.688  1.00  1.00           C  
ATOM    685  CD1 TYR A 668      36.358  17.555  13.566  1.00  1.00           C  
ATOM    686  CD2 TYR A 668      35.143  19.528  14.067  1.00  1.00           C  
ATOM    687  CE1 TYR A 668      37.539  18.202  13.844  1.00  1.00           C  
ATOM    688  CE2 TYR A 668      36.323  20.181  14.347  1.00  1.00           C  
ATOM    689  CZ  TYR A 668      37.523  19.518  14.237  1.00  1.00           C  
ATOM    690  OH  TYR A 668      38.736  20.178  14.529  1.00  1.00           O  
ATOM    691  C   TYR A 668      32.531  17.224  15.448  1.00  1.00           C  
ATOM    692  O   TYR A 668      32.921  17.346  16.608  1.00  1.00           O  
ATOM    693  N   LEU A 669      31.322  17.703  15.064  1.00  1.00           N  
ATOM    694  CA  LEU A 669      30.545  18.436  16.027  1.00  1.00           C  
ATOM    695  CB  LEU A 669      29.210  19.034  15.538  1.00  1.00           C  
ATOM    696  CG  LEU A 669      28.541  20.041  16.527  1.00  1.00           C  
ATOM    697  CD1 LEU A 669      27.314  20.680  15.884  1.00  1.00           C  
ATOM    698  CD2 LEU A 669      28.222  19.565  17.946  1.00  1.00           C  
ATOM    699  C   LEU A 669      30.162  17.520  17.132  1.00  1.00           C  
ATOM    700  O   LEU A 669      30.306  17.877  18.296  1.00  1.00           O  
ATOM    701  N   SER A 670      29.696  16.305  16.790  1.00  1.00           N  
ATOM    702  CA  SER A 670      29.149  15.393  17.746  1.00  1.00           C  
ATOM    703  CB  SER A 670      28.586  14.107  17.119  1.00  1.00           C  
ATOM    704  OG  SER A 670      28.061  13.245  18.120  1.00  1.00           O  
ATOM    705  C   SER A 670      30.177  14.998  18.748  1.00  1.00           C  
ATOM    706  O   SER A 670      29.816  14.643  19.868  1.00  1.00           O  
ATOM    707  N   LEU A 671      31.479  15.059  18.404  1.00  1.00           N  
ATOM    708  CA  LEU A 671      32.431  14.609  19.377  1.00  1.00           C  
ATOM    709  CB  LEU A 671      33.880  14.506  18.875  1.00  1.00           C  
ATOM    710  CG  LEU A 671      34.808  13.756  19.852  1.00  1.00           C  
ATOM    711  CD1 LEU A 671      34.310  12.323  20.110  1.00  1.00           C  
ATOM    712  CD2 LEU A 671      36.264  13.771  19.358  1.00  1.00           C  
ATOM    713  C   LEU A 671      32.290  15.523  20.559  1.00  1.00           C  
ATOM    714  O   LEU A 671      32.430  15.122  21.712  1.00  1.00           O  
ATOM    715  N   PHE A 672      31.965  16.800  20.333  1.00  1.00           N  
ATOM    716  CA  PHE A 672      31.719  17.558  21.519  1.00  1.00           C  
ATOM    717  CB  PHE A 672      31.655  19.078  21.393  1.00  1.00           C  
ATOM    718  CG  PHE A 672      32.991  19.605  21.813  1.00  1.00           C  
ATOM    719  CD1 PHE A 672      34.044  19.782  20.945  1.00  1.00           C  
ATOM    720  CD2 PHE A 672      33.183  19.920  23.141  1.00  1.00           C  
ATOM    721  CE1 PHE A 672      35.247  20.275  21.407  1.00  1.00           C  
ATOM    722  CE2 PHE A 672      34.376  20.413  23.609  1.00  1.00           C  
ATOM    723  CZ  PHE A 672      35.417  20.595  22.734  1.00  1.00           C  
ATOM    724  C   PHE A 672      30.530  17.044  22.255  1.00  1.00           C  
ATOM    725  O   PHE A 672      30.537  17.040  23.484  1.00  1.00           O  
ATOM    726  N   PHE A 673      29.463  16.597  21.568  1.00  1.00           N  
ATOM    727  CA  PHE A 673      28.387  16.194  22.418  1.00  1.00           C  
ATOM    728  CB  PHE A 673      27.017  15.944  21.814  1.00  1.00           C  
ATOM    729  CG  PHE A 673      26.167  16.213  23.004  1.00  1.00           C  
ATOM    730  CD1 PHE A 673      25.974  17.524  23.379  1.00  1.00           C  
ATOM    731  CD2 PHE A 673      25.627  15.209  23.771  1.00  1.00           C  
ATOM    732  CE1 PHE A 673      25.219  17.842  24.479  1.00  1.00           C  
ATOM    733  CE2 PHE A 673      24.866  15.522  24.875  1.00  1.00           C  
ATOM    734  CZ  PHE A 673      24.658  16.835  25.226  1.00  1.00           C  
ATOM    735  C   PHE A 673      28.766  14.975  23.178  1.00  1.00           C  
ATOM    736  O   PHE A 673      28.348  14.827  24.323  1.00  1.00           O  
ATOM    737  N   TRP A 674      29.544  14.048  22.586  1.00  1.00           N  
ATOM    738  CA  TRP A 674      29.792  12.879  23.359  1.00  1.00           C  
ATOM    739  CB  TRP A 674      30.417  11.682  22.657  1.00  1.00           C  
ATOM    740  CG  TRP A 674      30.089  10.509  23.535  1.00  1.00           C  
ATOM    741  CD2 TRP A 674      28.847   9.794  23.445  1.00  1.00           C  
ATOM    742  CD1 TRP A 674      30.772   9.976  24.586  1.00  1.00           C  
ATOM    743  NE1 TRP A 674      30.027   8.980  25.169  1.00  1.00           N  
ATOM    744  CE2 TRP A 674      28.841   8.855  24.473  1.00  1.00           C  
ATOM    745  CE3 TRP A 674      27.794   9.923  22.585  1.00  1.00           C  
ATOM    746  CZ2 TRP A 674      27.774   8.024  24.659  1.00  1.00           C  
ATOM    747  CZ3 TRP A 674      26.726   9.072  22.764  1.00  1.00           C  
ATOM    748  CH2 TRP A 674      26.719   8.141  23.782  1.00  1.00           C  
ATOM    749  C   TRP A 674      30.622  13.224  24.553  1.00  1.00           C  
ATOM    750  O   TRP A 674      30.445  12.632  25.614  1.00  1.00           O  
ATOM    751  N   MET A 675      31.564  14.177  24.418  1.00  1.00           N  
ATOM    752  CA  MET A 675      32.392  14.503  25.535  1.00  1.00           C  
ATOM    753  CB  MET A 675      33.566  15.427  25.196  1.00  1.00           C  
ATOM    754  CG  MET A 675      34.674  15.347  26.247  1.00  1.00           C  
ATOM    755  SD  MET A 675      36.295  15.941  25.682  1.00  1.00           S  
ATOM    756  CE  MET A 675      35.638  17.516  25.064  1.00  1.00           C  
ATOM    757  C   MET A 675      31.536  15.089  26.605  1.00  1.00           C  
ATOM    758  O   MET A 675      31.766  14.829  27.782  1.00  1.00           O  
ATOM    759  N   LEU A 676      30.517  15.887  26.232  1.00  1.00           N  
ATOM    760  CA  LEU A 676      29.703  16.512  27.227  1.00  1.00           C  
ATOM    761  CB  LEU A 676      28.627  17.438  26.687  1.00  1.00           C  
ATOM    762  CG  LEU A 676      28.298  18.596  27.660  1.00  1.00           C  
ATOM    763  CD1 LEU A 676      27.139  19.461  27.145  1.00  1.00           C  
ATOM    764  CD2 LEU A 676      28.116  18.129  29.106  1.00  1.00           C  
ATOM    765  C   LEU A 676      28.957  15.433  27.944  1.00  1.00           C  
ATOM    766  O   LEU A 676      28.825  15.488  29.161  1.00  1.00           O  
ATOM    767  N   MET A 677      28.460  14.417  27.208  1.00  1.00           N  
ATOM    768  CA  MET A 677      27.654  13.372  27.777  1.00  1.00           C  
ATOM    769  CB  MET A 677      27.218  12.326  26.725  1.00  1.00           C  
ATOM    770  CG  MET A 677      25.982  11.464  27.048  1.00  1.00           C  
ATOM    771  SD  MET A 677      26.077  10.367  28.496  1.00  1.00           S  
ATOM    772  CE  MET A 677      25.430  11.585  29.676  1.00  1.00           C  
ATOM    773  C   MET A 677      28.500  12.670  28.790  1.00  1.00           C  
ATOM    774  O   MET A 677      28.042  12.369  29.887  1.00  1.00           O  
ATOM    775  N   LEU A 678      29.778  12.420  28.461  1.00  1.00           N  
ATOM    776  CA  LEU A 678      30.669  11.699  29.318  1.00  1.00           C  
ATOM    777  CB  LEU A 678      32.035  11.485  28.644  1.00  1.00           C  
ATOM    778  CG  LEU A 678      33.048  10.665  29.460  1.00  1.00           C  
ATOM    779  CD1 LEU A 678      32.554   9.231  29.718  1.00  1.00           C  
ATOM    780  CD2 LEU A 678      34.431  10.697  28.787  1.00  1.00           C  
ATOM    781  C   LEU A 678      30.857  12.470  30.584  1.00  1.00           C  
ATOM    782  O   LEU A 678      30.853  11.886  31.664  1.00  1.00           O  
ATOM    783  N   GLY A 679      31.026  13.804  30.482  1.00  1.00           N  
ATOM    784  CA  GLY A 679      31.243  14.649  31.619  1.00  1.00           C  
ATOM    785  C   GLY A 679      30.036  14.625  32.487  1.00  1.00           C  
ATOM    786  O   GLY A 679      30.151  14.558  33.707  1.00  1.00           O  
ATOM    787  N   ILE A 680      28.839  14.690  31.883  1.00  1.00           N  
ATOM    788  CA  ILE A 680      27.641  14.716  32.659  1.00  1.00           C  
ATOM    789  CB  ILE A 680      26.388  14.964  31.893  1.00  1.00           C  
ATOM    790  CG2 ILE A 680      25.252  14.760  32.901  1.00  1.00           C  
ATOM    791  CG1 ILE A 680      26.385  16.375  31.289  1.00  1.00           C  
ATOM    792  CD1 ILE A 680      26.386  17.473  32.352  1.00  1.00           C  
ATOM    793  C   ILE A 680      27.477  13.422  33.365  1.00  1.00           C  
ATOM    794  O   ILE A 680      27.052  13.412  34.512  1.00  1.00           O  
ATOM    795  N   LEU A 681      27.780  12.288  32.713  1.00  1.00           N  
ATOM    796  CA  LEU A 681      27.560  11.044  33.373  1.00  1.00           C  
ATOM    797  CB  LEU A 681      27.801   9.818  32.492  1.00  1.00           C  
ATOM    798  CG  LEU A 681      27.166   8.606  33.172  1.00  1.00           C  
ATOM    799  CD1 LEU A 681      25.660   8.872  33.343  1.00  1.00           C  
ATOM    800  CD2 LEU A 681      27.488   7.299  32.439  1.00  1.00           C  
ATOM    801  C   LEU A 681      28.465  10.958  34.562  1.00  1.00           C  
ATOM    802  O   LEU A 681      28.070  10.477  35.619  1.00  1.00           O  
ATOM    803  N   LEU A 682      29.721  11.402  34.410  1.00  1.00           N  
ATOM    804  CA  LEU A 682      30.698  11.375  35.453  1.00  1.00           C  
ATOM    805  CB  LEU A 682      32.170  11.353  35.018  1.00  1.00           C  
ATOM    806  CG  LEU A 682      33.115  10.985  36.189  1.00  1.00           C  
ATOM    807  CD1 LEU A 682      32.815   9.580  36.751  1.00  1.00           C  
ATOM    808  CD2 LEU A 682      34.587  11.161  35.793  1.00  1.00           C  
ATOM    809  C   LEU A 682      30.448  12.478  36.445  1.00  1.00           C  
ATOM    810  O   LEU A 682      31.338  12.781  37.233  1.00  1.00           O  
ATOM    811  N   ALA A 683      29.502  13.400  36.202  1.00  1.00           N  
ATOM    812  CA  ALA A 683      29.054  14.186  37.325  1.00  1.00           C  
ATOM    813  CB  ALA A 683      28.572  15.590  36.951  1.00  1.00           C  
ATOM    814  C   ALA A 683      27.855  13.556  37.970  1.00  1.00           C  
ATOM    815  O   ALA A 683      27.790  13.245  39.156  1.00  1.00           O  
ATOM    816  N   TYR A 684      26.850  13.347  37.099  1.00  1.00           N  
ATOM    817  CA  TYR A 684      25.515  13.037  37.485  1.00  1.00           C  
ATOM    818  CB  TYR A 684      24.529  13.172  36.325  1.00  1.00           C  
ATOM    819  CG  TYR A 684      23.209  13.507  36.920  1.00  1.00           C  
ATOM    820  CD1 TYR A 684      22.470  12.584  37.625  1.00  1.00           C  
ATOM    821  CD2 TYR A 684      22.713  14.779  36.749  1.00  1.00           C  
ATOM    822  CE1 TYR A 684      21.252  12.939  38.158  1.00  1.00           C  
ATOM    823  CE2 TYR A 684      21.498  15.135  37.279  1.00  1.00           C  
ATOM    824  CZ  TYR A 684      20.765  14.213  37.987  1.00  1.00           C  
ATOM    825  OH  TYR A 684      19.516  14.576  38.533  1.00  1.00           O  
ATOM    826  C   TYR A 684      25.403  11.664  38.030  1.00  1.00           C  
ATOM    827  O   TYR A 684      24.870  11.518  39.113  1.00  1.00           O  
ATOM    828  N   ARG A 685      25.942  10.637  37.349  1.00  1.00           N  
ATOM    829  CA  ARG A 685      25.831   9.263  37.752  1.00  1.00           C  
ATOM    830  CB  ARG A 685      26.455   8.296  36.726  1.00  1.00           C  
ATOM    831  CG  ARG A 685      25.947   6.850  36.779  1.00  1.00           C  
ATOM    832  CD  ARG A 685      26.889   5.844  36.102  1.00  1.00           C  
ATOM    833  NE  ARG A 685      26.081   4.675  35.652  1.00  1.00           N  
ATOM    834  CZ  ARG A 685      25.697   3.677  36.501  1.00  1.00           C  
ATOM    835  NH1 ARG A 685      26.101   3.703  37.804  1.00  1.00           N  
ATOM    836  NH2 ARG A 685      24.914   2.655  36.043  1.00  1.00           N  
ATOM    837  C   ARG A 685      26.631   9.103  39.008  1.00  1.00           C  
ATOM    838  O   ARG A 685      26.314   9.678  40.047  1.00  1.00           O  
ATOM    839  N   ILE A 686      27.728   8.328  38.950  1.00  1.00           N  
ATOM    840  CA  ILE A 686      28.369   8.022  40.197  1.00  1.00           C  
ATOM    841  CB  ILE A 686      29.163   6.742  40.212  1.00  1.00           C  
ATOM    842  CG2 ILE A 686      28.206   5.599  39.898  1.00  1.00           C  
ATOM    843  CG1 ILE A 686      30.353   6.762  39.254  1.00  1.00           C  
ATOM    844  CD1 ILE A 686      31.224   5.516  39.400  1.00  1.00           C  
ATOM    845  C   ILE A 686      29.276   9.094  40.686  1.00  1.00           C  
ATOM    846  O   ILE A 686      30.358   9.348  40.154  1.00  1.00           O  
ATOM    847  N   ILE A 687      28.797   9.780  41.738  1.00  1.00           N  
ATOM    848  CA  ILE A 687      29.640  10.659  42.470  1.00  1.00           C  
ATOM    849  CB  ILE A 687      30.073  11.944  41.821  1.00  1.00           C  
ATOM    850  CG2 ILE A 687      28.950  12.992  41.860  1.00  1.00           C  
ATOM    851  CG1 ILE A 687      31.379  12.370  42.522  1.00  1.00           C  
ATOM    852  CD1 ILE A 687      32.136  13.494  41.835  1.00  1.00           C  
ATOM    853  C   ILE A 687      29.034  10.856  43.838  1.00  1.00           C  
ATOM    854  O   ILE A 687      28.031  10.236  44.178  1.00  1.00           O  
ATOM    855  N   LEU A 688      29.629  11.760  44.636  1.00  1.00           N  
ATOM    856  CA  LEU A 688      29.433  11.996  46.038  1.00  1.00           C  
ATOM    857  CB  LEU A 688      30.291  13.186  46.487  1.00  1.00           C  
ATOM    858  CG  LEU A 688      29.989  13.699  47.903  1.00  1.00           C  
ATOM    859  CD1 LEU A 688      30.355  12.668  48.981  1.00  1.00           C  
ATOM    860  CD2 LEU A 688      30.632  15.077  48.119  1.00  1.00           C  
ATOM    861  C   LEU A 688      28.055  12.298  46.517  1.00  1.00           C  
ATOM    862  O   LEU A 688      27.773  11.880  47.632  1.00  1.00           O  
ATOM    863  N   VAL A 689      27.266  13.189  45.875  1.00  1.00           N  
ATOM    864  CA  VAL A 689      25.878  13.380  46.241  1.00  1.00           C  
ATOM    865  CB  VAL A 689      25.417  14.798  46.059  1.00  1.00           C  
ATOM    866  CG1 VAL A 689      23.902  14.867  46.315  1.00  1.00           C  
ATOM    867  CG2 VAL A 689      26.236  15.693  47.006  1.00  1.00           C  
ATOM    868  C   VAL A 689      24.992  12.496  45.405  1.00  1.00           C  
ATOM    869  O   VAL A 689      24.026  11.893  45.868  1.00  1.00           O  
ATOM    870  N   PHE A 690      25.374  12.412  44.121  1.00  1.00           N  
ATOM    871  CA  PHE A 690      24.695  11.863  42.982  1.00  1.00           C  
ATOM    872  CB  PHE A 690      25.486  12.093  41.690  1.00  1.00           C  
ATOM    873  CG  PHE A 690      25.335  13.488  41.192  1.00  1.00           C  
ATOM    874  CD1 PHE A 690      24.142  13.900  40.647  1.00  1.00           C  
ATOM    875  CD2 PHE A 690      26.388  14.372  41.227  1.00  1.00           C  
ATOM    876  CE1 PHE A 690      23.992  15.181  40.173  1.00  1.00           C  
ATOM    877  CE2 PHE A 690      26.244  15.653  40.751  1.00  1.00           C  
ATOM    878  CZ  PHE A 690      25.044  16.061  40.223  1.00  1.00           C  
ATOM    879  C   PHE A 690      24.447  10.387  43.010  1.00  1.00           C  
ATOM    880  O   PHE A 690      23.444   9.919  42.476  1.00  1.00           O  
ATOM    881  N   HIS A 691      25.354   9.614  43.612  1.00  1.00           N  
ATOM    882  CA  HIS A 691      25.373   8.186  43.479  1.00  1.00           C  
ATOM    883  ND1 HIS A 691      28.497   6.029  43.774  1.00  1.00           N  
ATOM    884  CG  HIS A 691      27.167   6.365  43.637  1.00  1.00           C  
ATOM    885  CB  HIS A 691      26.569   7.597  44.252  1.00  1.00           C  
ATOM    886  NE2 HIS A 691      27.573   4.455  42.506  1.00  1.00           N  
ATOM    887  CD2 HIS A 691      26.617   5.391  42.861  1.00  1.00           C  
ATOM    888  CE1 HIS A 691      28.685   4.881  43.077  1.00  1.00           C  
ATOM    889  C   HIS A 691      24.065   7.592  43.953  1.00  1.00           C  
ATOM    890  O   HIS A 691      23.640   6.534  43.489  1.00  1.00           O  
ATOM    891  N   HIS A 692      23.362   8.278  44.868  1.00  1.00           N  
ATOM    892  CA  HIS A 692      22.188   7.756  45.506  1.00  1.00           C  
ATOM    893  ND1 HIS A 692      20.703  10.967  47.095  1.00  1.00           N  
ATOM    894  CG  HIS A 692      21.135  10.010  46.204  1.00  1.00           C  
ATOM    895  CB  HIS A 692      21.655   8.665  46.632  1.00  1.00           C  
ATOM    896  NE2 HIS A 692      20.427  11.824  45.062  1.00  1.00           N  
ATOM    897  CD2 HIS A 692      20.960  10.551  44.967  1.00  1.00           C  
ATOM    898  CE1 HIS A 692      20.291  12.031  46.359  1.00  1.00           C  
ATOM    899  C   HIS A 692      21.045   7.428  44.573  1.00  1.00           C  
ATOM    900  O   HIS A 692      20.256   6.546  44.899  1.00  1.00           O  
ATOM    901  N   MET A 693      20.889   8.108  43.418  1.00  1.00           N  
ATOM    902  CA  MET A 693      19.717   7.950  42.582  1.00  1.00           C  
ATOM    903  CB  MET A 693      19.582   9.058  41.530  1.00  1.00           C  
ATOM    904  CG  MET A 693      18.178   9.145  40.934  1.00  1.00           C  
ATOM    905  SD  MET A 693      17.976  10.447  39.684  1.00  1.00           S  
ATOM    906  CE  MET A 693      18.126  11.821  40.863  1.00  1.00           C  
ATOM    907  C   MET A 693      19.635   6.622  41.856  1.00  1.00           C  
ATOM    908  O   MET A 693      20.624   5.917  41.670  1.00  1.00           O  
ATOM    909  N   ALA A 694      18.377   6.226  41.533  1.00  1.00           N  
ATOM    910  CA  ALA A 694      17.882   5.061  40.825  1.00  1.00           C  
ATOM    911  CB  ALA A 694      16.388   4.823  41.097  1.00  1.00           C  
ATOM    912  C   ALA A 694      18.049   5.030  39.311  1.00  1.00           C  
ATOM    913  O   ALA A 694      18.208   3.953  38.742  1.00  1.00           O  
ATOM    914  N   GLN A 695      17.993   6.207  38.647  1.00  1.00           N  
ATOM    915  CA  GLN A 695      17.798   6.553  37.241  1.00  1.00           C  
ATOM    916  CB  GLN A 695      17.775   8.075  37.039  1.00  1.00           C  
ATOM    917  CG  GLN A 695      19.146   8.690  37.340  1.00  1.00           C  
ATOM    918  CD  GLN A 695      19.185  10.136  36.870  1.00  1.00           C  
ATOM    919  OE1 GLN A 695      20.252  10.750  36.845  1.00  1.00           O  
ATOM    920  NE2 GLN A 695      18.010  10.695  36.481  1.00  1.00           N  
ATOM    921  C   GLN A 695      18.778   6.094  36.174  1.00  1.00           C  
ATOM    922  O   GLN A 695      18.396   6.034  35.009  1.00  1.00           O  
ATOM    923  N   HIS A 696      20.054   5.810  36.458  1.00  1.00           N  
ATOM    924  CA  HIS A 696      21.034   5.728  35.397  1.00  1.00           C  
ATOM    925  ND1 HIS A 696      24.161   6.455  34.294  1.00  1.00           N  
ATOM    926  CG  HIS A 696      23.415   5.400  34.767  1.00  1.00           C  
ATOM    927  CB  HIS A 696      22.458   5.471  35.907  1.00  1.00           C  
ATOM    928  NE2 HIS A 696      24.673   4.696  33.042  1.00  1.00           N  
ATOM    929  CD2 HIS A 696      23.736   4.335  33.987  1.00  1.00           C  
ATOM    930  CE1 HIS A 696      24.893   5.972  33.261  1.00  1.00           C  
ATOM    931  C   HIS A 696      20.793   4.749  34.276  1.00  1.00           C  
ATOM    932  O   HIS A 696      21.039   5.091  33.122  1.00  1.00           O  
ATOM    933  N   LEU A 697      20.355   3.509  34.539  1.00  1.00           N  
ATOM    934  CA  LEU A 697      20.266   2.537  33.481  1.00  1.00           C  
ATOM    935  CB  LEU A 697      19.975   1.140  34.049  1.00  1.00           C  
ATOM    936  CG  LEU A 697      20.093  -0.036  33.060  1.00  1.00           C  
ATOM    937  CD1 LEU A 697      19.914  -1.363  33.805  1.00  1.00           C  
ATOM    938  CD2 LEU A 697      19.151   0.072  31.850  1.00  1.00           C  
ATOM    939  C   LEU A 697      19.227   2.938  32.462  1.00  1.00           C  
ATOM    940  O   LEU A 697      19.422   2.746  31.262  1.00  1.00           O  
ATOM    941  N   MET A 698      18.104   3.502  32.942  1.00  1.00           N  
ATOM    942  CA  MET A 698      16.905   3.932  32.266  1.00  1.00           C  
ATOM    943  CB  MET A 698      15.758   4.220  33.248  1.00  1.00           C  
ATOM    944  CG  MET A 698      14.392   4.322  32.571  1.00  1.00           C  
ATOM    945  SD  MET A 698      12.996   4.428  33.728  1.00  1.00           S  
ATOM    946  CE  MET A 698      11.753   3.940  32.497  1.00  1.00           C  
ATOM    947  C   MET A 698      17.137   5.169  31.443  1.00  1.00           C  
ATOM    948  O   MET A 698      16.273   5.562  30.665  1.00  1.00           O  
ATOM    949  N   MET A 699      18.307   5.805  31.629  1.00  1.00           N  
ATOM    950  CA  MET A 699      18.803   7.090  31.202  1.00  1.00           C  
ATOM    951  CB  MET A 699      20.168   7.441  31.820  1.00  1.00           C  
ATOM    952  CG  MET A 699      20.547   8.915  31.655  1.00  1.00           C  
ATOM    953  SD  MET A 699      22.031   9.428  32.566  1.00  1.00           S  
ATOM    954  CE  MET A 699      21.779  11.208  32.300  1.00  1.00           C  
ATOM    955  C   MET A 699      18.923   7.245  29.709  1.00  1.00           C  
ATOM    956  O   MET A 699      19.407   8.275  29.244  1.00  1.00           O  
ATOM    957  N   ALA A 700      18.589   6.210  28.922  1.00  1.00           N  
ATOM    958  CA  ALA A 700      18.747   6.192  27.493  1.00  1.00           C  
ATOM    959  CB  ALA A 700      18.140   4.937  26.844  1.00  1.00           C  
ATOM    960  C   ALA A 700      18.122   7.385  26.819  1.00  1.00           C  
ATOM    961  O   ALA A 700      18.607   7.768  25.768  1.00  1.00           O  
ATOM    962  N   VAL A 701      17.033   8.003  27.309  1.00  1.00           N  
ATOM    963  CA  VAL A 701      16.500   9.113  26.549  1.00  1.00           C  
ATOM    964  CB  VAL A 701      15.279   9.727  27.176  1.00  1.00           C  
ATOM    965  CG1 VAL A 701      15.674  10.380  28.510  1.00  1.00           C  
ATOM    966  CG2 VAL A 701      14.647  10.702  26.167  1.00  1.00           C  
ATOM    967  C   VAL A 701      17.543  10.194  26.386  1.00  1.00           C  
ATOM    968  O   VAL A 701      17.651  10.791  25.319  1.00  1.00           O  
ATOM    969  N   GLY A 702      18.297  10.494  27.460  1.00  1.00           N  
ATOM    970  CA  GLY A 702      19.411  11.410  27.521  1.00  1.00           C  
ATOM    971  C   GLY A 702      20.614  10.802  26.871  1.00  1.00           C  
ATOM    972  O   GLY A 702      21.608  11.487  26.644  1.00  1.00           O  
ATOM    973  N   PHE A 703      20.635   9.465  26.726  1.00  1.00           N  
ATOM    974  CA  PHE A 703      21.748   8.811  26.095  1.00  1.00           C  
ATOM    975  CB  PHE A 703      22.017   7.388  26.621  1.00  1.00           C  
ATOM    976  CG  PHE A 703      22.859   7.425  27.856  1.00  1.00           C  
ATOM    977  CD1 PHE A 703      22.554   8.231  28.926  1.00  1.00           C  
ATOM    978  CD2 PHE A 703      23.942   6.583  27.966  1.00  1.00           C  
ATOM    979  CE1 PHE A 703      23.344   8.227  30.056  1.00  1.00           C  
ATOM    980  CE2 PHE A 703      24.730   6.571  29.094  1.00  1.00           C  
ATOM    981  CZ  PHE A 703      24.437   7.400  30.147  1.00  1.00           C  
ATOM    982  C   PHE A 703      21.443   8.703  24.627  1.00  1.00           C  
ATOM    983  O   PHE A 703      20.312   8.558  24.183  1.00  1.00           O  
ATOM    984  N   CYS A 704      22.464   8.826  23.788  1.00  1.00           N  
ATOM    985  CA  CYS A 704      22.279   8.699  22.373  1.00  1.00           C  
ATOM    986  CB  CYS A 704      21.484   7.453  21.949  1.00  1.00           C  
ATOM    987  SG  CYS A 704      21.459   7.241  20.143  1.00  1.00           S  
ATOM    988  C   CYS A 704      21.622   9.926  21.808  1.00  1.00           C  
ATOM    989  O   CYS A 704      21.977  10.342  20.709  1.00  1.00           O  
ATOM    990  N   LEU A 705      20.714  10.576  22.567  1.00  1.00           N  
ATOM    991  CA  LEU A 705      20.038  11.793  22.198  1.00  1.00           C  
ATOM    992  CB  LEU A 705      18.796  12.128  23.048  1.00  1.00           C  
ATOM    993  CG  LEU A 705      17.529  11.345  22.636  1.00  1.00           C  
ATOM    994  CD1 LEU A 705      17.051  11.772  21.240  1.00  1.00           C  
ATOM    995  CD2 LEU A 705      17.718   9.825  22.749  1.00  1.00           C  
ATOM    996  C   LEU A 705      20.989  12.940  22.271  1.00  1.00           C  
ATOM    997  O   LEU A 705      20.797  13.958  21.610  1.00  1.00           O  
ATOM    998  N   GLY A 706      22.034  12.820  23.104  1.00  1.00           N  
ATOM    999  CA  GLY A 706      22.934  13.917  23.288  1.00  1.00           C  
ATOM   1000  C   GLY A 706      23.497  14.276  21.951  1.00  1.00           C  
ATOM   1001  O   GLY A 706      23.731  15.450  21.662  1.00  1.00           O  
ATOM   1002  N   TYR A 707      23.766  13.272  21.094  1.00  1.00           N  
ATOM   1003  CA  TYR A 707      24.281  13.664  19.820  1.00  1.00           C  
ATOM   1004  CB  TYR A 707      25.456  12.927  19.131  1.00  1.00           C  
ATOM   1005  CG  TYR A 707      25.383  11.491  18.774  1.00  1.00           C  
ATOM   1006  CD1 TYR A 707      25.692  10.533  19.709  1.00  1.00           C  
ATOM   1007  CD2 TYR A 707      25.063  11.108  17.494  1.00  1.00           C  
ATOM   1008  CE1 TYR A 707      25.667   9.201  19.380  1.00  1.00           C  
ATOM   1009  CE2 TYR A 707      25.038   9.777  17.159  1.00  1.00           C  
ATOM   1010  CZ  TYR A 707      25.340   8.822  18.101  1.00  1.00           C  
ATOM   1011  OH  TYR A 707      25.314   7.458  17.743  1.00  1.00           O  
ATOM   1012  C   TYR A 707      23.270  14.310  18.948  1.00  1.00           C  
ATOM   1013  O   TYR A 707      23.601  14.928  17.937  1.00  1.00           O  
ATOM   1014  N   GLY A 708      21.988  14.137  19.304  1.00  1.00           N  
ATOM   1015  CA  GLY A 708      20.956  14.865  18.643  1.00  1.00           C  
ATOM   1016  C   GLY A 708      21.392  16.296  18.789  1.00  1.00           C  
ATOM   1017  O   GLY A 708      21.191  17.102  17.885  1.00  1.00           O  
ATOM   1018  N   CYS A 709      22.034  16.645  19.926  1.00  1.00           N  
ATOM   1019  CA  CYS A 709      22.488  17.988  20.157  1.00  1.00           C  
ATOM   1020  CB  CYS A 709      23.188  18.172  21.510  1.00  1.00           C  
ATOM   1021  SG  CYS A 709      22.061  17.886  22.906  1.00  1.00           S  
ATOM   1022  C   CYS A 709      23.473  18.390  19.093  1.00  1.00           C  
ATOM   1023  O   CYS A 709      23.338  19.501  18.580  1.00  1.00           O  
ATOM   1024  N   PRO A 710      24.462  17.616  18.696  1.00  1.00           N  
ATOM   1025  CA  PRO A 710      25.313  18.113  17.668  1.00  1.00           C  
ATOM   1026  CD  PRO A 710      25.184  16.658  19.515  1.00  1.00           C  
ATOM   1027  CB  PRO A 710      26.471  17.153  17.509  1.00  1.00           C  
ATOM   1028  CG  PRO A 710      26.611  16.593  18.910  1.00  1.00           C  
ATOM   1029  C   PRO A 710      24.587  18.254  16.385  1.00  1.00           C  
ATOM   1030  O   PRO A 710      24.880  19.179  15.632  1.00  1.00           O  
ATOM   1031  N   LEU A 711      23.680  17.306  16.094  1.00  1.00           N  
ATOM   1032  CA  LEU A 711      22.981  17.267  14.844  1.00  1.00           C  
ATOM   1033  CB  LEU A 711      22.132  16.002  14.610  1.00  1.00           C  
ATOM   1034  CG  LEU A 711      22.878  14.792  14.029  1.00  1.00           C  
ATOM   1035  CD1 LEU A 711      21.931  13.598  13.843  1.00  1.00           C  
ATOM   1036  CD2 LEU A 711      23.575  15.168  12.711  1.00  1.00           C  
ATOM   1037  C   LEU A 711      22.019  18.401  14.686  1.00  1.00           C  
ATOM   1038  O   LEU A 711      21.888  18.957  13.598  1.00  1.00           O  
ATOM   1039  N   ILE A 712      21.318  18.770  15.767  1.00  1.00           N  
ATOM   1040  CA  ILE A 712      20.209  19.674  15.691  1.00  1.00           C  
ATOM   1041  CB  ILE A 712      19.473  19.819  16.995  1.00  1.00           C  
ATOM   1042  CG2 ILE A 712      20.419  20.452  18.032  1.00  1.00           C  
ATOM   1043  CG1 ILE A 712      18.164  20.596  16.772  1.00  1.00           C  
ATOM   1044  CD1 ILE A 712      17.202  20.534  17.957  1.00  1.00           C  
ATOM   1045  C   ILE A 712      20.562  21.042  15.222  1.00  1.00           C  
ATOM   1046  O   ILE A 712      19.750  21.648  14.537  1.00  1.00           O  
ATOM   1047  N   ILE A 713      21.662  21.634  15.714  1.00  1.00           N  
ATOM   1048  CA  ILE A 713      22.158  22.924  15.308  1.00  1.00           C  
ATOM   1049  CB  ILE A 713      22.929  23.617  16.404  1.00  1.00           C  
ATOM   1050  CG2 ILE A 713      21.968  23.791  17.591  1.00  1.00           C  
ATOM   1051  CG1 ILE A 713      24.222  22.874  16.783  1.00  1.00           C  
ATOM   1052  CD1 ILE A 713      25.386  23.100  15.817  1.00  1.00           C  
ATOM   1053  C   ILE A 713      23.025  22.859  14.075  1.00  1.00           C  
ATOM   1054  O   ILE A 713      23.142  23.841  13.348  1.00  1.00           O  
ATOM   1055  N   SER A 714      23.783  21.748  13.928  1.00  1.00           N  
ATOM   1056  CA  SER A 714      24.832  21.588  12.947  1.00  1.00           C  
ATOM   1057  CB  SER A 714      25.853  20.515  13.342  1.00  1.00           C  
ATOM   1058  OG  SER A 714      26.899  20.467  12.383  1.00  1.00           O  
ATOM   1059  C   SER A 714      24.463  21.280  11.525  1.00  1.00           C  
ATOM   1060  O   SER A 714      24.912  21.959  10.605  1.00  1.00           O  
ATOM   1061  N   VAL A 715      23.690  20.205  11.291  1.00  1.00           N  
ATOM   1062  CA  VAL A 715      23.435  19.758   9.951  1.00  1.00           C  
ATOM   1063  CB  VAL A 715      22.811  18.384   9.921  1.00  1.00           C  
ATOM   1064  CG1 VAL A 715      23.898  17.361  10.295  1.00  1.00           C  
ATOM   1065  CG2 VAL A 715      21.652  18.337  10.924  1.00  1.00           C  
ATOM   1066  C   VAL A 715      22.653  20.766   9.170  1.00  1.00           C  
ATOM   1067  O   VAL A 715      22.993  21.057   8.026  1.00  1.00           O  
ATOM   1068  N   ILE A 716      21.606  21.360   9.760  1.00  1.00           N  
ATOM   1069  CA  ILE A 716      20.850  22.327   9.026  1.00  1.00           C  
ATOM   1070  CB  ILE A 716      19.630  22.842   9.734  1.00  1.00           C  
ATOM   1071  CG2 ILE A 716      20.040  23.486  11.069  1.00  1.00           C  
ATOM   1072  CG1 ILE A 716      18.875  23.785   8.782  1.00  1.00           C  
ATOM   1073  CD1 ILE A 716      17.476  24.150   9.264  1.00  1.00           C  
ATOM   1074  C   ILE A 716      21.726  23.499   8.722  1.00  1.00           C  
ATOM   1075  O   ILE A 716      21.667  24.067   7.635  1.00  1.00           O  
ATOM   1076  N   THR A 717      22.554  23.892   9.699  1.00  1.00           N  
ATOM   1077  CA  THR A 717      23.393  25.042   9.660  1.00  1.00           C  
ATOM   1078  CB  THR A 717      23.896  25.462  11.003  1.00  1.00           C  
ATOM   1079  OG1 THR A 717      24.348  26.797  10.920  1.00  1.00           O  
ATOM   1080  CG2 THR A 717      25.062  24.565  11.417  1.00  1.00           C  
ATOM   1081  C   THR A 717      24.567  24.874   8.748  1.00  1.00           C  
ATOM   1082  O   THR A 717      25.353  25.810   8.686  1.00  1.00           O  
ATOM   1083  N   ILE A 718      24.952  23.643   8.344  1.00  1.00           N  
ATOM   1084  CA  ILE A 718      25.888  23.478   7.267  1.00  1.00           C  
ATOM   1085  CB  ILE A 718      27.117  22.681   7.585  1.00  1.00           C  
ATOM   1086  CG2 ILE A 718      26.732  21.220   7.763  1.00  1.00           C  
ATOM   1087  CG1 ILE A 718      28.174  22.944   6.498  1.00  1.00           C  
ATOM   1088  CD1 ILE A 718      29.584  22.490   6.865  1.00  1.00           C  
ATOM   1089  C   ILE A 718      25.284  23.077   5.941  1.00  1.00           C  
ATOM   1090  O   ILE A 718      25.755  23.488   4.888  1.00  1.00           O  
ATOM   1091  N   ALA A 719      24.273  22.179   5.945  1.00  1.00           N  
ATOM   1092  CA  ALA A 719      23.741  21.620   4.729  1.00  1.00           C  
ATOM   1093  CB  ALA A 719      22.742  20.480   5.000  1.00  1.00           C  
ATOM   1094  C   ALA A 719      23.054  22.640   3.877  1.00  1.00           C  
ATOM   1095  O   ALA A 719      23.343  22.738   2.692  1.00  1.00           O  
ATOM   1096  N   VAL A 720      22.139  23.448   4.429  1.00  1.00           N  
ATOM   1097  CA  VAL A 720      21.436  24.406   3.626  1.00  1.00           C  
ATOM   1098  CB  VAL A 720      20.392  25.132   4.429  1.00  1.00           C  
ATOM   1099  CG1 VAL A 720      19.690  26.153   3.524  1.00  1.00           C  
ATOM   1100  CG2 VAL A 720      19.442  24.095   5.053  1.00  1.00           C  
ATOM   1101  C   VAL A 720      22.440  25.395   3.155  1.00  1.00           C  
ATOM   1102  O   VAL A 720      22.466  25.796   1.994  1.00  1.00           O  
ATOM   1103  N   THR A 721      23.336  25.786   4.069  1.00  1.00           N  
ATOM   1104  CA  THR A 721      24.339  26.741   3.751  1.00  1.00           C  
ATOM   1105  CB  THR A 721      25.196  27.123   4.927  1.00  1.00           C  
ATOM   1106  OG1 THR A 721      25.810  25.981   5.505  1.00  1.00           O  
ATOM   1107  CG2 THR A 721      24.320  27.829   5.968  1.00  1.00           C  
ATOM   1108  C   THR A 721      25.185  26.159   2.669  1.00  1.00           C  
ATOM   1109  O   THR A 721      25.614  26.883   1.778  1.00  1.00           O  
ATOM   1110  N   GLN A 722      25.446  24.836   2.686  1.00  1.00           N  
ATOM   1111  CA  GLN A 722      26.361  24.371   1.687  1.00  1.00           C  
ATOM   1112  CB  GLN A 722      26.856  22.922   1.837  1.00  1.00           C  
ATOM   1113  CG  GLN A 722      27.941  22.614   0.799  1.00  1.00           C  
ATOM   1114  CD  GLN A 722      28.802  21.456   1.280  1.00  1.00           C  
ATOM   1115  OE1 GLN A 722      29.735  21.049   0.589  1.00  1.00           O  
ATOM   1116  NE2 GLN A 722      28.507  20.930   2.499  1.00  1.00           N  
ATOM   1117  C   GLN A 722      25.801  24.563   0.312  1.00  1.00           C  
ATOM   1118  O   GLN A 722      26.482  25.173  -0.498  1.00  1.00           O  
ATOM   1119  N   PRO A 723      24.625  24.131  -0.046  1.00  1.00           N  
ATOM   1120  CA  PRO A 723      24.214  24.470  -1.374  1.00  1.00           C  
ATOM   1121  CD  PRO A 723      24.369  22.713   0.113  1.00  1.00           C  
ATOM   1122  CB  PRO A 723      23.020  23.575  -1.706  1.00  1.00           C  
ATOM   1123  CG  PRO A 723      23.010  22.522  -0.580  1.00  1.00           C  
ATOM   1124  C   PRO A 723      24.017  25.928  -1.646  1.00  1.00           C  
ATOM   1125  O   PRO A 723      24.094  26.323  -2.807  1.00  1.00           O  
ATOM   1126  N   SER A 724      23.750  26.741  -0.612  1.00  1.00           N  
ATOM   1127  CA  SER A 724      23.559  28.155  -0.758  1.00  1.00           C  
ATOM   1128  CB  SER A 724      23.113  28.824   0.552  1.00  1.00           C  
ATOM   1129  OG  SER A 724      21.871  28.287   0.979  1.00  1.00           O  
ATOM   1130  C   SER A 724      24.876  28.762  -1.107  1.00  1.00           C  
ATOM   1131  O   SER A 724      24.952  29.923  -1.492  1.00  1.00           O  
ATOM   1132  N   ASN A 725      25.964  28.015  -0.893  1.00  1.00           N  
ATOM   1133  CA  ASN A 725      27.268  28.485  -1.236  1.00  1.00           C  
ATOM   1134  CB  ASN A 725      27.787  29.508  -0.214  1.00  1.00           C  
ATOM   1135  CG  ASN A 725      29.122  30.065  -0.673  1.00  1.00           C  
ATOM   1136  OD1 ASN A 725      29.748  29.575  -1.611  1.00  1.00           O  
ATOM   1137  ND2 ASN A 725      29.581  31.130   0.032  1.00  1.00           N  
ATOM   1138  C   ASN A 725      28.124  27.271  -1.129  1.00  1.00           C  
ATOM   1139  O   ASN A 725      28.369  26.787  -0.024  1.00  1.00           O  
ATOM   1140  N   THR A 726      28.582  26.736  -2.273  1.00  1.00           N  
ATOM   1141  CA  THR A 726      29.419  25.574  -2.247  1.00  1.00           C  
ATOM   1142  CB  THR A 726      28.855  24.366  -2.965  1.00  1.00           C  
ATOM   1143  OG1 THR A 726      27.617  23.945  -2.422  1.00  1.00           O  
ATOM   1144  CG2 THR A 726      29.860  23.212  -2.846  1.00  1.00           C  
ATOM   1145  C   THR A 726      30.619  25.956  -3.045  1.00  1.00           C  
ATOM   1146  O   THR A 726      30.557  26.821  -3.917  1.00  1.00           O  
ATOM   1147  N   TYR A 727      31.752  25.313  -2.739  1.00  1.00           N  
ATOM   1148  CA  TYR A 727      32.979  25.519  -3.433  1.00  1.00           C  
ATOM   1149  CB  TYR A 727      34.024  26.361  -2.676  1.00  1.00           C  
ATOM   1150  CG  TYR A 727      33.535  27.765  -2.564  1.00  1.00           C  
ATOM   1151  CD1 TYR A 727      33.541  28.595  -3.662  1.00  1.00           C  
ATOM   1152  CD2 TYR A 727      33.098  28.260  -1.357  1.00  1.00           C  
ATOM   1153  CE1 TYR A 727      33.101  29.894  -3.563  1.00  1.00           C  
ATOM   1154  CE2 TYR A 727      32.657  29.557  -1.252  1.00  1.00           C  
ATOM   1155  CZ  TYR A 727      32.657  30.375  -2.356  1.00  1.00           C  
ATOM   1156  OH  TYR A 727      32.204  31.707  -2.249  1.00  1.00           O  
ATOM   1157  C   TYR A 727      33.550  24.149  -3.558  1.00  1.00           C  
ATOM   1158  O   TYR A 727      32.896  23.224  -4.037  1.00  1.00           O  
ATOM   1159  N   LYS A 728      34.814  23.989  -3.143  1.00  1.00           N  
ATOM   1160  CA  LYS A 728      35.424  22.702  -3.190  1.00  1.00           C  
ATOM   1161  CB  LYS A 728      36.930  22.708  -2.873  1.00  1.00           C  
ATOM   1162  CG  LYS A 728      37.753  23.572  -3.830  1.00  1.00           C  
ATOM   1163  CD  LYS A 728      37.663  23.125  -5.289  1.00  1.00           C  
ATOM   1164  CE  LYS A 728      38.373  21.799  -5.565  1.00  1.00           C  
ATOM   1165  NZ  LYS A 728      38.229  21.436  -6.992  1.00  1.00           N1+
ATOM   1166  C   LYS A 728      34.726  21.790  -2.220  1.00  1.00           C  
ATOM   1167  O   LYS A 728      33.811  22.164  -1.493  1.00  1.00           O  
ATOM   1168  N   ARG A 729      35.167  20.529  -2.213  1.00  1.00           N  
ATOM   1169  CA  ARG A 729      34.674  19.430  -1.441  1.00  1.00           C  
ATOM   1170  CB  ARG A 729      35.179  18.045  -1.872  1.00  1.00           C  
ATOM   1171  CG  ARG A 729      36.689  17.966  -1.863  1.00  1.00           C  
ATOM   1172  CD  ARG A 729      37.271  16.623  -1.450  1.00  1.00           C  
ATOM   1173  NE  ARG A 729      36.624  16.299  -0.152  1.00  1.00           N  
ATOM   1174  CZ  ARG A 729      36.660  15.023   0.326  1.00  1.00           C  
ATOM   1175  NH1 ARG A 729      37.390  14.092  -0.338  1.00  1.00           N  
ATOM   1176  NH2 ARG A 729      35.945  14.682   1.430  1.00  1.00           N  
ATOM   1177  C   ARG A 729      35.036  19.623  -0.009  1.00  1.00           C  
ATOM   1178  O   ARG A 729      35.168  18.637   0.704  1.00  1.00           O  
ATOM   1179  N   LYS A 730      35.305  20.871   0.425  1.00  1.00           N  
ATOM   1180  CA  LYS A 730      35.815  21.173   1.737  1.00  1.00           C  
ATOM   1181  CB  LYS A 730      35.108  20.562   2.957  1.00  1.00           C  
ATOM   1182  CG  LYS A 730      35.700  21.153   4.244  1.00  1.00           C  
ATOM   1183  CD  LYS A 730      34.916  20.877   5.524  1.00  1.00           C  
ATOM   1184  CE  LYS A 730      35.518  21.533   6.766  1.00  1.00           C  
ATOM   1185  NZ  LYS A 730      34.837  22.818   7.036  1.00  1.00           N1+
ATOM   1186  C   LYS A 730      37.243  20.770   1.744  1.00  1.00           C  
ATOM   1187  O   LYS A 730      37.703  19.968   2.555  1.00  1.00           O  
ATOM   1188  N   ASP A 731      37.951  21.333   0.747  1.00  1.00           N  
ATOM   1189  CA  ASP A 731      39.335  21.104   0.485  1.00  1.00           C  
ATOM   1190  CB  ASP A 731      39.656  21.122  -0.999  1.00  1.00           C  
ATOM   1191  CG  ASP A 731      38.967  19.895  -1.525  1.00  1.00           C  
ATOM   1192  OD1 ASP A 731      39.042  18.850  -0.822  1.00  1.00           O  
ATOM   1193  OD2 ASP A 731      38.352  19.991  -2.618  1.00  1.00           O  
ATOM   1194  C   ASP A 731      40.240  22.078   1.157  1.00  1.00           C  
ATOM   1195  O   ASP A 731      39.811  23.016   1.817  1.00  1.00           O  
ATOM   1196  N   VAL A 732      41.547  21.814   0.959  1.00  1.00           N  
ATOM   1197  CA  VAL A 732      42.733  22.395   1.534  1.00  1.00           C  
ATOM   1198  CB  VAL A 732      43.892  21.455   1.650  1.00  1.00           C  
ATOM   1199  CG1 VAL A 732      44.677  21.472   0.330  1.00  1.00           C  
ATOM   1200  CG2 VAL A 732      44.680  21.813   2.931  1.00  1.00           C  
ATOM   1201  C   VAL A 732      43.267  23.705   1.016  1.00  1.00           C  
ATOM   1202  O   VAL A 732      44.413  24.004   1.355  1.00  1.00           O  
ATOM   1203  N   CYS A 733      42.610  24.442   0.090  1.00  1.00           N  
ATOM   1204  CA  CYS A 733      43.242  25.679  -0.338  1.00  1.00           C  
ATOM   1205  CB  CYS A 733      42.337  26.523  -1.250  1.00  1.00           C  
ATOM   1206  SG  CYS A 733      41.975  25.695  -2.827  1.00  1.00           S  
ATOM   1207  C   CYS A 733      43.509  26.482   0.899  1.00  1.00           C  
ATOM   1208  O   CYS A 733      44.661  26.728   1.252  1.00  1.00           O  
ATOM   1209  N   TRP A 734      42.458  26.843   1.643  1.00  1.00           N  
ATOM   1210  CA  TRP A 734      42.753  27.386   2.929  1.00  1.00           C  
ATOM   1211  CB  TRP A 734      42.707  28.923   3.042  1.00  1.00           C  
ATOM   1212  CG  TRP A 734      43.780  29.462   3.975  1.00  1.00           C  
ATOM   1213  CD2 TRP A 734      43.641  29.963   5.320  1.00  1.00           C  
ATOM   1214  CD1 TRP A 734      45.103  29.598   3.661  1.00  1.00           C  
ATOM   1215  NE1 TRP A 734      45.794  30.139   4.714  1.00  1.00           N  
ATOM   1216  CE2 TRP A 734      44.911  30.376   5.740  1.00  1.00           C  
ATOM   1217  CE3 TRP A 734      42.551  30.080   6.136  1.00  1.00           C  
ATOM   1218  CZ2 TRP A 734      45.111  30.911   6.978  1.00  1.00           C  
ATOM   1219  CZ3 TRP A 734      42.757  30.619   7.388  1.00  1.00           C  
ATOM   1220  CH2 TRP A 734      44.012  31.026   7.796  1.00  1.00           C  
ATOM   1221  C   TRP A 734      41.622  26.793   3.672  1.00  1.00           C  
ATOM   1222  O   TRP A 734      40.576  26.555   3.068  1.00  1.00           O  
ATOM   1223  N   LEU A 735      41.761  26.472   4.964  1.00  1.00           N  
ATOM   1224  CA  LEU A 735      40.571  25.835   5.399  1.00  1.00           C  
ATOM   1225  CB  LEU A 735      40.656  24.303   5.353  1.00  1.00           C  
ATOM   1226  CG  LEU A 735      39.304  23.580   5.436  1.00  1.00           C  
ATOM   1227  CD1 LEU A 735      38.313  24.077   4.370  1.00  1.00           C  
ATOM   1228  CD2 LEU A 735      39.520  22.080   5.258  1.00  1.00           C  
ATOM   1229  C   LEU A 735      40.124  26.319   6.731  1.00  1.00           C  
ATOM   1230  O   LEU A 735      40.901  26.514   7.671  1.00  1.00           O  
ATOM   1231  N   ASN A 736      38.812  26.601   6.681  1.00  1.00           N  
ATOM   1232  CA  ASN A 736      37.753  26.957   7.558  1.00  1.00           C  
ATOM   1233  CB  ASN A 736      37.898  28.365   8.155  1.00  1.00           C  
ATOM   1234  CG  ASN A 736      37.116  28.383   9.461  1.00  1.00           C  
ATOM   1235  OD1 ASN A 736      36.928  27.342  10.088  1.00  1.00           O  
ATOM   1236  ND2 ASN A 736      36.659  29.590   9.889  1.00  1.00           N  
ATOM   1237  C   ASN A 736      36.652  26.988   6.564  1.00  1.00           C  
ATOM   1238  O   ASN A 736      35.488  26.771   6.897  1.00  1.00           O  
ATOM   1239  N   TRP A 737      37.055  27.141   5.273  1.00  1.00           N  
ATOM   1240  CA  TRP A 737      36.099  27.280   4.219  1.00  1.00           C  
ATOM   1241  CB  TRP A 737      35.201  26.043   4.186  1.00  1.00           C  
ATOM   1242  CG  TRP A 737      34.483  25.851   2.894  1.00  1.00           C  
ATOM   1243  CD2 TRP A 737      35.119  25.159   1.821  1.00  1.00           C  
ATOM   1244  CD1 TRP A 737      33.245  26.223   2.456  1.00  1.00           C  
ATOM   1245  NE1 TRP A 737      33.072  25.801   1.160  1.00  1.00           N  
ATOM   1246  CE2 TRP A 737      34.220  25.146   0.764  1.00  1.00           C  
ATOM   1247  CE3 TRP A 737      36.358  24.587   1.734  1.00  1.00           C  
ATOM   1248  CZ2 TRP A 737      34.552  24.555  -0.406  1.00  1.00           C  
ATOM   1249  CZ3 TRP A 737      36.692  23.980   0.548  1.00  1.00           C  
ATOM   1250  CH2 TRP A 737      35.795  23.973  -0.493  1.00  1.00           C  
ATOM   1251  C   TRP A 737      35.294  28.428   4.747  1.00  1.00           C  
ATOM   1252  O   TRP A 737      34.111  28.288   5.043  1.00  1.00           O  
ATOM   1253  N   SER A 738      35.964  29.588   4.903  1.00  1.00           N  
ATOM   1254  CA  SER A 738      35.525  30.675   5.725  1.00  1.00           C  
ATOM   1255  CB  SER A 738      36.620  31.728   5.964  1.00  1.00           C  
ATOM   1256  OG  SER A 738      37.711  31.157   6.668  1.00  1.00           O  
ATOM   1257  C   SER A 738      34.337  31.419   5.228  1.00  1.00           C  
ATOM   1258  O   SER A 738      34.429  32.532   4.719  1.00  1.00           O  
ATOM   1259  N   ASN A 739      33.158  30.835   5.441  1.00  1.00           N  
ATOM   1260  CA  ASN A 739      31.933  31.518   5.165  1.00  1.00           C  
ATOM   1261  CB  ASN A 739      30.710  30.593   5.066  1.00  1.00           C  
ATOM   1262  CG  ASN A 739      30.776  29.860   3.732  1.00  1.00           C  
ATOM   1263  OD1 ASN A 739      30.913  28.640   3.675  1.00  1.00           O  
ATOM   1264  ND2 ASN A 739      30.666  30.630   2.616  1.00  1.00           N  
ATOM   1265  C   ASN A 739      31.719  32.529   6.245  1.00  1.00           C  
ATOM   1266  O   ASN A 739      30.984  33.498   6.070  1.00  1.00           O  
ATOM   1267  N   GLY A 740      32.363  32.319   7.410  1.00  1.00           N  
ATOM   1268  CA  GLY A 740      32.140  33.191   8.521  1.00  1.00           C  
ATOM   1269  C   GLY A 740      30.798  32.842   9.065  1.00  1.00           C  
ATOM   1270  O   GLY A 740      30.691  32.070  10.015  1.00  1.00           O  
ATOM   1271  N   SER A 741      29.730  33.401   8.472  1.00  1.00           N  
ATOM   1272  CA  SER A 741      28.414  33.178   9.001  1.00  1.00           C  
ATOM   1273  CB  SER A 741      27.320  33.876   8.174  1.00  1.00           C  
ATOM   1274  OG  SER A 741      26.041  33.625   8.740  1.00  1.00           O  
ATOM   1275  C   SER A 741      28.092  31.710   9.016  1.00  1.00           C  
ATOM   1276  O   SER A 741      27.678  31.167  10.037  1.00  1.00           O  
ATOM   1277  N   LYS A 742      28.274  31.021   7.877  1.00  1.00           N  
ATOM   1278  CA  LYS A 742      27.911  29.633   7.757  1.00  1.00           C  
ATOM   1279  CB  LYS A 742      28.057  29.198   6.287  1.00  1.00           C  
ATOM   1280  CG  LYS A 742      27.926  27.719   5.967  1.00  1.00           C  
ATOM   1281  CD  LYS A 742      28.076  27.506   4.461  1.00  1.00           C  
ATOM   1282  CE  LYS A 742      28.223  26.058   4.017  1.00  1.00           C  
ATOM   1283  NZ  LYS A 742      28.551  26.045   2.579  1.00  1.00           N1+
ATOM   1284  C   LYS A 742      28.732  28.759   8.680  1.00  1.00           C  
ATOM   1285  O   LYS A 742      28.134  27.982   9.424  1.00  1.00           O  
ATOM   1286  N   PRO A 743      30.054  28.813   8.697  1.00  1.00           N  
ATOM   1287  CA  PRO A 743      30.734  28.012   9.674  1.00  1.00           C  
ATOM   1288  CD  PRO A 743      30.789  28.734   7.445  1.00  1.00           C  
ATOM   1289  CB  PRO A 743      32.179  27.855   9.218  1.00  1.00           C  
ATOM   1290  CG  PRO A 743      32.021  27.845   7.694  1.00  1.00           C  
ATOM   1291  C   PRO A 743      30.546  28.439  11.092  1.00  1.00           C  
ATOM   1292  O   PRO A 743      30.679  27.610  11.991  1.00  1.00           O  
ATOM   1293  N   LEU A 744      30.253  29.722  11.346  1.00  1.00           N  
ATOM   1294  CA  LEU A 744      30.070  30.057  12.726  1.00  1.00           C  
ATOM   1295  CB  LEU A 744      29.893  31.571  12.951  1.00  1.00           C  
ATOM   1296  CG  LEU A 744      29.884  32.052  14.422  1.00  1.00           C  
ATOM   1297  CD1 LEU A 744      29.770  33.580  14.476  1.00  1.00           C  
ATOM   1298  CD2 LEU A 744      28.793  31.392  15.281  1.00  1.00           C  
ATOM   1299  C   LEU A 744      28.842  29.338  13.184  1.00  1.00           C  
ATOM   1300  O   LEU A 744      28.804  28.767  14.271  1.00  1.00           O  
ATOM   1301  N   LEU A 745      27.807  29.341  12.332  1.00  1.00           N  
ATOM   1302  CA  LEU A 745      26.524  28.765  12.584  1.00  1.00           C  
ATOM   1303  CB  LEU A 745      25.490  29.227  11.553  1.00  1.00           C  
ATOM   1304  CG  LEU A 745      25.174  30.721  11.693  1.00  1.00           C  
ATOM   1305  CD1 LEU A 745      24.094  31.167  10.694  1.00  1.00           C  
ATOM   1306  CD2 LEU A 745      24.840  31.068  13.153  1.00  1.00           C  
ATOM   1307  C   LEU A 745      26.619  27.272  12.632  1.00  1.00           C  
ATOM   1308  O   LEU A 745      25.700  26.623  13.127  1.00  1.00           O  
ATOM   1309  N   ALA A 746      27.668  26.677  12.029  1.00  1.00           N  
ATOM   1310  CA  ALA A 746      27.840  25.253  12.108  1.00  1.00           C  
ATOM   1311  CB  ALA A 746      28.249  24.616  10.768  1.00  1.00           C  
ATOM   1312  C   ALA A 746      28.948  24.979  13.095  1.00  1.00           C  
ATOM   1313  O   ALA A 746      30.117  25.303  12.886  1.00  1.00           O  
ATOM   1314  N   PHE A 747      28.543  24.408  14.238  1.00  1.00           N  
ATOM   1315  CA  PHE A 747      29.278  23.926  15.371  1.00  1.00           C  
ATOM   1316  CB  PHE A 747      29.694  22.449  15.437  1.00  1.00           C  
ATOM   1317  CG  PHE A 747      30.356  21.790  14.286  1.00  1.00           C  
ATOM   1318  CD1 PHE A 747      31.723  21.782  14.184  1.00  1.00           C  
ATOM   1319  CD2 PHE A 747      29.603  21.121  13.348  1.00  1.00           C  
ATOM   1320  CE1 PHE A 747      32.334  21.153  13.129  1.00  1.00           C  
ATOM   1321  CE2 PHE A 747      30.209  20.487  12.294  1.00  1.00           C  
ATOM   1322  CZ  PHE A 747      31.578  20.509  12.182  1.00  1.00           C  
ATOM   1323  C   PHE A 747      30.246  24.788  16.110  1.00  1.00           C  
ATOM   1324  O   PHE A 747      31.145  24.250  16.758  1.00  1.00           O  
ATOM   1325  N   VAL A 748      30.153  26.126  16.054  1.00  1.00           N  
ATOM   1326  CA  VAL A 748      30.982  26.820  17.011  1.00  1.00           C  
ATOM   1327  CB  VAL A 748      31.457  28.180  16.570  1.00  1.00           C  
ATOM   1328  CG1 VAL A 748      32.218  28.005  15.246  1.00  1.00           C  
ATOM   1329  CG2 VAL A 748      30.289  29.174  16.530  1.00  1.00           C  
ATOM   1330  C   VAL A 748      30.246  26.954  18.310  1.00  1.00           C  
ATOM   1331  O   VAL A 748      30.794  26.759  19.394  1.00  1.00           O  
ATOM   1332  N   VAL A 749      28.950  27.296  18.199  1.00  1.00           N  
ATOM   1333  CA  VAL A 749      28.081  27.589  19.300  1.00  1.00           C  
ATOM   1334  CB  VAL A 749      26.718  27.919  18.783  1.00  1.00           C  
ATOM   1335  CG1 VAL A 749      25.782  28.039  19.977  1.00  1.00           C  
ATOM   1336  CG2 VAL A 749      26.791  29.182  17.906  1.00  1.00           C  
ATOM   1337  C   VAL A 749      27.941  26.405  20.209  1.00  1.00           C  
ATOM   1338  O   VAL A 749      28.264  26.534  21.388  1.00  1.00           O  
ATOM   1339  N   PRO A 750      27.490  25.252  19.751  1.00  1.00           N  
ATOM   1340  CA  PRO A 750      27.293  24.133  20.622  1.00  1.00           C  
ATOM   1341  CD  PRO A 750      27.367  24.877  18.347  1.00  1.00           C  
ATOM   1342  CB  PRO A 750      26.703  23.022  19.752  1.00  1.00           C  
ATOM   1343  CG  PRO A 750      27.240  23.341  18.347  1.00  1.00           C  
ATOM   1344  C   PRO A 750      28.570  23.729  21.281  1.00  1.00           C  
ATOM   1345  O   PRO A 750      28.524  23.301  22.430  1.00  1.00           O  
ATOM   1346  N   ALA A 751      29.712  23.837  20.580  1.00  1.00           N  
ATOM   1347  CA  ALA A 751      30.974  23.434  21.120  1.00  1.00           C  
ATOM   1348  CB  ALA A 751      32.097  23.503  20.072  1.00  1.00           C  
ATOM   1349  C   ALA A 751      31.322  24.300  22.290  1.00  1.00           C  
ATOM   1350  O   ALA A 751      31.829  23.815  23.297  1.00  1.00           O  
ATOM   1351  N   LEU A 752      31.065  25.615  22.196  1.00  1.00           N  
ATOM   1352  CA  LEU A 752      31.407  26.502  23.269  1.00  1.00           C  
ATOM   1353  CB  LEU A 752      31.278  27.987  22.874  1.00  1.00           C  
ATOM   1354  CG  LEU A 752      29.860  28.467  22.509  1.00  1.00           C  
ATOM   1355  CD1 LEU A 752      28.989  28.688  23.758  1.00  1.00           C  
ATOM   1356  CD2 LEU A 752      29.913  29.687  21.580  1.00  1.00           C  
ATOM   1357  C   LEU A 752      30.572  26.205  24.470  1.00  1.00           C  
ATOM   1358  O   LEU A 752      31.075  26.206  25.591  1.00  1.00           O  
ATOM   1359  N   ALA A 753      29.271  25.931  24.265  1.00  1.00           N  
ATOM   1360  CA  ALA A 753      28.382  25.697  25.361  1.00  1.00           C  
ATOM   1361  CB  ALA A 753      26.931  25.489  24.902  1.00  1.00           C  
ATOM   1362  C   ALA A 753      28.809  24.462  26.071  1.00  1.00           C  
ATOM   1363  O   ALA A 753      28.835  24.407  27.296  1.00  1.00           O  
ATOM   1364  N   ILE A 754      29.166  23.435  25.292  1.00  1.00           N  
ATOM   1365  CA  ILE A 754      29.498  22.158  25.808  1.00  1.00           C  
ATOM   1366  CB  ILE A 754      29.473  21.196  24.655  1.00  1.00           C  
ATOM   1367  CG2 ILE A 754      30.715  21.376  23.792  1.00  1.00           C  
ATOM   1368  CG1 ILE A 754      29.275  19.785  25.136  1.00  1.00           C  
ATOM   1369  CD1 ILE A 754      28.612  18.881  24.098  1.00  1.00           C  
ATOM   1370  C   ILE A 754      30.771  22.260  26.602  1.00  1.00           C  
ATOM   1371  O   ILE A 754      30.890  21.658  27.667  1.00  1.00           O  
ATOM   1372  N   VAL A 755      31.757  23.047  26.132  1.00  1.00           N  
ATOM   1373  CA  VAL A 755      32.989  23.183  26.851  1.00  1.00           C  
ATOM   1374  CB  VAL A 755      34.039  23.911  26.065  1.00  1.00           C  
ATOM   1375  CG1 VAL A 755      35.313  24.018  26.920  1.00  1.00           C  
ATOM   1376  CG2 VAL A 755      34.256  23.137  24.754  1.00  1.00           C  
ATOM   1377  C   VAL A 755      32.738  23.856  28.164  1.00  1.00           C  
ATOM   1378  O   VAL A 755      33.317  23.467  29.176  1.00  1.00           O  
ATOM   1379  N   ALA A 756      31.860  24.876  28.190  1.00  1.00           N  
ATOM   1380  CA  ALA A 756      31.577  25.605  29.392  1.00  1.00           C  
ATOM   1381  CB  ALA A 756      30.592  26.762  29.154  1.00  1.00           C  
ATOM   1382  C   ALA A 756      30.961  24.688  30.400  1.00  1.00           C  
ATOM   1383  O   ALA A 756      31.335  24.717  31.570  1.00  1.00           O  
ATOM   1384  N   VAL A 757      30.002  23.842  29.978  1.00  1.00           N  
ATOM   1385  CA  VAL A 757      29.340  22.987  30.916  1.00  1.00           C  
ATOM   1386  CB  VAL A 757      28.175  22.233  30.343  1.00  1.00           C  
ATOM   1387  CG1 VAL A 757      27.109  23.243  29.882  1.00  1.00           C  
ATOM   1388  CG2 VAL A 757      28.682  21.296  29.242  1.00  1.00           C  
ATOM   1389  C   VAL A 757      30.324  22.007  31.463  1.00  1.00           C  
ATOM   1390  O   VAL A 757      30.294  21.697  32.649  1.00  1.00           O  
ATOM   1391  N   ASN A 758      31.236  21.495  30.620  1.00  1.00           N  
ATOM   1392  CA  ASN A 758      32.197  20.532  31.053  1.00  1.00           C  
ATOM   1393  CB  ASN A 758      33.015  19.945  29.890  1.00  1.00           C  
ATOM   1394  CG  ASN A 758      32.144  18.881  29.219  1.00  1.00           C  
ATOM   1395  OD1 ASN A 758      31.884  17.834  29.813  1.00  1.00           O  
ATOM   1396  ND2 ASN A 758      31.685  19.142  27.968  1.00  1.00           N  
ATOM   1397  C   ASN A 758      33.099  21.127  32.090  1.00  1.00           C  
ATOM   1398  O   ASN A 758      33.437  20.452  33.059  1.00  1.00           O  
ATOM   1399  N   PHE A 759      33.517  22.398  31.946  1.00  1.00           N  
ATOM   1400  CA  PHE A 759      34.374  22.962  32.947  1.00  1.00           C  
ATOM   1401  CB  PHE A 759      34.990  24.325  32.598  1.00  1.00           C  
ATOM   1402  CG  PHE A 759      36.129  24.028  31.682  1.00  1.00           C  
ATOM   1403  CD1 PHE A 759      37.308  23.524  32.184  1.00  1.00           C  
ATOM   1404  CD2 PHE A 759      36.026  24.252  30.331  1.00  1.00           C  
ATOM   1405  CE1 PHE A 759      38.367  23.245  31.353  1.00  1.00           C  
ATOM   1406  CE2 PHE A 759      37.082  23.976  29.494  1.00  1.00           C  
ATOM   1407  CZ  PHE A 759      38.255  23.471  30.003  1.00  1.00           C  
ATOM   1408  C   PHE A 759      33.650  23.058  34.247  1.00  1.00           C  
ATOM   1409  O   PHE A 759      34.217  22.755  35.292  1.00  1.00           O  
ATOM   1410  N   VAL A 760      32.373  23.469  34.236  1.00  1.00           N  
ATOM   1411  CA  VAL A 760      31.698  23.610  35.489  1.00  1.00           C  
ATOM   1412  CB  VAL A 760      30.322  24.208  35.384  1.00  1.00           C  
ATOM   1413  CG1 VAL A 760      29.352  23.217  34.722  1.00  1.00           C  
ATOM   1414  CG2 VAL A 760      29.903  24.651  36.794  1.00  1.00           C  
ATOM   1415  C   VAL A 760      31.600  22.270  36.140  1.00  1.00           C  
ATOM   1416  O   VAL A 760      31.789  22.158  37.349  1.00  1.00           O  
ATOM   1417  N   VAL A 761      31.307  21.212  35.362  1.00  1.00           N  
ATOM   1418  CA  VAL A 761      31.165  19.919  35.951  1.00  1.00           C  
ATOM   1419  CB  VAL A 761      30.600  18.875  35.029  1.00  1.00           C  
ATOM   1420  CG1 VAL A 761      31.506  18.654  33.809  1.00  1.00           C  
ATOM   1421  CG2 VAL A 761      30.411  17.618  35.876  1.00  1.00           C  
ATOM   1422  C   VAL A 761      32.475  19.464  36.516  1.00  1.00           C  
ATOM   1423  O   VAL A 761      32.505  18.859  37.582  1.00  1.00           O  
ATOM   1424  N   VAL A 762      33.599  19.748  35.834  1.00  1.00           N  
ATOM   1425  CA  VAL A 762      34.881  19.308  36.297  1.00  1.00           C  
ATOM   1426  CB  VAL A 762      35.992  19.607  35.331  1.00  1.00           C  
ATOM   1427  CG1 VAL A 762      37.333  19.295  35.998  1.00  1.00           C  
ATOM   1428  CG2 VAL A 762      35.773  18.757  34.071  1.00  1.00           C  
ATOM   1429  C   VAL A 762      35.189  19.928  37.626  1.00  1.00           C  
ATOM   1430  O   VAL A 762      35.708  19.254  38.511  1.00  1.00           O  
ATOM   1431  N   LEU A 763      34.882  21.223  37.819  1.00  1.00           N  
ATOM   1432  CA  LEU A 763      35.170  21.840  39.082  1.00  1.00           C  
ATOM   1433  CB  LEU A 763      34.907  23.353  39.092  1.00  1.00           C  
ATOM   1434  CG  LEU A 763      36.000  24.157  38.362  1.00  1.00           C  
ATOM   1435  CD1 LEU A 763      36.217  23.666  36.925  1.00  1.00           C  
ATOM   1436  CD2 LEU A 763      35.705  25.662  38.420  1.00  1.00           C  
ATOM   1437  C   LEU A 763      34.343  21.199  40.150  1.00  1.00           C  
ATOM   1438  O   LEU A 763      34.814  20.987  41.264  1.00  1.00           O  
ATOM   1439  N   LEU A 764      33.080  20.876  39.838  1.00  1.00           N  
ATOM   1440  CA  LEU A 764      32.200  20.294  40.804  1.00  1.00           C  
ATOM   1441  CB  LEU A 764      30.795  20.084  40.222  1.00  1.00           C  
ATOM   1442  CG  LEU A 764      29.791  19.477  41.212  1.00  1.00           C  
ATOM   1443  CD1 LEU A 764      29.500  20.439  42.376  1.00  1.00           C  
ATOM   1444  CD2 LEU A 764      28.517  19.018  40.488  1.00  1.00           C  
ATOM   1445  C   LEU A 764      32.742  18.956  41.201  1.00  1.00           C  
ATOM   1446  O   LEU A 764      32.766  18.619  42.379  1.00  1.00           O  
ATOM   1447  N   VAL A 765      33.205  18.152  40.228  1.00  1.00           N  
ATOM   1448  CA  VAL A 765      33.688  16.841  40.531  1.00  1.00           C  
ATOM   1449  CB  VAL A 765      33.969  15.990  39.323  1.00  1.00           C  
ATOM   1450  CG1 VAL A 765      32.661  15.862  38.523  1.00  1.00           C  
ATOM   1451  CG2 VAL A 765      35.150  16.566  38.531  1.00  1.00           C  
ATOM   1452  C   VAL A 765      34.914  16.920  41.387  1.00  1.00           C  
ATOM   1453  O   VAL A 765      35.075  16.103  42.287  1.00  1.00           O  
ATOM   1454  N   LEU A 766      35.820  17.888  41.150  1.00  1.00           N  
ATOM   1455  CA  LEU A 766      37.008  17.919  41.954  1.00  1.00           C  
ATOM   1456  CB  LEU A 766      38.093  18.902  41.496  1.00  1.00           C  
ATOM   1457  CG  LEU A 766      39.384  18.746  42.325  1.00  1.00           C  
ATOM   1458  CD1 LEU A 766      39.960  17.325  42.194  1.00  1.00           C  
ATOM   1459  CD2 LEU A 766      40.413  19.828  41.970  1.00  1.00           C  
ATOM   1460  C   LEU A 766      36.637  18.236  43.368  1.00  1.00           C  
ATOM   1461  O   LEU A 766      37.214  17.683  44.304  1.00  1.00           O  
ATOM   1462  N   THR A 767      35.657  19.137  43.577  1.00  1.00           N  
ATOM   1463  CA  THR A 767      35.335  19.475  44.933  1.00  1.00           C  
ATOM   1464  CB  THR A 767      34.342  20.597  45.082  1.00  1.00           C  
ATOM   1465  OG1 THR A 767      34.305  21.026  46.436  1.00  1.00           O  
ATOM   1466  CG2 THR A 767      32.943  20.133  44.648  1.00  1.00           C  
ATOM   1467  C   THR A 767      34.798  18.254  45.604  1.00  1.00           C  
ATOM   1468  O   THR A 767      35.120  17.987  46.760  1.00  1.00           O  
ATOM   1469  N   LYS A 768      33.964  17.473  44.893  1.00  1.00           N  
ATOM   1470  CA  LYS A 768      33.408  16.285  45.455  1.00  1.00           C  
ATOM   1471  CB  LYS A 768      32.375  15.597  44.554  1.00  1.00           C  
ATOM   1472  CG  LYS A 768      31.023  16.308  44.557  1.00  1.00           C  
ATOM   1473  CD  LYS A 768      30.078  15.822  43.462  1.00  1.00           C  
ATOM   1474  CE  LYS A 768      28.710  16.505  43.501  1.00  1.00           C  
ATOM   1475  NZ  LYS A 768      28.039  16.189  44.780  1.00  1.00           N1+
ATOM   1476  C   LYS A 768      34.498  15.311  45.728  1.00  1.00           C  
ATOM   1477  O   LYS A 768      34.467  14.635  46.741  1.00  1.00           O  
ATOM   1478  N   LEU A 769      35.513  15.197  44.868  1.00  1.00           N  
ATOM   1479  CA  LEU A 769      36.514  14.209  45.125  1.00  1.00           C  
ATOM   1480  CB  LEU A 769      37.541  14.093  43.987  1.00  1.00           C  
ATOM   1481  CG  LEU A 769      38.488  12.888  44.107  1.00  1.00           C  
ATOM   1482  CD1 LEU A 769      37.720  11.560  44.047  1.00  1.00           C  
ATOM   1483  CD2 LEU A 769      39.600  12.966  43.055  1.00  1.00           C  
ATOM   1484  C   LEU A 769      37.188  14.554  46.419  1.00  1.00           C  
ATOM   1485  O   LEU A 769      37.530  13.666  47.195  1.00  1.00           O  
ATOM   1486  N   TRP A 770      37.393  15.858  46.695  1.00  1.00           N  
ATOM   1487  CA  TRP A 770      38.035  16.254  47.915  1.00  1.00           C  
ATOM   1488  CB  TRP A 770      38.416  17.740  47.974  1.00  1.00           C  
ATOM   1489  CG  TRP A 770      39.692  18.001  47.220  1.00  1.00           C  
ATOM   1490  CD2 TRP A 770      40.981  18.066  47.851  1.00  1.00           C  
ATOM   1491  CD1 TRP A 770      39.901  18.188  45.888  1.00  1.00           C  
ATOM   1492  NE1 TRP A 770      41.243  18.357  45.645  1.00  1.00           N  
ATOM   1493  CE2 TRP A 770      41.919  18.288  46.846  1.00  1.00           C  
ATOM   1494  CE3 TRP A 770      41.349  17.950  49.160  1.00  1.00           C  
ATOM   1495  CZ2 TRP A 770      43.248  18.397  47.135  1.00  1.00           C  
ATOM   1496  CZ3 TRP A 770      42.691  18.062  49.450  1.00  1.00           C  
ATOM   1497  CH2 TRP A 770      43.623  18.282  48.456  1.00  1.00           C  
ATOM   1498  C   TRP A 770      37.215  15.896  49.120  1.00  1.00           C  
ATOM   1499  O   TRP A 770      37.773  15.417  50.105  1.00  1.00           O  
ATOM   1500  N   ARG A 771      35.883  16.114  49.113  1.00  1.00           N  
ATOM   1501  CA  ARG A 771      35.177  15.783  50.320  1.00  1.00           C  
ATOM   1502  CB  ARG A 771      33.704  16.245  50.351  1.00  1.00           C  
ATOM   1503  CG  ARG A 771      33.556  17.736  50.666  1.00  1.00           C  
ATOM   1504  CD  ARG A 771      32.115  18.183  50.919  1.00  1.00           C  
ATOM   1505  NE  ARG A 771      31.404  18.184  49.610  1.00  1.00           N  
ATOM   1506  CZ  ARG A 771      30.077  18.504  49.557  1.00  1.00           C  
ATOM   1507  NH1 ARG A 771      29.394  18.788  50.703  1.00  1.00           N  
ATOM   1508  NH2 ARG A 771      29.436  18.547  48.353  1.00  1.00           N  
ATOM   1509  C   ARG A 771      35.286  14.302  50.562  1.00  1.00           C  
ATOM   1510  O   ARG A 771      35.631  13.892  51.666  1.00  1.00           O  
ATOM   1511  N   PRO A 772      35.020  13.480  49.584  1.00  1.00           N  
ATOM   1512  CA  PRO A 772      35.303  12.099  49.779  1.00  1.00           C  
ATOM   1513  CD  PRO A 772      33.645  13.493  49.121  1.00  1.00           C  
ATOM   1514  CB  PRO A 772      34.718  11.385  48.566  1.00  1.00           C  
ATOM   1515  CG  PRO A 772      33.586  12.326  48.112  1.00  1.00           C  
ATOM   1516  C   PRO A 772      36.712  11.747  50.083  1.00  1.00           C  
ATOM   1517  O   PRO A 772      36.910  10.649  50.575  1.00  1.00           O  
ATOM   1518  N   THR A 773      37.720  12.568  49.757  1.00  1.00           N  
ATOM   1519  CA  THR A 773      39.040  12.191  50.168  1.00  1.00           C  
ATOM   1520  CB  THR A 773      40.108  13.099  49.642  1.00  1.00           C  
ATOM   1521  OG1 THR A 773      40.059  13.157  48.223  1.00  1.00           O  
ATOM   1522  CG2 THR A 773      41.466  12.541  50.103  1.00  1.00           C  
ATOM   1523  C   THR A 773      39.104  12.283  51.664  1.00  1.00           C  
ATOM   1524  O   THR A 773      39.604  11.380  52.329  1.00  1.00           O  
ATOM   1525  N   VAL A 774      38.580  13.382  52.246  1.00  1.00           N  
ATOM   1526  CA  VAL A 774      38.700  13.555  53.666  1.00  1.00           C  
ATOM   1527  CB  VAL A 774      38.216  14.884  54.167  1.00  1.00           C  
ATOM   1528  CG1 VAL A 774      36.709  15.012  53.919  1.00  1.00           C  
ATOM   1529  CG2 VAL A 774      38.598  14.998  55.653  1.00  1.00           C  
ATOM   1530  C   VAL A 774      37.943  12.477  54.378  1.00  1.00           C  
ATOM   1531  O   VAL A 774      38.416  11.972  55.407  1.00  1.00           O  
ATOM   1532  HN  VAL A 774      38.107  14.077  51.687  1.00  1.00           H  
ATOM   1533  N   GLY A 775      36.774  12.112  53.853  1.00  0.00           N  
ATOM   1534  CA  GLY A 775      35.946  11.082  54.445  1.00  0.00           C  
ATOM   1535  C   GLY A 775      36.651   9.734  54.385  1.00  0.00           C  
ATOM   1536  O   GLY A 775      36.562   8.952  55.343  1.00  0.00           O  
ATOM   1537  HN  GLY A 775      36.458  12.565  53.019  1.00  0.00           H  
ATOM   1538  HA1 GLY A 775      35.005  11.020  53.899  1.00  0.00           H  
ATOM   1539  HA2 GLY A 775      35.746  11.336  55.486  1.00  0.00           H  
ATOM   1540  N   GLU A 776      37.162   9.446  53.134  1.00  0.00           N  
ATOM   1541  CA  GLU A 776      37.579   8.112  52.570  1.00  0.00           C  
ATOM   1542  CB  GLU A 776      36.301   7.840  51.679  1.00  0.00           C  
ATOM   1543  CG  GLU A 776      36.322   6.611  50.736  1.00  0.00           C  
ATOM   1544  CD  GLU A 776      36.502   5.299  51.369  1.00  0.00           C  
ATOM   1545  OE1 GLU A 776      35.744   4.230  50.740  1.00  0.00           O  
ATOM   1546  OE2 GLU A 776      37.697   5.050  52.129  1.00  0.00           O  
ATOM   1547  C   GLU A 776      38.752   8.183  51.560  1.00  0.00           C  
ATOM   1548  O   GLU A 776      39.219   9.256  51.161  1.00  0.00           O  
ATOM   1549  HN  GLU A 776      37.095  10.188  52.461  1.00  0.00           H  
ATOM   1550  HA  GLU A 776      37.666   7.252  53.277  1.00  0.00           H  
ATOM   1551  HB1 GLU A 776      36.175   8.705  51.026  1.00  0.00           H  
ATOM   1552  HB2 GLU A 776      35.435   7.761  52.346  1.00  0.00           H  
ATOM   1553  HG1 GLU A 776      37.167   6.757  50.050  1.00  0.00           H  
ATOM   1554  HG2 GLU A 776      35.401   6.582  50.153  1.00  0.00           H  
ATOM   1555  N   ARG A 777      39.160   6.996  51.118  1.00  0.00           N  
ATOM   1556  CA  ARG A 777      40.119   6.634  50.098  1.00  0.00           C  
ATOM   1557  CB  ARG A 777      41.472   6.833  50.800  1.00  0.00           C  
ATOM   1558  CG  ARG A 777      41.505   5.948  52.066  1.00  0.00           C  
ATOM   1559  CD  ARG A 777      42.782   6.166  52.827  1.00  0.00           C  
ATOM   1560  NE  ARG A 777      42.834   7.557  53.244  1.00  0.00           N  
ATOM   1561  CZ  ARG A 777      41.900   8.089  54.210  1.00  0.00           C  
ATOM   1562  NH1 ARG A 777      41.895   9.495  54.418  1.00  0.00           N  
ATOM   1563  NH2 ARG A 777      41.010   7.248  54.946  1.00  0.00           N  
ATOM   1564  C   ARG A 777      39.886   5.094  49.684  1.00  0.00           C  
ATOM   1565  O   ARG A 777      39.956   4.175  50.510  1.00  0.00           O  
ATOM   1566  HN  ARG A 777      38.690   6.248  51.521  1.00  0.00           H  
ATOM   1567  HA  ARG A 777      40.030   7.282  49.230  1.00  0.00           H  
ATOM   1568  HB1 ARG A 777      41.572   7.889  51.090  1.00  0.00           H  
ATOM   1569  HB2 ARG A 777      42.295   6.559  50.125  1.00  0.00           H  
ATOM   1570  HG1 ARG A 777      41.438   4.893  51.778  1.00  0.00           H  
ATOM   1571  HG2 ARG A 777      40.650   6.201  52.710  1.00  0.00           H  
ATOM   1572  HD1 ARG A 777      43.646   5.919  52.183  1.00  0.00           H  
ATOM   1573  HD2 ARG A 777      42.759   5.517  53.712  1.00  0.00           H  
ATOM   1574  HE  ARG A 777      43.533   8.171  52.838  1.00  0.00           H  
ATOM   1575 1HH1 ARG A 777      42.528  10.081  53.908  1.00  0.00           H  
ATOM   1576 2HH1 ARG A 777      41.259   9.914  55.066  1.00  0.00           H  
ATOM   1577 1HH2 ARG A 777      40.390   7.629  55.615  1.00  0.00           H  
ATOM   1578 2HH2 ARG A 777      41.010   6.285  54.810  1.00  0.00           H  
ATOM   1579  N   LEU A 778      39.587   4.777  48.427  1.00  0.00           N  
ATOM   1580  CA  LEU A 778      39.275   3.403  48.009  1.00  0.00           C  
ATOM   1581  CB  LEU A 778      40.511   2.427  48.165  1.00  0.00           C  
ATOM   1582  CG  LEU A 778      40.333   1.007  47.520  1.00  0.00           C  
ATOM   1583  CD1 LEU A 778      40.101   1.123  46.038  1.00  0.00           C  
ATOM   1584  CD2 LEU A 778      41.614   0.170  47.737  1.00  0.00           C  
ATOM   1585  C   LEU A 778      37.883   3.226  48.710  1.00  0.00           C  
ATOM   1586  O   LEU A 778      37.246   4.302  48.663  1.00  0.00           O  
ATOM   1587  HN  LEU A 778      39.521   5.528  47.743  1.00  0.00           H  
ATOM   1588  HA  LEU A 778      39.067   3.500  46.955  1.00  0.00           H  
ATOM   1589  HB1 LEU A 778      40.738   2.335  49.234  1.00  0.00           H  
ATOM   1590  HB2 LEU A 778      41.373   2.879  47.645  1.00  0.00           H  
ATOM   1591  HG  LEU A 778      39.496   0.493  47.971  1.00  0.00           H  
ATOM   1592 1HD1 LEU A 778      39.188   1.698  45.835  1.00  0.00           H  
ATOM   1593 2HD1 LEU A 778      40.958   1.620  45.569  1.00  0.00           H  
ATOM   1594 3HD1 LEU A 778      39.990   0.115  45.624  1.00  0.00           H  
ATOM   1595 1HD2 LEU A 778      42.471   0.672  47.263  1.00  0.00           H  
ATOM   1596 2HD2 LEU A 778      41.802   0.061  48.814  1.00  0.00           H  
ATOM   1597 3HD2 LEU A 778      41.481  -0.826  47.287  1.00  0.00           H  
ATOM   1598  N   SER A 779      37.211   2.224  49.420  1.00  0.00           N  
ATOM   1599  CA  SER A 779      37.508   0.792  49.884  1.00  0.00           C  
ATOM   1600  CB  SER A 779      38.896   0.513  50.592  1.00  0.00           C  
ATOM   1601  OG  SER A 779      38.981  -0.843  51.071  1.00  0.00           O  
ATOM   1602  C   SER A 779      36.936  -0.240  48.754  1.00  0.00           C  
ATOM   1603  O   SER A 779      35.959   0.120  48.081  1.00  0.00           O  
ATOM   1604  HN  SER A 779      36.327   2.580  49.787  1.00  0.00           H  
ATOM   1605  HA  SER A 779      36.786   0.658  50.707  1.00  0.00           H  
ATOM   1606  HB1 SER A 779      39.007   1.214  51.441  1.00  0.00           H  
ATOM   1607  HB2 SER A 779      39.689   0.674  49.928  1.00  0.00           H  
ATOM   1608  HG  SER A 779      39.870  -0.954  51.577  1.00  0.00           H  
ATOM   1609  N   ARG A 780      37.287  -1.591  48.623  1.00  0.00           N  
ATOM   1610  CA  ARG A 780      36.313  -2.584  47.866  1.00  0.00           C  
ATOM   1611  CB  ARG A 780      36.566  -3.925  48.595  1.00  0.00           C  
ATOM   1612  CG  ARG A 780      36.350  -3.805  50.106  1.00  0.00           C  
ATOM   1613  CD  ARG A 780      36.596  -5.197  50.788  1.00  0.00           C  
ATOM   1614  NE  ARG A 780      37.981  -5.696  50.627  1.00  0.00           N  
ATOM   1615  CZ  ARG A 780      38.252  -6.877  49.854  1.00  0.00           C  
ATOM   1616  NH1 ARG A 780      39.497  -7.581  50.008  1.00  0.00           N  
ATOM   1617  NH2 ARG A 780      37.285  -7.365  48.929  1.00  0.00           N  
ATOM   1618  C   ARG A 780      36.535  -3.048  46.390  1.00  0.00           C  
ATOM   1619  O   ARG A 780      37.555  -3.684  46.125  1.00  0.00           O  
ATOM   1620  HA  ARG A 780      35.280  -2.227  47.987  1.00  0.00           H  
ATOM   1621  HB1 ARG A 780      37.602  -4.247  48.409  1.00  0.00           H  
ATOM   1622  HB2 ARG A 780      35.878  -4.675  48.192  1.00  0.00           H  
ATOM   1623  HG1 ARG A 780      35.312  -3.488  50.292  1.00  0.00           H  
ATOM   1624  HG2 ARG A 780      37.043  -3.049  50.521  1.00  0.00           H  
ATOM   1625  HD1 ARG A 780      35.894  -5.920  50.362  1.00  0.00           H  
ATOM   1626  HD2 ARG A 780      36.399  -5.074  51.872  1.00  0.00           H  
ATOM   1627  HE  ARG A 780      38.708  -5.309  51.196  1.00  0.00           H  
ATOM   1628 1HH1 ARG A 780      39.682  -8.411  49.465  1.00  0.00           H  
ATOM   1629 2HH1 ARG A 780      40.193  -7.259  50.657  1.00  0.00           H  
ATOM   1630 1HH2 ARG A 780      36.415  -6.866  48.789  1.00  0.00           H  
ATOM   1631 2HH2 ARG A 780      37.473  -8.212  48.397  1.00  0.00           H  
ATOM   1632  HN  ARG A 780      38.039  -1.978  49.194  1.00  0.00           H  
ATOM   1633  N   ASP A 781      35.586  -2.732  45.515  1.00  0.00           N  
ATOM   1634  CA  ASP A 781      35.786  -2.795  44.082  1.00  0.00           C  
ATOM   1635  CB  ASP A 781      35.272  -4.160  43.519  1.00  0.00           C  
ATOM   1636  CG  ASP A 781      35.570  -4.354  42.032  1.00  0.00           C  
ATOM   1637  OD1 ASP A 781      36.698  -4.565  41.590  1.00  0.00           O  
ATOM   1638  OD2 ASP A 781      34.469  -4.269  41.230  1.00  0.00           O  
ATOM   1639  C   ASP A 781      35.056  -1.662  43.376  1.00  0.00           C  
ATOM   1640  O   ASP A 781      35.591  -1.093  42.413  1.00  0.00           O  
ATOM   1641  HN  ASP A 781      35.022  -1.997  45.891  1.00  0.00           H  
ATOM   1642  HA  ASP A 781      36.856  -2.699  43.896  1.00  0.00           H  
ATOM   1643  HB1 ASP A 781      34.194  -4.209  43.664  1.00  0.00           H  
ATOM   1644  HB2 ASP A 781      35.752  -4.966  44.075  1.00  0.00           H  
ATOM   1645  N   ASP A 782      33.852  -1.336  43.844  1.00  0.00           N  
ATOM   1646  CA  ASP A 782      33.055  -0.277  43.261  1.00  0.00           C  
ATOM   1647  CB  ASP A 782      31.639  -0.232  43.922  1.00  0.00           C  
ATOM   1648  CG  ASP A 782      30.694   0.775  43.266  1.00  0.00           C  
ATOM   1649  OD1 ASP A 782      30.199   0.613  42.153  1.00  0.00           O  
ATOM   1650  OD2 ASP A 782      30.448   1.881  44.028  1.00  0.00           O  
ATOM   1651  C   ASP A 782      33.726   1.077  43.439  1.00  0.00           C  
ATOM   1652  O   ASP A 782      33.683   1.909  42.520  1.00  0.00           O  
ATOM   1653  HN  ASP A 782      33.485  -1.841  44.626  1.00  0.00           H  
ATOM   1654  HA  ASP A 782      32.957  -0.488  42.196  1.00  0.00           H  
ATOM   1655  HB1 ASP A 782      31.756   0.037  44.971  1.00  0.00           H  
ATOM   1656  HB2 ASP A 782      31.191  -1.223  43.848  1.00  0.00           H  
ATOM   1657  N   LYS A 783      34.339   1.299  44.601  1.00  0.00           N  
ATOM   1658  CA  LYS A 783      35.016   2.545  44.895  1.00  0.00           C  
ATOM   1659  CB  LYS A 783      35.500   2.564  46.385  1.00  0.00           C  
ATOM   1660  CG  LYS A 783      34.335   2.515  47.395  1.00  0.00           C  
ATOM   1661  CD  LYS A 783      33.305   3.623  47.131  1.00  0.00           C  
ATOM   1662  CE  LYS A 783      32.269   3.755  48.246  1.00  0.00           C  
ATOM   1663  NZ  LYS A 783      31.320   4.839  47.935  1.00  0.00           N1+
ATOM   1664  C   LYS A 783      36.214   2.748  43.980  1.00  0.00           C  
ATOM   1665  O   LYS A 783      36.465   3.880  43.540  1.00  0.00           O  
ATOM   1666  HN  LYS A 783      34.332   0.579  45.295  1.00  0.00           H  
ATOM   1667  HA  LYS A 783      34.304   3.354  44.729  1.00  0.00           H  
ATOM   1668  HB1 LYS A 783      36.068   3.478  46.553  1.00  0.00           H  
ATOM   1669  HB2 LYS A 783      36.142   1.700  46.552  1.00  0.00           H  
ATOM   1670  HG1 LYS A 783      34.735   2.638  48.401  1.00  0.00           H  
ATOM   1671  HG2 LYS A 783      33.840   1.548  47.316  1.00  0.00           H  
ATOM   1672  HD1 LYS A 783      32.786   3.400  46.199  1.00  0.00           H  
ATOM   1673  HD2 LYS A 783      33.833   4.572  47.034  1.00  0.00           H  
ATOM   1674  HE1 LYS A 783      32.777   3.978  49.184  1.00  0.00           H  
ATOM   1675  HE2 LYS A 783      31.723   2.816  48.343  1.00  0.00           H  
ATOM   1676  HZ1 LYS A 783      31.824   5.711  47.844  1.00  0.00           H  
ATOM   1677  HZ2 LYS A 783      30.846   4.633  47.067  1.00  0.00           H  
ATOM   1678  HZ3 LYS A 783      30.642   4.917  48.679  1.00  0.00           H  
ATOM   1679  N   ALA A 784      36.945   1.672  43.694  1.00  0.00           N  
ATOM   1680  CA  ALA A 784      38.110   1.731  42.836  1.00  0.00           C  
ATOM   1681  CB  ALA A 784      38.823   0.384  42.781  1.00  0.00           C  
ATOM   1682  C   ALA A 784      37.725   2.111  41.413  1.00  0.00           C  
ATOM   1683  O   ALA A 784      38.453   2.876  40.764  1.00  0.00           O  
ATOM   1684  HN  ALA A 784      36.680   0.791  44.086  1.00  0.00           H  
ATOM   1685  HA  ALA A 784      38.771   2.488  43.259  1.00  0.00           H  
ATOM   1686  HB1 ALA A 784      38.141  -0.372  42.392  1.00  0.00           H  
ATOM   1687  HB2 ALA A 784      39.693   0.458  42.130  1.00  0.00           H  
ATOM   1688  HB3 ALA A 784      39.143   0.101  43.785  1.00  0.00           H  
ATOM   1689  N   THR A 785      36.598   1.586  40.933  1.00  0.00           N  
ATOM   1690  CA  THR A 785      36.121   1.868  39.595  1.00  0.00           C  
ATOM   1691  CB  THR A 785      34.864   0.997  39.264  1.00  0.00           C  
ATOM   1692  CG2 THR A 785      34.339   1.208  37.836  1.00  0.00           C  
ATOM   1693  OG1 THR A 785      35.183  -0.373  39.409  1.00  0.00           O  
ATOM   1694  C   THR A 785      35.755   3.337  39.441  1.00  0.00           C  
ATOM   1695  O   THR A 785      36.028   3.922  38.381  1.00  0.00           O  
ATOM   1696  HN  THR A 785      36.062   0.977  41.517  1.00  0.00           H  
ATOM   1697  HA  THR A 785      36.928   1.627  38.903  1.00  0.00           H  
ATOM   1698  HB  THR A 785      34.085   1.307  39.962  1.00  0.00           H  
ATOM   1699 1HG2 THR A 785      34.100   2.261  37.688  1.00  0.00           H  
ATOM   1700 2HG2 THR A 785      35.101   0.904  37.120  1.00  0.00           H  
ATOM   1701 3HG2 THR A 785      33.440   0.608  37.687  1.00  0.00           H  
ATOM   1702  HG1 THR A 785      34.385  -0.878  39.237  1.00  0.00           H  
ATOM   1703  N   ILE A 786      35.148   3.932  40.475  1.00  1.00           N  
ATOM   1704  CA  ILE A 786      34.752   5.313  40.455  1.00  1.00           C  
ATOM   1705  CB  ILE A 786      33.854   5.740  41.598  1.00  1.00           C  
ATOM   1706  CG2 ILE A 786      34.713   5.936  42.853  1.00  1.00           C  
ATOM   1707  CG1 ILE A 786      33.005   6.983  41.226  1.00  1.00           C  
ATOM   1708  CD1 ILE A 786      33.766   8.262  40.869  1.00  1.00           C  
ATOM   1709  C   ILE A 786      35.941   6.212  40.372  1.00  1.00           C  
ATOM   1710  O   ILE A 786      35.901   7.170  39.586  1.00  1.00           O  
ATOM   1711  HN  ILE A 786      34.960   3.387  41.304  1.00  1.00           H  
ATOM   1712  N   ILE A 787      37.002   5.940  41.155  1.00  1.00           N  
ATOM   1713  CA  ILE A 787      38.139   6.813  41.121  1.00  1.00           C  
ATOM   1714  CB  ILE A 787      39.095   6.652  42.267  1.00  1.00           C  
ATOM   1715  CG2 ILE A 787      40.365   7.442  41.925  1.00  1.00           C  
ATOM   1716  CG1 ILE A 787      38.447   7.176  43.563  1.00  1.00           C  
ATOM   1717  CD1 ILE A 787      38.201   8.688  43.553  1.00  1.00           C  
ATOM   1718  C   ILE A 787      38.829   6.761  39.789  1.00  1.00           C  
ATOM   1719  O   ILE A 787      39.277   7.795  39.298  1.00  1.00           O  
ATOM   1720  N   ARG A 788      38.942   5.573  39.158  1.00  1.00           N  
ATOM   1721  CA  ARG A 788      39.616   5.495  37.894  1.00  1.00           C  
ATOM   1722  CB  ARG A 788      39.750   4.069  37.321  1.00  1.00           C  
ATOM   1723  CG  ARG A 788      40.516   3.056  38.186  1.00  1.00           C  
ATOM   1724  CD  ARG A 788      41.980   3.373  38.498  1.00  1.00           C  
ATOM   1725  NE  ARG A 788      42.565   2.114  39.048  1.00  1.00           N  
ATOM   1726  CZ  ARG A 788      43.667   2.125  39.852  1.00  1.00           C  
ATOM   1727  NH1 ARG A 788      44.241   3.306  40.222  1.00  1.00           N  
ATOM   1728  NH2 ARG A 788      44.191   0.942  40.291  1.00  1.00           N  
ATOM   1729  C   ARG A 788      38.841   6.296  36.890  1.00  1.00           C  
ATOM   1730  O   ARG A 788      39.427   6.984  36.059  1.00  1.00           O  
ATOM   1731  N   VAL A 789      37.497   6.229  36.930  1.00  1.00           N  
ATOM   1732  CA  VAL A 789      36.693   6.935  35.976  1.00  1.00           C  
ATOM   1733  CB  VAL A 789      35.240   6.590  36.085  1.00  1.00           C  
ATOM   1734  CG1 VAL A 789      34.453   7.426  35.060  1.00  1.00           C  
ATOM   1735  CG2 VAL A 789      35.111   5.071  35.872  1.00  1.00           C  
ATOM   1736  C   VAL A 789      36.887   8.407  36.151  1.00  1.00           C  
ATOM   1737  O   VAL A 789      36.987   9.139  35.168  1.00  1.00           O  
ATOM   1738  N   GLY A 790      36.959   8.878  37.412  1.00  1.00           N  
ATOM   1739  CA  GLY A 790      37.117  10.272  37.698  1.00  1.00           C  
ATOM   1740  C   GLY A 790      38.419  10.745  37.139  1.00  1.00           C  
ATOM   1741  O   GLY A 790      38.486  11.824  36.554  1.00  1.00           O  
ATOM   1742  N   LYS A 791      39.494   9.951  37.309  1.00  1.00           N  
ATOM   1743  CA  LYS A 791      40.787  10.360  36.845  1.00  1.00           C  
ATOM   1744  CB  LYS A 791      41.939   9.434  37.291  1.00  1.00           C  
ATOM   1745  CG  LYS A 791      41.878   8.009  36.740  1.00  1.00           C  
ATOM   1746  CD  LYS A 791      43.165   7.214  36.968  1.00  1.00           C  
ATOM   1747  CE  LYS A 791      44.278   7.551  35.975  1.00  1.00           C  
ATOM   1748  NZ  LYS A 791      45.493   6.769  36.297  1.00  1.00           N1+
ATOM   1749  C   LYS A 791      40.779  10.445  35.351  1.00  1.00           C  
ATOM   1750  O   LYS A 791      41.358  11.365  34.778  1.00  1.00           O  
ATOM   1751  N   SER A 792      40.118   9.487  34.677  1.00  1.00           N  
ATOM   1752  CA  SER A 792      40.083   9.476  33.246  1.00  1.00           C  
ATOM   1753  CB  SER A 792      39.330   8.265  32.679  1.00  1.00           C  
ATOM   1754  OG  SER A 792      39.221   8.384  31.269  1.00  1.00           O  
ATOM   1755  C   SER A 792      39.372  10.694  32.763  1.00  1.00           C  
ATOM   1756  O   SER A 792      39.825  11.345  31.826  1.00  1.00           O  
ATOM   1757  N   LEU A 793      38.230  11.036  33.390  1.00  1.00           N  
ATOM   1758  CA  LEU A 793      37.490  12.163  32.919  1.00  1.00           C  
ATOM   1759  CB  LEU A 793      36.107  12.338  33.556  1.00  1.00           C  
ATOM   1760  CG  LEU A 793      35.040  11.457  32.886  1.00  1.00           C  
ATOM   1761  CD1 LEU A 793      34.829  11.920  31.439  1.00  1.00           C  
ATOM   1762  CD2 LEU A 793      35.366   9.959  32.984  1.00  1.00           C  
ATOM   1763  C   LEU A 793      38.272  13.412  33.091  1.00  1.00           C  
ATOM   1764  O   LEU A 793      38.270  14.257  32.200  1.00  1.00           O  
ATOM   1765  N   LEU A 794      38.971  13.573  34.227  1.00  1.00           N  
ATOM   1766  CA  LEU A 794      39.678  14.801  34.383  1.00  1.00           C  
ATOM   1767  CB  LEU A 794      40.135  15.114  35.815  1.00  1.00           C  
ATOM   1768  CG  LEU A 794      38.903  15.467  36.675  1.00  1.00           C  
ATOM   1769  CD1 LEU A 794      39.290  16.108  38.016  1.00  1.00           C  
ATOM   1770  CD2 LEU A 794      37.902  16.310  35.866  1.00  1.00           C  
ATOM   1771  C   LEU A 794      40.769  14.920  33.372  1.00  1.00           C  
ATOM   1772  O   LEU A 794      41.023  16.018  32.883  1.00  1.00           O  
ATOM   1773  N   ILE A 795      41.455  13.821  33.008  1.00  1.00           N  
ATOM   1774  CA  ILE A 795      42.479  14.021  32.028  1.00  1.00           C  
ATOM   1775  CB  ILE A 795      43.375  12.851  31.782  1.00  1.00           C  
ATOM   1776  CG2 ILE A 795      44.031  12.503  33.126  1.00  1.00           C  
ATOM   1777  CG1 ILE A 795      42.627  11.684  31.132  1.00  1.00           C  
ATOM   1778  CD1 ILE A 795      43.587  10.706  30.465  1.00  1.00           C  
ATOM   1779  C   ILE A 795      41.855  14.420  30.714  1.00  1.00           C  
ATOM   1780  O   ILE A 795      42.331  15.341  30.054  1.00  1.00           O  
ATOM   1781  N   LEU A 796      40.773  13.736  30.286  1.00  1.00           N  
ATOM   1782  CA  LEU A 796      40.182  13.996  29.001  1.00  1.00           C  
ATOM   1783  CB  LEU A 796      39.253  12.897  28.456  1.00  1.00           C  
ATOM   1784  CG  LEU A 796      40.026  11.768  27.759  1.00  1.00           C  
ATOM   1785  CD1 LEU A 796      39.080  10.795  27.040  1.00  1.00           C  
ATOM   1786  CD2 LEU A 796      41.087  12.352  26.814  1.00  1.00           C  
ATOM   1787  C   LEU A 796      39.464  15.302  28.813  1.00  1.00           C  
ATOM   1788  O   LEU A 796      39.582  15.884  27.737  1.00  1.00           O  
ATOM   1789  N   THR A 797      38.674  15.804  29.785  1.00  1.00           N  
ATOM   1790  CA  THR A 797      37.893  16.960  29.422  1.00  1.00           C  
ATOM   1791  CB  THR A 797      36.823  17.332  30.412  1.00  1.00           C  
ATOM   1792  OG1 THR A 797      35.961  16.230  30.651  1.00  1.00           O  
ATOM   1793  CG2 THR A 797      36.011  18.489  29.799  1.00  1.00           C  
ATOM   1794  C   THR A 797      38.729  18.187  29.110  1.00  1.00           C  
ATOM   1795  O   THR A 797      38.562  18.749  28.027  1.00  1.00           O  
ATOM   1796  N   PRO A 798      39.614  18.664  29.963  1.00  1.00           N  
ATOM   1797  CA  PRO A 798      40.338  19.853  29.587  1.00  1.00           C  
ATOM   1798  CD  PRO A 798      39.335  18.676  31.392  1.00  1.00           C  
ATOM   1799  CB  PRO A 798      40.884  20.459  30.876  1.00  1.00           C  
ATOM   1800  CG  PRO A 798      39.861  20.016  31.928  1.00  1.00           C  
ATOM   1801  C   PRO A 798      41.381  19.734  28.519  1.00  1.00           C  
ATOM   1802  O   PRO A 798      41.544  20.683  27.757  1.00  1.00           O  
ATOM   1803  N   LEU A 799      42.101  18.603  28.442  1.00  1.00           N  
ATOM   1804  CA  LEU A 799      43.197  18.488  27.525  1.00  1.00           C  
ATOM   1805  CB  LEU A 799      44.004  17.194  27.702  1.00  1.00           C  
ATOM   1806  CG  LEU A 799      45.188  17.101  26.723  1.00  1.00           C  
ATOM   1807  CD1 LEU A 799      46.244  18.179  27.021  1.00  1.00           C  
ATOM   1808  CD2 LEU A 799      45.769  15.682  26.677  1.00  1.00           C  
ATOM   1809  C   LEU A 799      42.700  18.512  26.118  1.00  1.00           C  
ATOM   1810  O   LEU A 799      43.385  19.025  25.238  1.00  1.00           O  
ATOM   1811  N   LEU A 800      41.567  17.842  25.831  1.00  1.00           N  
ATOM   1812  CA  LEU A 800      41.013  17.931  24.509  1.00  1.00           C  
ATOM   1813  CB  LEU A 800      40.031  16.797  24.151  1.00  1.00           C  
ATOM   1814  CG  LEU A 800      40.703  15.420  23.988  1.00  1.00           C  
ATOM   1815  CD1 LEU A 800      41.769  15.452  22.888  1.00  1.00           C  
ATOM   1816  CD2 LEU A 800      41.256  14.888  25.312  1.00  1.00           C  
ATOM   1817  C   LEU A 800      40.300  19.240  24.319  1.00  1.00           C  
ATOM   1818  O   LEU A 800      40.404  19.867  23.267  1.00  1.00           O  
ATOM   1819  N   GLY A 801      39.553  19.684  25.351  1.00  1.00           N  
ATOM   1820  CA  GLY A 801      38.710  20.844  25.271  1.00  1.00           C  
ATOM   1821  C   GLY A 801      39.497  22.094  25.033  1.00  1.00           C  
ATOM   1822  O   GLY A 801      39.102  22.929  24.223  1.00  1.00           O  
ATOM   1823  N   LEU A 802      40.626  22.264  25.743  1.00  1.00           N  
ATOM   1824  CA  LEU A 802      41.398  23.470  25.664  1.00  1.00           C  
ATOM   1825  CB  LEU A 802      42.591  23.467  26.635  1.00  1.00           C  
ATOM   1826  CG  LEU A 802      42.197  23.322  28.119  1.00  1.00           C  
ATOM   1827  CD1 LEU A 802      43.431  23.417  29.030  1.00  1.00           C  
ATOM   1828  CD2 LEU A 802      41.079  24.296  28.517  1.00  1.00           C  
ATOM   1829  C   LEU A 802      41.951  23.628  24.286  1.00  1.00           C  
ATOM   1830  O   LEU A 802      41.889  24.709  23.706  1.00  1.00           O  
ATOM   1831  N   THR A 803      42.499  22.542  23.719  1.00  1.00           N  
ATOM   1832  CA  THR A 803      43.122  22.617  22.437  1.00  1.00           C  
ATOM   1833  CB  THR A 803      43.802  21.337  22.038  1.00  1.00           C  
ATOM   1834  OG1 THR A 803      44.514  21.523  20.824  1.00  1.00           O  
ATOM   1835  CG2 THR A 803      42.756  20.220  21.888  1.00  1.00           C  
ATOM   1836  C   THR A 803      42.098  22.961  21.411  1.00  1.00           C  
ATOM   1837  O   THR A 803      42.339  23.818  20.568  1.00  1.00           O  
ATOM   1838  N   TRP A 804      40.913  22.331  21.490  1.00  1.00           N  
ATOM   1839  CA  TRP A 804      39.900  22.458  20.491  1.00  1.00           C  
ATOM   1840  CB  TRP A 804      38.783  21.437  20.716  1.00  1.00           C  
ATOM   1841  CG  TRP A 804      38.065  20.950  19.478  1.00  1.00           C  
ATOM   1842  CD2 TRP A 804      38.466  19.767  18.759  1.00  1.00           C  
ATOM   1843  CD1 TRP A 804      36.930  21.402  18.871  1.00  1.00           C  
ATOM   1844  NE1 TRP A 804      36.577  20.552  17.847  1.00  1.00           N  
ATOM   1845  CE2 TRP A 804      37.517  19.545  17.767  1.00  1.00           C  
ATOM   1846  CE3 TRP A 804      39.518  18.914  18.934  1.00  1.00           C  
ATOM   1847  CZ2 TRP A 804      37.602  18.458  16.949  1.00  1.00           C  
ATOM   1848  CZ3 TRP A 804      39.620  17.847  18.069  1.00  1.00           C  
ATOM   1849  CH2 TRP A 804      38.678  17.618  17.094  1.00  1.00           C  
ATOM   1850  C   TRP A 804      39.408  23.874  20.494  1.00  1.00           C  
ATOM   1851  O   TRP A 804      39.144  24.444  19.439  1.00  1.00           O  
ATOM   1852  N   GLY A 805      39.293  24.486  21.690  1.00  1.00           N  
ATOM   1853  CA  GLY A 805      38.841  25.839  21.841  1.00  1.00           C  
ATOM   1854  C   GLY A 805      39.814  26.769  21.174  1.00  1.00           C  
ATOM   1855  O   GLY A 805      39.416  27.767  20.583  1.00  1.00           O  
ATOM   1856  N   PHE A 806      41.120  26.464  21.280  1.00  1.00           N  
ATOM   1857  CA  PHE A 806      42.225  27.244  20.788  1.00  1.00           C  
ATOM   1858  CB  PHE A 806      43.570  26.638  21.256  1.00  1.00           C  
ATOM   1859  CG  PHE A 806      44.555  27.741  21.438  1.00  1.00           C  
ATOM   1860  CD1 PHE A 806      45.266  28.287  20.395  1.00  1.00           C  
ATOM   1861  CD2 PHE A 806      44.753  28.269  22.693  1.00  1.00           C  
ATOM   1862  CE1 PHE A 806      46.161  29.310  20.587  1.00  1.00           C  
ATOM   1863  CE2 PHE A 806      45.645  29.295  22.902  1.00  1.00           C  
ATOM   1864  CZ  PHE A 806      46.353  29.818  21.847  1.00  1.00           C  
ATOM   1865  C   PHE A 806      42.182  27.211  19.273  1.00  1.00           C  
ATOM   1866  O   PHE A 806      42.572  28.154  18.586  1.00  1.00           O  
ATOM   1867  N   GLY A 807      41.675  26.087  18.733  1.00  1.00           N  
ATOM   1868  CA  GLY A 807      41.586  25.681  17.354  1.00  1.00           C  
ATOM   1869  C   GLY A 807      40.763  26.612  16.524  1.00  1.00           C  
ATOM   1870  O   GLY A 807      40.632  26.405  15.323  1.00  1.00           O  
ATOM   1871  N   ILE A 808      40.027  27.532  17.154  1.00  1.00           N  
ATOM   1872  CA  ILE A 808      39.283  28.516  16.423  1.00  1.00           C  
ATOM   1873  CB  ILE A 808      37.793  28.427  16.636  1.00  1.00           C  
ATOM   1874  CG2 ILE A 808      37.140  29.655  15.974  1.00  1.00           C  
ATOM   1875  CG1 ILE A 808      37.226  27.108  16.076  1.00  1.00           C  
ATOM   1876  CD1 ILE A 808      37.239  27.029  14.549  1.00  1.00           C  
ATOM   1877  C   ILE A 808      39.780  29.785  17.009  1.00  1.00           C  
ATOM   1878  O   ILE A 808      40.875  30.226  16.675  1.00  1.00           O  
ATOM   1879  N   GLY A 809      39.023  30.385  17.944  1.00  1.00           N  
ATOM   1880  CA  GLY A 809      39.460  31.611  18.530  1.00  1.00           C  
ATOM   1881  C   GLY A 809      40.773  31.362  19.205  1.00  1.00           C  
ATOM   1882  O   GLY A 809      41.255  30.232  19.270  1.00  1.00           O  
ATOM   1883  N   THR A 810      41.347  32.460  19.732  1.00  1.00           N  
ATOM   1884  CA  THR A 810      42.593  32.606  20.432  1.00  1.00           C  
ATOM   1885  CB  THR A 810      42.798  31.690  21.604  1.00  1.00           C  
ATOM   1886  OG1 THR A 810      43.807  32.221  22.451  1.00  1.00           O  
ATOM   1887  CG2 THR A 810      43.269  30.336  21.096  1.00  1.00           C  
ATOM   1888  C   THR A 810      43.805  32.575  19.552  1.00  1.00           C  
ATOM   1889  O   THR A 810      44.915  32.389  20.052  1.00  1.00           O  
ATOM   1890  N   ILE A 811      43.642  32.699  18.219  1.00  1.00           N  
ATOM   1891  CA  ILE A 811      44.768  32.950  17.351  1.00  1.00           C  
ATOM   1892  CB  ILE A 811      45.637  31.737  17.170  1.00  1.00           C  
ATOM   1893  CG2 ILE A 811      44.872  30.769  16.266  1.00  1.00           C  
ATOM   1894  CG1 ILE A 811      47.035  32.089  16.635  1.00  1.00           C  
ATOM   1895  CD1 ILE A 811      47.957  32.734  17.671  1.00  1.00           C  
ATOM   1896  C   ILE A 811      44.157  33.297  16.018  1.00  1.00           C  
ATOM   1897  O   ILE A 811      44.801  33.237  14.973  1.00  1.00           O  
ATOM   1898  N   VAL A 812      42.893  33.754  16.066  1.00  1.00           N  
ATOM   1899  CA  VAL A 812      41.988  33.995  14.968  1.00  1.00           C  
ATOM   1900  CB  VAL A 812      40.573  34.237  15.396  1.00  1.00           C  
ATOM   1901  CG1 VAL A 812      40.008  32.928  15.963  1.00  1.00           C  
ATOM   1902  CG2 VAL A 812      40.557  35.413  16.387  1.00  1.00           C  
ATOM   1903  C   VAL A 812      42.395  35.154  14.107  1.00  1.00           C  
ATOM   1904  O   VAL A 812      41.722  35.472  13.129  1.00  1.00           O  
ATOM   1905  N   ASP A 813      43.513  35.807  14.439  1.00  1.00           N  
ATOM   1906  CA  ASP A 813      43.904  37.086  13.932  1.00  1.00           C  
ATOM   1907  CB  ASP A 813      45.348  37.433  14.318  1.00  1.00           C  
ATOM   1908  CG  ASP A 813      45.380  37.610  15.828  1.00  1.00           C  
ATOM   1909  OD1 ASP A 813      44.400  38.181  16.378  1.00  1.00           O  
ATOM   1910  OD2 ASP A 813      46.385  37.180  16.451  1.00  1.00           O  
ATOM   1911  C   ASP A 813      43.813  37.269  12.441  1.00  1.00           C  
ATOM   1912  O   ASP A 813      43.606  38.404  12.019  1.00  1.00           O  
ATOM   1913  N   SER A 814      44.032  36.255  11.579  1.00  1.00           N  
ATOM   1914  CA  SER A 814      43.900  36.576  10.174  1.00  1.00           C  
ATOM   1915  CB  SER A 814      44.824  37.713   9.686  1.00  1.00           C  
ATOM   1916  OG  SER A 814      44.626  37.953   8.301  1.00  1.00           O  
ATOM   1917  C   SER A 814      44.368  35.392   9.414  1.00  1.00           C  
ATOM   1918  O   SER A 814      43.721  34.938   8.469  1.00  1.00           O  
ATOM   1919  N   GLN A 815      45.574  34.932   9.796  1.00  1.00           N  
ATOM   1920  CA  GLN A 815      46.234  33.833   9.166  1.00  1.00           C  
ATOM   1921  CB  GLN A 815      47.622  34.220   8.611  1.00  1.00           C  
ATOM   1922  CG  GLN A 815      48.569  33.075   8.230  1.00  1.00           C  
ATOM   1923  CD  GLN A 815      49.642  32.977   9.315  1.00  1.00           C  
ATOM   1924  OE1 GLN A 815      49.117  33.873   8.657  1.00  1.00           O  
ATOM   1925  NE2 GLN A 815      49.564  31.626   9.430  1.00  1.00           N  
ATOM   1926  C   GLN A 815      46.414  32.714  10.137  1.00  1.00           C  
ATOM   1927  O   GLN A 815      46.836  32.912  11.275  1.00  1.00           O  
ATOM   1928  N   ASN A 816      46.033  31.488   9.730  1.00  1.00           N  
ATOM   1929  CA  ASN A 816      46.376  30.388  10.575  1.00  1.00           C  
ATOM   1930  CB  ASN A 816      45.268  29.901  11.532  1.00  1.00           C  
ATOM   1931  CG  ASN A 816      44.037  29.400  10.807  1.00  1.00           C  
ATOM   1932  OD1 ASN A 816      43.251  30.187  10.287  1.00  1.00           O  
ATOM   1933  ND2 ASN A 816      43.838  28.054  10.815  1.00  1.00           N  
ATOM   1934  C   ASN A 816      46.863  29.287   9.713  1.00  1.00           C  
ATOM   1935  O   ASN A 816      46.107  28.659   8.983  1.00  1.00           O  
ATOM   1936  N   LEU A 817      48.186  29.210   9.555  1.00  1.00           N  
ATOM   1937  CA  LEU A 817      48.743  28.123   8.834  1.00  1.00           C  
ATOM   1938  CB  LEU A 817      49.602  28.828   7.824  1.00  1.00           C  
ATOM   1939  CG  LEU A 817      48.696  29.652   6.883  1.00  1.00           C  
ATOM   1940  CD1 LEU A 817      49.490  30.600   5.985  1.00  1.00           C  
ATOM   1941  CD2 LEU A 817      47.779  28.727   6.070  1.00  1.00           C  
ATOM   1942  C   LEU A 817      49.345  27.076   9.729  1.00  1.00           C  
ATOM   1943  O   LEU A 817      49.121  25.876   9.572  1.00  1.00           O  
ATOM   1944  N   ALA A 818      50.130  27.545  10.718  1.00  1.00           N  
ATOM   1945  CA  ALA A 818      50.804  26.740  11.701  1.00  1.00           C  
ATOM   1946  CB  ALA A 818      51.683  27.587  12.625  1.00  1.00           C  
ATOM   1947  C   ALA A 818      49.719  26.157  12.531  1.00  1.00           C  
ATOM   1948  O   ALA A 818      49.773  25.023  13.008  1.00  1.00           O  
ATOM   1949  N   TRP A 819      48.683  26.977  12.728  1.00  1.00           N  
ATOM   1950  CA  TRP A 819      47.583  26.580  13.532  1.00  1.00           C  
ATOM   1951  CB  TRP A 819      46.544  27.690  13.717  1.00  1.00           C  
ATOM   1952  CG  TRP A 819      45.454  27.264  14.650  1.00  1.00           C  
ATOM   1953  CD2 TRP A 819      45.726  26.900  16.006  1.00  1.00           C  
ATOM   1954  CD1 TRP A 819      44.128  27.033  14.437  1.00  1.00           C  
ATOM   1955  NE1 TRP A 819      43.551  26.557  15.588  1.00  1.00           N  
ATOM   1956  CE2 TRP A 819      44.528  26.459  16.558  1.00  1.00           C  
ATOM   1957  CE3 TRP A 819      46.888  26.918  16.723  1.00  1.00           C  
ATOM   1958  CZ2 TRP A 819      44.475  26.023  17.848  1.00  1.00           C  
ATOM   1959  CZ3 TRP A 819      46.834  26.487  18.026  1.00  1.00           C  
ATOM   1960  CH2 TRP A 819      45.648  26.044  18.569  1.00  1.00           C  
ATOM   1961  C   TRP A 819      46.926  25.399  12.894  1.00  1.00           C  
ATOM   1962  O   TRP A 819      46.509  24.480  13.595  1.00  1.00           O  
ATOM   1963  N   HIS A 820      46.814  25.383  11.550  1.00  1.00           N  
ATOM   1964  CA  HIS A 820      46.155  24.294  10.886  1.00  1.00           C  
ATOM   1965  ND1 HIS A 820      44.522  25.599   8.197  1.00  1.00           N  
ATOM   1966  CG  HIS A 820      45.843  25.345   8.483  1.00  1.00           C  
ATOM   1967  CB  HIS A 820      46.328  24.235   9.356  1.00  1.00           C  
ATOM   1968  NE2 HIS A 820      45.724  27.016   6.975  1.00  1.00           N  
ATOM   1969  CD2 HIS A 820      46.564  26.220   7.731  1.00  1.00           C  
ATOM   1970  CE1 HIS A 820      44.508  26.607   7.288  1.00  1.00           C  
ATOM   1971  C   HIS A 820      46.897  23.050  11.212  1.00  1.00           C  
ATOM   1972  O   HIS A 820      46.304  22.050  11.605  1.00  1.00           O  
ATOM   1973  N   VAL A 821      48.230  23.094  11.024  1.00  1.00           N  
ATOM   1974  CA  VAL A 821      49.040  21.927  11.161  1.00  1.00           C  
ATOM   1975  CB  VAL A 821      50.457  22.096  10.679  1.00  1.00           C  
ATOM   1976  CG1 VAL A 821      50.400  22.386   9.169  1.00  1.00           C  
ATOM   1977  CG2 VAL A 821      51.169  23.185  11.487  1.00  1.00           C  
ATOM   1978  C   VAL A 821      49.001  21.430  12.567  1.00  1.00           C  
ATOM   1979  O   VAL A 821      48.920  20.224  12.786  1.00  1.00           O  
ATOM   1980  N   ILE A 822      49.030  22.328  13.565  1.00  1.00           N  
ATOM   1981  CA  ILE A 822      49.015  21.878  14.922  1.00  1.00           C  
ATOM   1982  CB  ILE A 822      49.210  22.979  15.921  1.00  1.00           C  
ATOM   1983  CG2 ILE A 822      47.987  23.911  15.885  1.00  1.00           C  
ATOM   1984  CG1 ILE A 822      49.511  22.363  17.296  1.00  1.00           C  
ATOM   1985  CD1 ILE A 822      50.097  23.347  18.305  1.00  1.00           C  
ATOM   1986  C   ILE A 822      47.720  21.178  15.192  1.00  1.00           C  
ATOM   1987  O   ILE A 822      47.713  20.114  15.803  1.00  1.00           O  
ATOM   1988  N   PHE A 823      46.592  21.743  14.725  1.00  1.00           N  
ATOM   1989  CA  PHE A 823      45.310  21.137  14.917  1.00  1.00           C  
ATOM   1990  CB  PHE A 823      44.111  21.991  14.487  1.00  1.00           C  
ATOM   1991  CG  PHE A 823      43.434  22.262  15.774  1.00  1.00           C  
ATOM   1992  CD1 PHE A 823      43.931  23.152  16.692  1.00  1.00           C  
ATOM   1993  CD2 PHE A 823      42.303  21.530  16.066  1.00  1.00           C  
ATOM   1994  CE1 PHE A 823      43.260  23.324  17.877  1.00  1.00           C  
ATOM   1995  CE2 PHE A 823      41.629  21.699  17.244  1.00  1.00           C  
ATOM   1996  CZ  PHE A 823      42.116  22.606  18.142  1.00  1.00           C  
ATOM   1997  C   PHE A 823      45.219  19.799  14.279  1.00  1.00           C  
ATOM   1998  O   PHE A 823      44.643  18.888  14.867  1.00  1.00           O  
ATOM   1999  N   ALA A 824      45.766  19.640  13.065  1.00  1.00           N  
ATOM   2000  CA  ALA A 824      45.678  18.388  12.384  1.00  1.00           C  
ATOM   2001  CB  ALA A 824      46.337  18.433  10.993  1.00  1.00           C  
ATOM   2002  C   ALA A 824      46.389  17.357  13.201  1.00  1.00           C  
ATOM   2003  O   ALA A 824      45.882  16.253  13.383  1.00  1.00           O  
ATOM   2004  N   LEU A 825      47.577  17.697  13.738  1.00  1.00           N  
ATOM   2005  CA  LEU A 825      48.329  16.751  14.506  1.00  1.00           C  
ATOM   2006  CB  LEU A 825      49.734  17.244  14.906  1.00  1.00           C  
ATOM   2007  CG  LEU A 825      50.800  17.150  13.788  1.00  1.00           C  
ATOM   2008  CD1 LEU A 825      51.122  15.682  13.467  1.00  1.00           C  
ATOM   2009  CD2 LEU A 825      50.424  17.950  12.531  1.00  1.00           C  
ATOM   2010  C   LEU A 825      47.568  16.371  15.740  1.00  1.00           C  
ATOM   2011  O   LEU A 825      47.511  15.192  16.085  1.00  1.00           O  
ATOM   2012  N   LEU A 826      46.947  17.344  16.435  1.00  1.00           N  
ATOM   2013  CA  LEU A 826      46.224  17.026  17.631  1.00  1.00           C  
ATOM   2014  CB  LEU A 826      45.648  18.243  18.381  1.00  1.00           C  
ATOM   2015  CG  LEU A 826      46.654  18.992  19.278  1.00  1.00           C  
ATOM   2016  CD1 LEU A 826      47.099  18.110  20.456  1.00  1.00           C  
ATOM   2017  CD2 LEU A 826      47.832  19.566  18.483  1.00  1.00           C  
ATOM   2018  C   LEU A 826      45.069  16.131  17.320  1.00  1.00           C  
ATOM   2019  O   LEU A 826      44.826  15.173  18.046  1.00  1.00           O  
ATOM   2020  N   ASN A 827      44.323  16.409  16.234  1.00  1.00           N  
ATOM   2021  CA  ASN A 827      43.162  15.620  15.953  1.00  1.00           C  
ATOM   2022  CB  ASN A 827      42.219  16.233  14.895  1.00  1.00           C  
ATOM   2023  CG  ASN A 827      41.515  17.440  15.523  1.00  1.00           C  
ATOM   2024  OD1 ASN A 827      40.477  17.891  15.040  1.00  1.00           O  
ATOM   2025  ND2 ASN A 827      42.092  17.977  16.632  1.00  1.00           N  
ATOM   2026  C   ASN A 827      43.556  14.216  15.613  1.00  1.00           C  
ATOM   2027  O   ASN A 827      42.869  13.278  16.009  1.00  1.00           O  
ATOM   2028  N   ALA A 828      44.681  14.023  14.896  1.00  1.00           N  
ATOM   2029  CA  ALA A 828      45.122  12.710  14.524  1.00  1.00           C  
ATOM   2030  CB  ALA A 828      46.404  12.737  13.685  1.00  1.00           C  
ATOM   2031  C   ALA A 828      45.401  11.927  15.768  1.00  1.00           C  
ATOM   2032  O   ALA A 828      45.073  10.750  15.857  1.00  1.00           O  
ATOM   2033  N   PHE A 829      46.026  12.568  16.762  1.00  1.00           N  
ATOM   2034  CA  PHE A 829      46.383  11.982  18.018  1.00  1.00           C  
ATOM   2035  CB  PHE A 829      47.536  12.679  18.732  1.00  1.00           C  
ATOM   2036  CG  PHE A 829      48.737  11.990  18.184  1.00  1.00           C  
ATOM   2037  CD1 PHE A 829      49.107  12.122  16.865  1.00  1.00           C  
ATOM   2038  CD2 PHE A 829      49.495  11.192  19.009  1.00  1.00           C  
ATOM   2039  CE1 PHE A 829      50.221  11.469  16.386  1.00  1.00           C  
ATOM   2040  CE2 PHE A 829      50.607  10.540  18.537  1.00  1.00           C  
ATOM   2041  CZ  PHE A 829      50.973  10.675  17.221  1.00  1.00           C  
ATOM   2042  C   PHE A 829      45.219  11.800  18.940  1.00  1.00           C  
ATOM   2043  O   PHE A 829      45.400  11.264  20.027  1.00  1.00           O  
ATOM   2044  N   GLN A 830      44.045  12.383  18.638  1.00  1.00           N  
ATOM   2045  CA  GLN A 830      42.986  12.323  19.613  1.00  1.00           C  
ATOM   2046  CB  GLN A 830      41.936  13.434  19.450  1.00  1.00           C  
ATOM   2047  CG  GLN A 830      42.521  14.819  19.723  1.00  1.00           C  
ATOM   2048  CD  GLN A 830      41.377  15.776  19.999  1.00  1.00           C  
ATOM   2049  OE1 GLN A 830      41.519  16.987  19.842  1.00  1.00           O  
ATOM   2050  NE2 GLN A 830      40.227  15.227  20.475  1.00  1.00           N  
ATOM   2051  C   GLN A 830      42.240  11.037  19.839  1.00  1.00           C  
ATOM   2052  O   GLN A 830      42.059  10.650  20.991  1.00  1.00           O  
ATOM   2053  N   GLY A 831      41.763  10.349  18.783  1.00  1.00           N  
ATOM   2054  CA  GLY A 831      40.916   9.191  18.979  1.00  1.00           C  
ATOM   2055  C   GLY A 831      41.689   8.092  19.638  1.00  1.00           C  
ATOM   2056  O   GLY A 831      41.185   7.399  20.523  1.00  1.00           O  
ATOM   2057  N   PHE A 832      42.943   7.864  19.214  1.00  1.00           N  
ATOM   2058  CA  PHE A 832      43.580   6.770  19.873  1.00  1.00           C  
ATOM   2059  CB  PHE A 832      44.661   5.944  19.125  1.00  1.00           C  
ATOM   2060  CG  PHE A 832      45.927   6.606  18.708  1.00  1.00           C  
ATOM   2061  CD1 PHE A 832      45.991   7.347  17.554  1.00  1.00           C  
ATOM   2062  CD2 PHE A 832      47.077   6.427  19.441  1.00  1.00           C  
ATOM   2063  CE1 PHE A 832      47.165   7.934  17.152  1.00  1.00           C  
ATOM   2064  CE2 PHE A 832      48.256   7.013  19.047  1.00  1.00           C  
ATOM   2065  CZ  PHE A 832      48.303   7.767  17.901  1.00  1.00           C  
ATOM   2066  C   PHE A 832      43.915   7.100  21.292  1.00  1.00           C  
ATOM   2067  O   PHE A 832      43.932   6.205  22.130  1.00  1.00           O  
ATOM   2068  N   PHE A 833      44.199   8.377  21.612  1.00  1.00           N  
ATOM   2069  CA  PHE A 833      44.517   8.739  22.964  1.00  1.00           C  
ATOM   2070  CB  PHE A 833      44.898  10.217  23.130  1.00  1.00           C  
ATOM   2071  CG  PHE A 833      45.362  10.418  24.536  1.00  1.00           C  
ATOM   2072  CD1 PHE A 833      46.649  10.092  24.896  1.00  1.00           C  
ATOM   2073  CD2 PHE A 833      44.520  10.939  25.492  1.00  1.00           C  
ATOM   2074  CE1 PHE A 833      47.086  10.276  26.187  1.00  1.00           C  
ATOM   2075  CE2 PHE A 833      44.949  11.125  26.784  1.00  1.00           C  
ATOM   2076  CZ  PHE A 833      46.235  10.793  27.135  1.00  1.00           C  
ATOM   2077  C   PHE A 833      43.327   8.491  23.844  1.00  1.00           C  
ATOM   2078  O   PHE A 833      43.478   7.949  24.936  1.00  1.00           O  
ATOM   2079  N   ILE A 834      42.108   8.885  23.410  1.00  1.00           N  
ATOM   2080  CA  ILE A 834      40.976   8.707  24.273  1.00  1.00           C  
ATOM   2081  CB  ILE A 834      39.700   9.414  23.905  1.00  1.00           C  
ATOM   2082  CG2 ILE A 834      39.988  10.918  23.995  1.00  1.00           C  
ATOM   2083  CG1 ILE A 834      39.096   8.954  22.576  1.00  1.00           C  
ATOM   2084  CD1 ILE A 834      37.654   9.438  22.421  1.00  1.00           C  
ATOM   2085  C   ILE A 834      40.706   7.263  24.494  1.00  1.00           C  
ATOM   2086  O   ILE A 834      40.339   6.861  25.596  1.00  1.00           O  
ATOM   2087  N   LEU A 835      40.893   6.457  23.442  1.00  1.00           N  
ATOM   2088  CA  LEU A 835      40.650   5.054  23.404  1.00  1.00           C  
ATOM   2089  CB  LEU A 835      40.983   4.607  21.967  1.00  1.00           C  
ATOM   2090  CG  LEU A 835      40.567   3.203  21.535  1.00  1.00           C  
ATOM   2091  CD1 LEU A 835      41.419   2.162  22.242  1.00  1.00           C  
ATOM   2092  CD2 LEU A 835      39.055   2.987  21.682  1.00  1.00           C  
ATOM   2093  C   LEU A 835      41.538   4.413  24.427  1.00  1.00           C  
ATOM   2094  O   LEU A 835      41.106   3.529  25.161  1.00  1.00           O  
ATOM   2095  N   CYS A 836      42.806   4.855  24.523  1.00  1.00           N  
ATOM   2096  CA  CYS A 836      43.699   4.279  25.481  1.00  1.00           C  
ATOM   2097  CB  CYS A 836      45.147   4.788  25.362  1.00  1.00           C  
ATOM   2098  SG  CYS A 836      45.978   4.151  23.873  1.00  1.00           S  
ATOM   2099  C   CYS A 836      43.227   4.560  26.881  1.00  1.00           C  
ATOM   2100  O   CYS A 836      43.147   3.651  27.703  1.00  1.00           O  
ATOM   2101  N   PHE A 837      42.865   5.820  27.193  1.00  1.00           N  
ATOM   2102  CA  PHE A 837      42.604   6.122  28.568  1.00  1.00           C  
ATOM   2103  CB  PHE A 837      42.468   7.612  28.877  1.00  1.00           C  
ATOM   2104  CG  PHE A 837      42.792   7.645  30.328  1.00  1.00           C  
ATOM   2105  CD1 PHE A 837      41.835   7.458  31.293  1.00  1.00           C  
ATOM   2106  CD2 PHE A 837      44.099   7.821  30.719  1.00  1.00           C  
ATOM   2107  CE1 PHE A 837      42.169   7.485  32.627  1.00  1.00           C  
ATOM   2108  CE2 PHE A 837      44.441   7.849  32.050  1.00  1.00           C  
ATOM   2109  CZ  PHE A 837      43.474   7.682  33.010  1.00  1.00           C  
ATOM   2110  C   PHE A 837      41.384   5.430  29.081  1.00  1.00           C  
ATOM   2111  O   PHE A 837      41.411   4.815  30.148  1.00  1.00           O  
ATOM   2112  N   GLY A 838      40.281   5.457  28.316  1.00  1.00           N  
ATOM   2113  CA  GLY A 838      39.108   4.825  28.825  1.00  1.00           C  
ATOM   2114  C   GLY A 838      39.398   3.363  28.651  1.00  1.00           C  
ATOM   2115  O   GLY A 838      40.054   2.754  29.487  1.00  1.00           O  
ATOM   2116  N   ILE A 839      39.025   2.775  27.509  1.00  1.00           N  
ATOM   2117  CA  ILE A 839      39.005   1.349  27.406  1.00  1.00           C  
ATOM   2118  CB  ILE A 839      38.525   0.889  26.061  1.00  1.00           C  
ATOM   2119  CG2 ILE A 839      38.289  -0.624  26.171  1.00  1.00           C  
ATOM   2120  CG1 ILE A 839      37.233   1.613  25.661  1.00  1.00           C  
ATOM   2121  CD1 ILE A 839      36.070   1.331  26.606  1.00  1.00           C  
ATOM   2122  C   ILE A 839      40.281   0.585  27.701  1.00  1.00           C  
ATOM   2123  O   ILE A 839      40.219  -0.389  28.448  1.00  1.00           O  
ATOM   2124  N   LEU A 840      41.459   0.940  27.154  1.00  1.00           N  
ATOM   2125  CA  LEU A 840      42.597   0.063  27.359  1.00  1.00           C  
ATOM   2126  CB  LEU A 840      43.775   0.373  26.408  1.00  1.00           C  
ATOM   2127  CG  LEU A 840      44.932  -0.657  26.397  1.00  1.00           C  
ATOM   2128  CD1 LEU A 840      45.906  -0.366  25.249  1.00  1.00           C  
ATOM   2129  CD2 LEU A 840      45.687  -0.722  27.733  1.00  1.00           C  
ATOM   2130  C   LEU A 840      43.065   0.062  28.783  1.00  1.00           C  
ATOM   2131  O   LEU A 840      43.442  -0.983  29.308  1.00  1.00           O  
ATOM   2132  N   LEU A 841      43.068   1.225  29.452  1.00  1.00           N  
ATOM   2133  CA  LEU A 841      43.577   1.328  30.790  1.00  1.00           C  
ATOM   2134  CB  LEU A 841      43.774   2.771  31.282  1.00  1.00           C  
ATOM   2135  CG  LEU A 841      45.127   3.368  30.837  1.00  1.00           C  
ATOM   2136  CD1 LEU A 841      45.332   3.306  29.316  1.00  1.00           C  
ATOM   2137  CD2 LEU A 841      45.305   4.784  31.400  1.00  1.00           C  
ATOM   2138  C   LEU A 841      42.753   0.550  31.762  1.00  1.00           C  
ATOM   2139  O   LEU A 841      43.254   0.170  32.819  1.00  1.00           O  
ATOM   2140  N   ASP A 842      41.465   0.312  31.461  1.00  1.00           N  
ATOM   2141  CA  ASP A 842      40.628  -0.365  32.415  1.00  1.00           C  
ATOM   2142  CB  ASP A 842      39.197  -0.618  31.914  1.00  1.00           C  
ATOM   2143  CG  ASP A 842      38.415   0.688  32.012  1.00  1.00           C  
ATOM   2144  OD1 ASP A 842      38.993   1.716  32.458  1.00  1.00           O  
ATOM   2145  OD2 ASP A 842      37.214   0.668  31.642  1.00  1.00           O  
ATOM   2146  C   ASP A 842      41.222  -1.667  32.880  1.00  1.00           C  
ATOM   2147  O   ASP A 842      41.433  -2.606  32.113  1.00  1.00           O  
ATOM   2148  N   SER A 843      41.494  -1.748  34.201  1.00  1.00           N  
ATOM   2149  CA  SER A 843      42.060  -2.927  34.785  1.00  1.00           C  
ATOM   2150  CB  SER A 843      42.378  -2.750  36.282  1.00  1.00           C  
ATOM   2151  OG  SER A 843      43.373  -1.751  36.458  1.00  1.00           O  
ATOM   2152  C   SER A 843      41.047  -4.017  34.657  1.00  1.00           C  
ATOM   2153  O   SER A 843      41.385  -5.174  34.414  1.00  1.00           O  
ATOM   2154  N   LYS A 844      39.760  -3.661  34.817  1.00  1.00           N  
ATOM   2155  CA  LYS A 844      38.700  -4.622  34.735  1.00  1.00           C  
ATOM   2156  CB  LYS A 844      37.323  -3.993  35.012  1.00  1.00           C  
ATOM   2157  CG  LYS A 844      37.174  -3.444  36.434  1.00  1.00           C  
ATOM   2158  CD  LYS A 844      35.993  -2.483  36.594  1.00  1.00           C  
ATOM   2159  CE  LYS A 844      34.644  -3.092  36.205  1.00  1.00           C  
ATOM   2160  NZ  LYS A 844      34.152  -3.972  37.288  1.00  1.00           N1+
ATOM   2161  C   LYS A 844      38.666  -5.158  33.339  1.00  1.00           C  
ATOM   2162  O   LYS A 844      38.508  -6.357  33.122  1.00  1.00           O  
ATOM   2163  N   LEU A 845      38.825  -4.272  32.341  1.00  1.00           N  
ATOM   2164  CA  LEU A 845      38.737  -4.710  30.979  1.00  1.00           C  
ATOM   2165  CB  LEU A 845      38.781  -3.552  29.963  1.00  1.00           C  
ATOM   2166  CG  LEU A 845      37.562  -2.615  30.070  1.00  1.00           C  
ATOM   2167  CD1 LEU A 845      37.531  -1.580  28.930  1.00  1.00           C  
ATOM   2168  CD2 LEU A 845      36.272  -3.433  30.216  1.00  1.00           C  
ATOM   2169  C   LEU A 845      39.858  -5.651  30.685  1.00  1.00           C  
ATOM   2170  O   LEU A 845      39.667  -6.651  29.997  1.00  1.00           O  
ATOM   2171  N   ARG A 846      41.063  -5.352  31.200  1.00  1.00           N  
ATOM   2172  CA  ARG A 846      42.198  -6.185  30.943  1.00  1.00           C  
ATOM   2173  CB  ARG A 846      43.500  -5.623  31.541  1.00  1.00           C  
ATOM   2174  CG  ARG A 846      44.054  -4.385  30.825  1.00  1.00           C  
ATOM   2175  CD  ARG A 846      44.890  -4.730  29.591  1.00  1.00           C  
ATOM   2176  NE  ARG A 846      45.729  -3.544  29.262  1.00  1.00           N  
ATOM   2177  CZ  ARG A 846      46.888  -3.731  28.567  1.00  1.00           C  
ATOM   2178  NH1 ARG A 846      47.219  -4.981  28.130  1.00  1.00           N  
ATOM   2179  NH2 ARG A 846      47.715  -2.678  28.306  1.00  1.00           N  
ATOM   2180  C   ARG A 846      41.959  -7.527  31.551  1.00  1.00           C  
ATOM   2181  O   ARG A 846      42.233  -8.549  30.928  1.00  1.00           O  
ATOM   2182  N   GLN A 847      41.417  -7.561  32.784  1.00  1.00           N  
ATOM   2183  CA  GLN A 847      41.229  -8.805  33.472  1.00  1.00           C  
ATOM   2184  CB  GLN A 847      40.708  -8.622  34.907  1.00  1.00           C  
ATOM   2185  CG  GLN A 847      40.575  -9.944  35.668  1.00  1.00           C  
ATOM   2186  CD  GLN A 847      40.063  -9.638  37.067  1.00  1.00           C  
ATOM   2187  OE1 GLN A 847      39.857 -10.540  37.879  1.00  1.00           O  
ATOM   2188  NE2 GLN A 847      39.855  -8.327  37.361  1.00  1.00           N  
ATOM   2189  C   GLN A 847      40.244  -9.648  32.732  1.00  1.00           C  
ATOM   2190  O   GLN A 847      40.446 -10.852  32.585  1.00  1.00           O  
ATOM   2191  N   LEU A 848      39.147  -9.043  32.238  1.00  1.00           N  
ATOM   2192  CA  LEU A 848      38.179  -9.828  31.532  1.00  1.00           C  
ATOM   2193  CB  LEU A 848      36.891  -9.083  31.151  1.00  1.00           C  
ATOM   2194  CG  LEU A 848      35.884  -8.940  32.307  1.00  1.00           C  
ATOM   2195  CD1 LEU A 848      36.434  -8.112  33.474  1.00  1.00           C  
ATOM   2196  CD2 LEU A 848      34.544  -8.411  31.789  1.00  1.00           C  
ATOM   2197  C   LEU A 848      38.787 -10.364  30.282  1.00  1.00           C  
ATOM   2198  O   LEU A 848      38.535 -11.508  29.919  1.00  1.00           O  
ATOM   2199  N   LEU A 849      39.609  -9.556  29.591  1.00  1.00           N  
ATOM   2200  CA  LEU A 849      40.176  -9.988  28.350  1.00  1.00           C  
ATOM   2201  CB  LEU A 849      40.988  -8.891  27.635  1.00  1.00           C  
ATOM   2202  CG  LEU A 849      40.156  -7.622  27.351  1.00  1.00           C  
ATOM   2203  CD1 LEU A 849      40.851  -6.686  26.350  1.00  1.00           C  
ATOM   2204  CD2 LEU A 849      38.712  -7.974  26.966  1.00  1.00           C  
ATOM   2205  C   LEU A 849      41.063 -11.168  28.597  1.00  1.00           C  
ATOM   2206  O   LEU A 849      41.050 -12.119  27.818  1.00  1.00           O  
ATOM   2207  N   PHE A 850      41.851 -11.153  29.690  1.00  1.00           N  
ATOM   2208  CA  PHE A 850      42.734 -12.249  29.972  1.00  1.00           C  
ATOM   2209  CB  PHE A 850      43.639 -12.027  31.198  1.00  1.00           C  
ATOM   2210  CG  PHE A 850      44.726 -11.093  30.791  1.00  1.00           C  
ATOM   2211  CD1 PHE A 850      45.803 -11.565  30.076  1.00  1.00           C  
ATOM   2212  CD2 PHE A 850      44.682  -9.761  31.127  1.00  1.00           C  
ATOM   2213  CE1 PHE A 850      46.816 -10.718  29.693  1.00  1.00           C  
ATOM   2214  CE2 PHE A 850      45.690  -8.908  30.747  1.00  1.00           C  
ATOM   2215  CZ  PHE A 850      46.758  -9.386  30.027  1.00  1.00           C  
ATOM   2216  C   PHE A 850      41.935 -13.485  30.223  1.00  1.00           C  
ATOM   2217  O   PHE A 850      42.281 -14.556  29.729  1.00  1.00           O  
ATOM   2218  N   ASN A 851      40.839 -13.372  30.995  1.00  1.00           N  
ATOM   2219  CA  ASN A 851      40.031 -14.510  31.326  1.00  1.00           C  
ATOM   2220  CB  ASN A 851      38.856 -14.154  32.257  1.00  1.00           C  
ATOM   2221  CG  ASN A 851      39.420 -13.940  33.656  1.00  1.00           C  
ATOM   2222  OD1 ASN A 851      40.126 -14.797  34.184  1.00  1.00           O  
ATOM   2223  ND2 ASN A 851      39.110 -12.768  34.273  1.00  1.00           N  
ATOM   2224  C   ASN A 851      39.463 -15.075  30.064  1.00  1.00           C  
ATOM   2225  O   ASN A 851      39.385 -16.290  29.897  1.00  1.00           O  
ATOM   2226  N   LYS A 852      39.052 -14.195  29.138  1.00  1.00           N  
ATOM   2227  CA  LYS A 852      38.457 -14.594  27.899  1.00  1.00           C  
ATOM   2228  CB  LYS A 852      38.022 -13.376  27.060  1.00  1.00           C  
ATOM   2229  CG  LYS A 852      37.377 -13.742  25.724  1.00  1.00           C  
ATOM   2230  CD  LYS A 852      36.668 -12.568  25.046  1.00  1.00           C  
ATOM   2231  CE  LYS A 852      36.170 -12.906  23.640  1.00  1.00           C  
ATOM   2232  NZ  LYS A 852      35.223 -14.043  23.706  1.00  1.00           N1+
ATOM   2233  C   LYS A 852      39.458 -15.384  27.118  1.00  1.00           C  
ATOM   2234  O   LYS A 852      39.109 -16.388  26.502  1.00  1.00           O  
ATOM   2235  N   LEU A 853      40.735 -14.953  27.125  1.00  1.00           N  
ATOM   2236  CA  LEU A 853      41.762 -15.633  26.389  1.00  1.00           C  
ATOM   2237  CB  LEU A 853      43.134 -14.933  26.440  1.00  1.00           C  
ATOM   2238  CG  LEU A 853      43.168 -13.609  25.656  1.00  1.00           C  
ATOM   2239  CD1 LEU A 853      44.572 -12.982  25.674  1.00  1.00           C  
ATOM   2240  CD2 LEU A 853      42.614 -13.796  24.235  1.00  1.00           C  
ATOM   2241  C   LEU A 853      41.934 -17.004  26.954  1.00  1.00           C  
ATOM   2242  O   LEU A 853      42.129 -17.963  26.210  1.00  1.00           O  
ATOM   2243  N   SER A 854      41.866 -17.135  28.290  1.00  1.00           N  
ATOM   2244  CA  SER A 854      42.048 -18.410  28.916  1.00  1.00           C  
ATOM   2245  CB  SER A 854      41.987 -18.336  30.451  1.00  1.00           C  
ATOM   2246  OG  SER A 854      43.056 -17.540  30.942  1.00  1.00           O  
ATOM   2247  C   SER A 854      40.950 -19.323  28.466  1.00  1.00           C  
ATOM   2248  O   SER A 854      41.187 -20.495  28.190  1.00  1.00           O  
ATOM   2249  N   ALA A 855      39.715 -18.799  28.369  1.00  1.00           N  
ATOM   2250  CA  ALA A 855      38.587 -19.592  27.977  1.00  1.00           C  
ATOM   2251  CB  ALA A 855      37.272 -18.795  28.002  1.00  1.00           C  
ATOM   2252  C   ALA A 855      38.796 -20.077  26.579  1.00  1.00           C  
ATOM   2253  O   ALA A 855      38.493 -21.225  26.263  1.00  1.00           O  
ATOM   2254  N   LEU A 856      39.324 -19.206  25.701  1.00  1.00           N  
ATOM   2255  CA  LEU A 856      39.543 -19.551  24.328  1.00  1.00           C  
ATOM   2256  CB  LEU A 856      40.084 -18.378  23.495  1.00  1.00           C  
ATOM   2257  CG  LEU A 856      39.079 -17.220  23.347  1.00  1.00           C  
ATOM   2258  CD1 LEU A 856      39.654 -16.079  22.492  1.00  1.00           C  
ATOM   2259  CD2 LEU A 856      37.724 -17.729  22.829  1.00  1.00           C  
ATOM   2260  C   LEU A 856      40.554 -20.647  24.276  1.00  1.00           C  
ATOM   2261  O   LEU A 856      40.434 -21.571  23.474  1.00  1.00           O  
ATOM   2262  N   SER A 857      41.581 -20.569  25.137  1.00  1.00           N  
ATOM   2263  CA  SER A 857      42.626 -21.546  25.142  1.00  1.00           C  
ATOM   2264  CB  SER A 857      43.714 -21.247  26.188  1.00  1.00           C  
ATOM   2265  OG  SER A 857      44.718 -22.250  26.148  1.00  1.00           O  
ATOM   2266  C   SER A 857      42.020 -22.867  25.489  1.00  1.00           C  
ATOM   2267  O   SER A 857      42.392 -23.890  24.921  1.00  1.00           O  
ATOM   2268  N   SER A 858      41.061 -22.874  26.436  1.00  1.00           N  
ATOM   2269  CA  SER A 858      40.434 -24.087  26.872  1.00  1.00           C  
ATOM   2270  CB  SER A 858      39.465 -23.876  28.049  1.00  1.00           C  
ATOM   2271  OG  SER A 858      40.177 -23.453  29.202  1.00  1.00           O  
ATOM   2272  C   SER A 858      39.625 -24.674  25.754  1.00  1.00           C  
ATOM   2273  O   SER A 858      39.596 -25.888  25.569  1.00  1.00           O  
ATOM   2274  N   TRP A 859      38.927 -23.827  24.985  1.00  1.00           N  
ATOM   2275  CA  TRP A 859      38.056 -24.294  23.947  1.00  1.00           C  
ATOM   2276  CB  TRP A 859      37.221 -23.122  23.382  1.00  1.00           C  
ATOM   2277  CG  TRP A 859      36.055 -23.470  22.483  1.00  1.00           C  
ATOM   2278  CD2 TRP A 859      35.735 -22.785  21.260  1.00  1.00           C  
ATOM   2279  CD1 TRP A 859      35.050 -24.369  22.693  1.00  1.00           C  
ATOM   2280  NE1 TRP A 859      34.133 -24.298  21.671  1.00  1.00           N  
ATOM   2281  CE2 TRP A 859      34.539 -23.322  20.784  1.00  1.00           C  
ATOM   2282  CE3 TRP A 859      36.376 -21.777  20.596  1.00  1.00           C  
ATOM   2283  CZ2 TRP A 859      33.966 -22.861  19.633  1.00  1.00           C  
ATOM   2284  CZ3 TRP A 859      35.804 -21.325  19.428  1.00  1.00           C  
ATOM   2285  CH2 TRP A 859      34.621 -21.855  18.955  1.00  1.00           C  
ATOM   2286  C   TRP A 859      38.881 -24.940  22.875  1.00  1.00           C  
ATOM   2287  O   TRP A 859      38.551 -26.018  22.384  1.00  1.00           O  
ATOM   2288  N   LYS A 860      39.999 -24.294  22.495  1.00  1.00           N  
ATOM   2289  CA  LYS A 860      40.871 -24.775  21.462  1.00  1.00           C  
ATOM   2290  CB  LYS A 860      42.023 -23.790  21.195  1.00  1.00           C  
ATOM   2291  CG  LYS A 860      42.997 -24.231  20.102  1.00  1.00           C  
ATOM   2292  CD  LYS A 860      44.006 -23.143  19.729  1.00  1.00           C  
ATOM   2293  CE  LYS A 860      45.065 -23.607  18.729  1.00  1.00           C  
ATOM   2294  NZ  LYS A 860      46.066 -22.537  18.526  1.00  1.00           N1+
ATOM   2295  C   LYS A 860      41.481 -26.069  21.883  1.00  1.00           C  
ATOM   2296  O   LYS A 860      41.554 -27.015  21.101  1.00  1.00           O  
ATOM   2297  N   GLN A 861      41.934 -26.142  23.149  1.00  1.00           N  
ATOM   2298  CA  GLN A 861      42.607 -27.302  23.653  1.00  1.00           C  
ATOM   2299  CB  GLN A 861      43.178 -27.084  25.067  1.00  1.00           C  
ATOM   2300  CG  GLN A 861      42.108 -26.828  26.127  1.00  1.00           C  
ATOM   2301  CD  GLN A 861      42.806 -26.495  27.436  1.00  1.00           C  
ATOM   2302  OE1 GLN A 861      42.157 -26.132  28.416  1.00  1.00           O  
ATOM   2303  NE2 GLN A 861      44.161 -26.610  27.455  1.00  1.00           N  
ATOM   2304  C   GLN A 861      41.660 -28.461  23.677  1.00  1.00           C  
ATOM   2305  O   GLN A 861      42.046 -29.585  23.363  1.00  1.00           O  
ATOM   2306  N   THR A 862      40.384 -28.225  24.040  1.00  1.00           N  
ATOM   2307  CA  THR A 862      39.466 -29.322  24.124  1.00  1.00           C  
ATOM   2308  CB  THR A 862      38.102 -28.948  24.640  1.00  1.00           C  
ATOM   2309  OG1 THR A 862      37.384 -30.122  24.989  1.00  1.00           O  
ATOM   2310  CG2 THR A 862      37.325 -28.165  23.569  1.00  1.00           C  
ATOM   2311  C   THR A 862      39.316 -29.913  22.758  1.00  1.00           C  
ATOM   2312  O   THR A 862      39.265 -31.131  22.606  1.00  1.00           O  
ATOM   2313  N   GLU A 863      39.258 -29.060  21.717  1.00  1.00           N  
ATOM   2314  CA  GLU A 863      39.092 -29.540  20.377  1.00  1.00           C  
ATOM   2315  CB  GLU A 863      39.012 -28.392  19.355  1.00  1.00           C  
ATOM   2316  CG  GLU A 863      37.786 -27.498  19.549  1.00  1.00           C  
ATOM   2317  CD  GLU A 863      37.828 -26.405  18.491  1.00  1.00           C  
ATOM   2318  OE1 GLU A 863      38.421 -26.647  17.406  1.00  1.00           O  
ATOM   2319  OE2 GLU A 863      37.265 -25.310  18.754  1.00  1.00           O  
ATOM   2320  C   GLU A 863      40.286 -30.376  20.038  1.00  1.00           C  
ATOM   2321  O   GLU A 863      40.171 -31.436  19.425  1.00  1.00           O  
ATOM   2322  N   LYS A 864      41.479 -29.912  20.444  1.00  1.00           N  
ATOM   2323  CA  LYS A 864      42.685 -30.638  20.174  1.00  1.00           C  
ATOM   2324  CB  LYS A 864      43.919 -29.924  20.746  1.00  1.00           C  
ATOM   2325  CG  LYS A 864      45.243 -30.646  20.496  1.00  1.00           C  
ATOM   2326  CD  LYS A 864      46.439 -29.893  21.081  1.00  1.00           C  
ATOM   2327  CE  LYS A 864      46.484 -29.937  22.612  1.00  1.00           C  
ATOM   2328  NZ  LYS A 864      47.643 -29.167  23.113  1.00  1.00           N1+
ATOM   2329  C   LYS A 864      42.613 -31.958  20.872  1.00  1.00           C  
ATOM   2330  O   LYS A 864      42.911 -32.994  20.281  1.00  1.00           O  
ATOM   2331  N   GLN A 865      42.166 -31.949  22.143  1.00  1.00           N  
ATOM   2332  CA  GLN A 865      42.149 -33.129  22.959  1.00  1.00           C  
ATOM   2333  CB  GLN A 865      41.507 -32.867  24.330  1.00  1.00           C  
ATOM   2334  CG  GLN A 865      42.233 -31.802  25.154  1.00  1.00           C  
ATOM   2335  CD  GLN A 865      41.443 -31.588  26.438  1.00  1.00           C  
ATOM   2336  OE1 GLN A 865      40.495 -32.314  26.733  1.00  1.00           O  
ATOM   2337  NE2 GLN A 865      41.840 -30.555  27.229  1.00  1.00           N  
ATOM   2338  C   GLN A 865      41.295 -34.130  22.285  1.00  1.00           C  
ATOM   2339  O   GLN A 865      41.668 -35.295  22.140  1.00  1.00           O  
ATOM   2340  N   ASN A 866      40.125 -33.696  21.796  1.00  1.00           N  
ATOM   2341  CA  ASN A 866      39.370 -34.676  21.104  1.00  1.00           C  
ATOM   2342  CB  ASN A 866      37.840 -34.455  21.050  1.00  1.00           C  
ATOM   2343  CG  ASN A 866      37.440 -33.150  20.380  1.00  1.00           C  
ATOM   2344  OD1 ASN A 866      38.024 -32.090  20.601  1.00  1.00           O  
ATOM   2345  ND2 ASN A 866      36.366 -33.230  19.550  1.00  1.00           N  
ATOM   2346  C   ASN A 866      39.975 -34.740  19.749  1.00  1.00           C  
ATOM   2347  O   ASN A 866      41.199 -34.744  19.627  1.00  1.00           O  
ATOM   2348  N   SER A 867      39.140 -34.784  18.702  1.00  1.00           N  
ATOM   2349  CA  SER A 867      39.610 -34.988  17.363  1.00  1.00           C  
ATOM   2350  CB  SER A 867      40.407 -33.792  16.809  1.00  1.00           C  
ATOM   2351  OG  SER A 867      39.575 -32.645  16.715  1.00  1.00           O  
ATOM   2352  C   SER A 867      40.526 -36.168  17.433  1.00  1.00           C  
ATOM   2353  O   SER A 867      41.744 -36.014  17.371  1.00  1.00           O  
ATOM   2354  N   SER A 868      39.956 -37.386  17.519  1.00  1.00           N  
ATOM   2355  CA  SER A 868      40.793 -38.513  17.819  1.00  1.00           C  
ATOM   2356  CB  SER A 868      40.505 -39.176  19.177  1.00  1.00           C  
ATOM   2357  OG  SER A 868      40.853 -38.310  20.242  1.00  1.00           O  
ATOM   2358  C   SER A 868      40.628 -39.621  16.859  1.00  1.00           C  
ATOM   2359  O   SER A 868      39.963 -39.528  15.826  1.00  1.00           O  
ATOM   2360  N   ASP A 869      41.339 -40.702  17.225  1.00  1.00           N  
ATOM   2361  CA  ASP A 869      41.333 -41.949  16.549  1.00  1.00           C  
ATOM   2362  CB  ASP A 869      42.733 -42.561  16.371  1.00  1.00           C  
ATOM   2363  CG  ASP A 869      43.483 -41.720  15.349  1.00  1.00           C  
ATOM   2364  OD1 ASP A 869      42.825 -40.878  14.681  1.00  1.00           O  
ATOM   2365  OD2 ASP A 869      44.722 -41.909  15.217  1.00  1.00           O  
ATOM   2366  C   ASP A 869      40.523 -42.890  17.384  1.00  1.00           C  
ATOM   2367  O   ASP A 869      40.062 -42.558  18.476  1.00  1.00           O  
ATOM   2368  N   LEU A 870      40.343 -44.112  16.859  1.00  1.00           N  
ATOM   2369  CA  LEU A 870      39.520 -45.124  17.455  1.00  1.00           C  
ATOM   2370  CB  LEU A 870      39.444 -46.386  16.563  1.00  1.00           C  
ATOM   2371  CG  LEU A 870      38.418 -47.480  16.949  1.00  1.00           C  
ATOM   2372  CD1 LEU A 870      38.492 -48.644  15.950  1.00  1.00           C  
ATOM   2373  CD2 LEU A 870      38.560 -47.981  18.396  1.00  1.00           C  
ATOM   2374  C   LEU A 870      40.077 -45.504  18.796  1.00  1.00           C  
ATOM   2375  O   LEU A 870      39.320 -45.680  19.748  1.00  1.00           O  
ATOM   2376  N   SER A 871      41.411 -45.648  18.916  1.00  1.00           N  
ATOM   2377  CA  SER A 871      41.997 -46.080  20.157  1.00  1.00           C  
ATOM   2378  CB  SER A 871      43.522 -46.264  20.063  1.00  1.00           C  
ATOM   2379  OG  SER A 871      44.150 -45.024  19.772  1.00  1.00           O  
ATOM   2380  C   SER A 871      41.721 -45.060  21.219  1.00  1.00           C  
ATOM   2381  O   SER A 871      41.450 -45.402  22.369  1.00  1.00           O  
ATOM   2382  N   ALA A 872      41.797 -43.776  20.834  1.00  1.00           N  
ATOM   2383  CA  ALA A 872      41.596 -42.615  21.656  1.00  1.00           C  
ATOM   2384  CB  ALA A 872      41.911 -41.304  20.917  1.00  1.00           C  
ATOM   2385  C   ALA A 872      40.170 -42.538  22.108  1.00  1.00           C  
ATOM   2386  O   ALA A 872      39.874 -42.017  23.181  1.00  1.00           O  
ATOM   2387  N   LYS A 873      39.245 -43.076  21.293  1.00  1.00           N  
ATOM   2388  CA  LYS A 873      37.829 -42.927  21.481  1.00  1.00           C  
ATOM   2389  CB  LYS A 873      36.989 -43.663  20.424  1.00  1.00           C  
ATOM   2390  CG  LYS A 873      37.019 -42.968  19.062  1.00  1.00           C  
ATOM   2391  CD  LYS A 873      36.378 -43.769  17.927  1.00  1.00           C  
ATOM   2392  CE  LYS A 873      36.403 -43.033  16.585  1.00  1.00           C  
ATOM   2393  NZ  LYS A 873      35.625 -41.776  16.682  1.00  1.00           N1+
ATOM   2394  C   LYS A 873      37.360 -43.372  22.840  1.00  1.00           C  
ATOM   2395  O   LYS A 873      36.322 -42.874  23.272  1.00  1.00           O  
ATOM   2396  N   PRO A 874      37.993 -44.261  23.558  1.00  1.00           N  
ATOM   2397  CA  PRO A 874      37.453 -44.621  24.840  1.00  1.00           C  
ATOM   2398  CD  PRO A 874      38.687 -45.384  22.956  1.00  1.00           C  
ATOM   2399  CB  PRO A 874      38.325 -45.765  25.341  1.00  1.00           C  
ATOM   2400  CG  PRO A 874      38.714 -46.484  24.036  1.00  1.00           C  
ATOM   2401  C   PRO A 874      37.322 -43.442  25.755  1.00  1.00           C  
ATOM   2402  O   PRO A 874      36.638 -43.550  26.770  1.00  1.00           O  
ATOM   2403  N   LYS A 875      38.018 -42.337  25.446  1.00  1.00           N  
ATOM   2404  CA  LYS A 875      37.899 -41.080  26.128  1.00  1.00           C  
ATOM   2405  CB  LYS A 875      36.576 -40.334  25.860  1.00  1.00           C  
ATOM   2406  CG  LYS A 875      36.617 -39.587  24.521  1.00  1.00           C  
ATOM   2407  CD  LYS A 875      35.285 -38.995  24.054  1.00  1.00           C  
ATOM   2408  CE  LYS A 875      35.405 -38.225  22.735  1.00  1.00           C  
ATOM   2409  NZ  LYS A 875      34.085 -37.694  22.332  1.00  1.00           N1+
ATOM   2410  C   LYS A 875      38.171 -41.209  27.584  1.00  1.00           C  
ATOM   2411  O   LYS A 875      37.857 -40.310  28.365  1.00  1.00           O  
ATOM   2412  N   PHE A 876      38.752 -42.343  27.999  1.00  1.00           N  
ATOM   2413  CA  PHE A 876      39.122 -42.461  29.371  1.00  1.00           C  
ATOM   2414  CB  PHE A 876      39.266 -43.905  29.872  1.00  1.00           C  
ATOM   2415  CG  PHE A 876      39.417 -43.762  31.349  1.00  1.00           C  
ATOM   2416  CD1 PHE A 876      38.307 -43.707  32.162  1.00  1.00           C  
ATOM   2417  CD2 PHE A 876      40.664 -43.647  31.917  1.00  1.00           C  
ATOM   2418  CE1 PHE A 876      38.444 -43.565  33.524  1.00  1.00           C  
ATOM   2419  CE2 PHE A 876      40.806 -43.505  33.278  1.00  1.00           C  
ATOM   2420  CZ  PHE A 876      39.694 -43.465  34.084  1.00  1.00           C  
ATOM   2421  C   PHE A 876      40.407 -41.733  29.630  1.00  1.00           C  
ATOM   2422  O   PHE A 876      40.574 -41.133  30.685  1.00  1.00           O  
ATOM   2423  N   SER A 877      41.334 -41.727  28.647  1.00  1.00           N  
ATOM   2424  CA  SER A 877      42.693 -41.296  28.860  1.00  1.00           C  
ATOM   2425  CB  SER A 877      43.523 -41.216  27.567  1.00  1.00           C  
ATOM   2426  OG  SER A 877      43.015 -40.199  26.717  1.00  1.00           O  
ATOM   2427  C   SER A 877      42.810 -39.967  29.543  1.00  1.00           C  
ATOM   2428  O   SER A 877      42.721 -38.901  28.939  1.00  1.00           O  
ATOM   2429  N   LYS A 878      43.052 -40.012  30.860  1.00  1.00           N  
ATOM   2430  CA  LYS A 878      43.358 -38.849  31.638  1.00  1.00           C  
ATOM   2431  CB  LYS A 878      42.193 -37.867  31.868  1.00  1.00           C  
ATOM   2432  CG  LYS A 878      41.945 -36.919  30.692  1.00  1.00           C  
ATOM   2433  CD  LYS A 878      40.670 -36.082  30.825  1.00  1.00           C  
ATOM   2434  CE  LYS A 878      40.486 -35.064  29.695  1.00  1.00           C  
ATOM   2435  NZ  LYS A 878      40.032 -35.744  28.462  1.00  1.00           N1+
ATOM   2436  C   LYS A 878      43.777 -39.369  32.960  1.00  1.00           C  
ATOM   2437  O   LYS A 878      43.166 -40.301  33.482  1.00  1.00           O  
ATOM   2438  N   PRO A 879      44.828 -38.829  33.503  1.00  1.00           N  
ATOM   2439  CA  PRO A 879      45.229 -39.258  34.801  1.00  1.00           C  
ATOM   2440  CD  PRO A 879      45.928 -38.264  32.751  1.00  1.00           C  
ATOM   2441  CB  PRO A 879      46.636 -38.704  35.029  1.00  1.00           C  
ATOM   2442  CG  PRO A 879      46.863 -37.733  33.850  1.00  1.00           C  
ATOM   2443  C   PRO A 879      44.181 -38.744  35.713  1.00  1.00           C  
ATOM   2444  O   PRO A 879      44.055 -37.530  35.854  1.00  1.00           O  
ATOM   2445  N   PHE A 880      43.443 -39.643  36.369  1.00  1.00           N  
ATOM   2446  CA  PHE A 880      42.378 -39.189  37.201  1.00  1.00           C  
ATOM   2447  CB  PHE A 880      41.021 -39.567  36.589  1.00  1.00           C  
ATOM   2448  CG  PHE A 880      39.888 -39.241  37.494  1.00  1.00           C  
ATOM   2449  CD1 PHE A 880      39.594 -37.942  37.817  1.00  1.00           C  
ATOM   2450  CD2 PHE A 880      39.132 -40.248  38.046  1.00  1.00           C  
ATOM   2451  CE1 PHE A 880      38.539 -37.639  38.645  1.00  1.00           C  
ATOM   2452  CE2 PHE A 880      38.076 -39.956  38.876  1.00  1.00           C  
ATOM   2453  CZ  PHE A 880      37.773 -38.648  39.173  1.00  1.00           C  
ATOM   2454  C   PHE A 880      42.587 -39.850  38.516  1.00  1.00           C  
ATOM   2455  O   PHE A 880      42.741 -41.067  38.592  1.00  1.00           O  
ATOM   2456  N   ASN A 881      42.636 -39.076  39.612  1.00  1.00           N  
ATOM   2457  CA  ASN A 881      42.921 -39.820  40.795  1.00  1.00           C  
ATOM   2458  CB  ASN A 881      44.374 -40.317  40.800  1.00  1.00           C  
ATOM   2459  CG  ASN A 881      45.262 -39.115  40.506  1.00  1.00           C  
ATOM   2460  OD1 ASN A 881      45.869 -38.526  41.399  1.00  1.00           O  
ATOM   2461  ND2 ASN A 881      45.339 -38.736  39.202  1.00  1.00           N  
ATOM   2462  C   ASN A 881      42.673 -39.009  42.008  1.00  1.00           C  
ATOM   2463  O   ASN A 881      42.799 -37.787  41.987  1.00  1.00           O  
ATOM   2464  N   PRO A 882      42.245 -39.689  43.043  1.00  1.00           N  
ATOM   2465  CA  PRO A 882      42.062 -39.064  44.320  1.00  1.00           C  
ATOM   2466  CD  PRO A 882      41.401 -40.861  42.891  1.00  1.00           C  
ATOM   2467  CB  PRO A 882      41.101 -39.951  45.114  1.00  1.00           C  
ATOM   2468  CG  PRO A 882      41.078 -41.278  44.335  1.00  1.00           C  
ATOM   2469  C   PRO A 882      43.357 -38.828  45.022  1.00  1.00           C  
ATOM   2470  O   PRO A 882      43.882 -39.759  45.631  1.00  1.00           O  
ATOM   2471  N   LEU A 883      43.877 -37.592  45.003  1.00  1.00           N  
ATOM   2472  CA  LEU A 883      45.067 -37.341  45.753  1.00  1.00           C  
ATOM   2473  CB  LEU A 883      45.671 -35.955  45.464  1.00  1.00           C  
ATOM   2474  CG  LEU A 883      46.113 -35.755  44.000  1.00  1.00           C  
ATOM   2475  CD1 LEU A 883      46.729 -34.362  43.784  1.00  1.00           C  
ATOM   2476  CD2 LEU A 883      47.030 -36.894  43.531  1.00  1.00           C  
ATOM   2477  C   LEU A 883      44.638 -37.377  47.173  1.00  1.00           C  
ATOM   2478  O   LEU A 883      45.333 -37.899  48.041  1.00  1.00           O  
ATOM   2479  N   GLN A 884      43.441 -36.806  47.400  1.00  1.00           N  
ATOM   2480  CA  GLN A 884      42.814 -36.614  48.674  1.00  1.00           C  
ATOM   2481  CB  GLN A 884      43.766 -36.643  49.885  1.00  1.00           C  
ATOM   2482  CG  GLN A 884      43.071 -36.434  51.233  1.00  1.00           C  
ATOM   2483  CD  GLN A 884      44.140 -36.493  52.317  1.00  1.00           C  
ATOM   2484  OE1 GLN A 884      45.148 -37.184  52.168  1.00  1.00           O  
ATOM   2485  NE2 GLN A 884      43.913 -35.762  53.440  1.00  1.00           N  
ATOM   2486  C   GLN A 884      42.338 -35.221  48.538  1.00  1.00           C  
ATOM   2487  O   GLN A 884      41.184 -34.948  48.211  1.00  1.00           O  
ATOM   2488  N   ASN A 885      43.259 -34.284  48.799  1.00  1.00           N  
ATOM   2489  CA  ASN A 885      42.928 -32.927  48.548  1.00  1.00           C  
ATOM   2490  CB  ASN A 885      43.912 -31.933  49.185  1.00  1.00           C  
ATOM   2491  CG  ASN A 885      43.277 -30.552  49.164  1.00  1.00           C  
ATOM   2492  OD1 ASN A 885      43.192 -29.887  50.195  1.00  1.00           O  
ATOM   2493  ND2 ASN A 885      42.822 -30.104  47.963  1.00  1.00           N  
ATOM   2494  C   ASN A 885      43.047 -32.822  47.068  1.00  1.00           C  
ATOM   2495  O   ASN A 885      44.110 -33.054  46.494  1.00  1.00           O  
ATOM   2496  N   LYS A 886      41.932 -32.513  46.397  1.00  1.00           N  
ATOM   2497  CA  LYS A 886      41.955 -32.431  44.974  1.00  1.00           C  
ATOM   2498  CB  LYS A 886      41.289 -33.642  44.318  1.00  1.00           C  
ATOM   2499  CG  LYS A 886      42.067 -34.930  44.578  1.00  1.00           C  
ATOM   2500  CD  LYS A 886      41.261 -36.185  44.261  1.00  1.00           C  
ATOM   2501  CE  LYS A 886      40.339 -36.608  45.402  1.00  1.00           C  
ATOM   2502  NZ  LYS A 886      39.329 -37.558  44.901  1.00  1.00           N1+
ATOM   2503  C   LYS A 886      41.176 -31.217  44.636  1.00  1.00           C  
ATOM   2504  O   LYS A 886      41.376 -30.158  45.226  1.00  1.00           O  
ATOM   2505  N   GLY A 887      40.256 -31.341  43.670  1.00  1.00           N  
ATOM   2506  CA  GLY A 887      39.448 -30.210  43.336  1.00  1.00           C  
ATOM   2507  C   GLY A 887      39.641 -29.855  41.894  1.00  1.00           C  
ATOM   2508  O   GLY A 887      38.677 -29.458  41.249  1.00  1.00           O  
ATOM   2509  N   HIS A 888      40.855 -30.010  41.324  1.00  1.00           N  
ATOM   2510  CA  HIS A 888      41.029 -29.617  39.953  1.00  1.00           C  
ATOM   2511  ND1 HIS A 888      43.814 -27.120  40.673  1.00  1.00           N  
ATOM   2512  CG  HIS A 888      42.585 -27.679  40.410  1.00  1.00           C  
ATOM   2513  CB  HIS A 888      42.390 -28.965  39.667  1.00  1.00           C  
ATOM   2514  NE2 HIS A 888      42.296 -25.747  41.541  1.00  1.00           N  
ATOM   2515  CD2 HIS A 888      41.668 -26.827  40.945  1.00  1.00           C  
ATOM   2516  CE1 HIS A 888      43.584 -25.967  41.351  1.00  1.00           C  
ATOM   2517  C   HIS A 888      40.939 -30.821  39.081  1.00  1.00           C  
ATOM   2518  O   HIS A 888      41.905 -31.563  38.899  1.00  1.00           O  
ATOM   2519  N   TYR A 889      39.726 -31.057  38.562  1.00  1.00           N  
ATOM   2520  CA  TYR A 889      39.467 -32.044  37.564  1.00  1.00           C  
ATOM   2521  CB  TYR A 889      38.956 -33.408  38.057  1.00  1.00           C  
ATOM   2522  CG  TYR A 889      40.140 -34.292  38.218  1.00  1.00           C  
ATOM   2523  CD1 TYR A 889      40.852 -34.380  39.390  1.00  1.00           C  
ATOM   2524  CD2 TYR A 889      40.530 -35.045  37.135  1.00  1.00           C  
ATOM   2525  CE1 TYR A 889      41.944 -35.216  39.470  1.00  1.00           C  
ATOM   2526  CE2 TYR A 889      41.614 -35.878  37.208  1.00  1.00           C  
ATOM   2527  CZ  TYR A 889      42.322 -35.966  38.381  1.00  1.00           C  
ATOM   2528  OH  TYR A 889      43.438 -36.822  38.456  1.00  1.00           O  
ATOM   2529  C   TYR A 889      38.439 -31.493  36.646  1.00  1.00           C  
ATOM   2530  O   TYR A 889      37.586 -30.701  37.042  1.00  1.00           O  
ATOM   2531  N   ALA A 890      38.534 -31.878  35.364  1.00  1.00           N  
ATOM   2532  CA  ALA A 890      37.526 -31.492  34.429  1.00  1.00           C  
ATOM   2533  CB  ALA A 890      38.060 -30.629  33.276  1.00  1.00           C  
ATOM   2534  C   ALA A 890      37.017 -32.773  33.842  1.00  1.00           C  
ATOM   2535  O   ALA A 890      37.795 -33.570  33.319  1.00  1.00           O  
ATOM   2536  N   PHE A 891      35.693 -33.016  33.946  1.00  1.00           N  
ATOM   2537  CA  PHE A 891      35.102 -34.198  33.378  1.00  1.00           C  
ATOM   2538  CB  PHE A 891      34.866 -35.355  34.369  1.00  1.00           C  
ATOM   2539  CG  PHE A 891      36.159 -36.035  34.638  1.00  1.00           C  
ATOM   2540  CD1 PHE A 891      36.582 -37.075  33.840  1.00  1.00           C  
ATOM   2541  CD2 PHE A 891      36.946 -35.634  35.685  1.00  1.00           C  
ATOM   2542  CE1 PHE A 891      37.777 -37.707  34.083  1.00  1.00           C  
ATOM   2543  CE2 PHE A 891      38.138 -36.261  35.925  1.00  1.00           C  
ATOM   2544  CZ  PHE A 891      38.562 -37.299  35.132  1.00  1.00           C  
ATOM   2545  C   PHE A 891      33.737 -33.850  32.876  1.00  1.00           C  
ATOM   2546  O   PHE A 891      32.980 -33.137  33.533  1.00  1.00           O  
ATOM   2547  N   SER A 892      33.389 -34.358  31.678  1.00  1.00           N  
ATOM   2548  CA  SER A 892      32.075 -34.157  31.141  1.00  1.00           C  
ATOM   2549  CB  SER A 892      31.954 -34.628  29.681  1.00  1.00           C  
ATOM   2550  OG  SER A 892      30.636 -34.406  29.202  1.00  1.00           O  
ATOM   2551  C   SER A 892      31.155 -34.988  31.980  1.00  1.00           C  
ATOM   2552  O   SER A 892      29.979 -34.677  32.162  1.00  1.00           O  
ATOM   2553  N   HIS A 893      31.700 -36.103  32.498  1.00  1.00           N  
ATOM   2554  CA  HIS A 893      31.054 -36.968  33.439  1.00  1.00           C  
ATOM   2555  ND1 HIS A 893      31.851 -37.576  36.663  1.00  1.00           N  
ATOM   2556  CG  HIS A 893      30.747 -37.156  35.952  1.00  1.00           C  
ATOM   2557  CB  HIS A 893      30.828 -36.239  34.773  1.00  1.00           C  
ATOM   2558  NE2 HIS A 893      30.078 -38.508  37.627  1.00  1.00           N  
ATOM   2559  CD2 HIS A 893      29.673 -37.735  36.553  1.00  1.00           C  
ATOM   2560  CE1 HIS A 893      31.392 -38.382  37.654  1.00  1.00           C  
ATOM   2561  C   HIS A 893      29.764 -37.520  32.897  1.00  1.00           C  
ATOM   2562  O   HIS A 893      28.810 -37.745  33.642  1.00  1.00           O  
ATOM   2563  N   THR A 894      29.699 -37.761  31.573  1.00  1.00           N  
ATOM   2564  CA  THR A 894      28.566 -38.434  30.995  1.00  1.00           C  
ATOM   2565  CB  THR A 894      28.439 -38.294  29.496  1.00  1.00           C  
ATOM   2566  OG1 THR A 894      27.185 -38.808  29.075  1.00  1.00           O  
ATOM   2567  CG2 THR A 894      29.582 -39.020  28.771  1.00  1.00           C  
ATOM   2568  C   THR A 894      28.683 -39.868  31.407  1.00  1.00           C  
ATOM   2569  O   THR A 894      27.720 -40.636  31.379  1.00  1.00           O  
ATOM   2570  N   GLY A 895      29.925 -40.256  31.755  1.00  1.00           N  
ATOM   2571  CA  GLY A 895      30.267 -41.562  32.237  1.00  1.00           C  
ATOM   2572  C   GLY A 895      31.050 -42.203  31.153  1.00  1.00           C  
ATOM   2573  O   GLY A 895      32.152 -42.712  31.355  1.00  1.00           O  
ATOM   2574  N   ASP A 896      30.477 -42.131  29.947  1.00  1.00           N  
ATOM   2575  CA  ASP A 896      31.038 -42.673  28.755  1.00  1.00           C  
ATOM   2576  CB  ASP A 896      31.819 -43.989  28.957  1.00  1.00           C  
ATOM   2577  CG  ASP A 896      32.824 -44.147  27.818  1.00  1.00           C  
ATOM   2578  OD1 ASP A 896      32.512 -43.702  26.681  1.00  1.00           O  
ATOM   2579  OD2 ASP A 896      33.929 -44.697  28.077  1.00  1.00           O  
ATOM   2580  C   ASP A 896      29.787 -42.957  28.014  1.00  1.00           C  
ATOM   2581  O   ASP A 896      28.779 -43.273  28.645  1.00  1.00           O  
ATOM   2582  N   SER A 897      29.764 -42.812  26.682  1.00  1.00           N  
ATOM   2583  CA  SER A 897      28.483 -43.046  26.093  1.00  1.00           C  
ATOM   2584  CB  SER A 897      28.358 -42.481  24.665  1.00  1.00           C  
ATOM   2585  OG  SER A 897      27.067 -42.750  24.138  1.00  1.00           O  
ATOM   2586  C   SER A 897      28.301 -44.525  26.035  1.00  1.00           C  
ATOM   2587  O   SER A 897      28.610 -45.170  25.035  1.00  1.00           O  
ATOM   2588  N   SER A 898      27.758 -45.112  27.115  1.00  1.00           N  
ATOM   2589  CA  SER A 898      27.678 -46.532  27.082  1.00  1.00           C  
ATOM   2590  CB  SER A 898      28.934 -47.174  27.693  1.00  1.00           C  
ATOM   2591  OG  SER A 898      28.841 -48.586  27.646  1.00  1.00           O  
ATOM   2592  C   SER A 898      26.499 -46.952  27.895  1.00  1.00           C  
ATOM   2593  O   SER A 898      26.499 -46.832  29.119  1.00  1.00           O  
ATOM   2594  N   ASP A 899      25.476 -47.482  27.200  1.00  1.00           N  
ATOM   2595  CA  ASP A 899      24.232 -47.963  27.735  1.00  1.00           C  
ATOM   2596  CB  ASP A 899      23.826 -47.453  29.135  1.00  1.00           C  
ATOM   2597  CG  ASP A 899      24.485 -48.327  30.201  1.00  1.00           C  
ATOM   2598  OD1 ASP A 899      25.089 -49.368  29.827  1.00  1.00           O  
ATOM   2599  OD2 ASP A 899      24.391 -47.963  31.403  1.00  1.00           O  
ATOM   2600  C   ASP A 899      23.204 -47.517  26.757  1.00  1.00           C  
ATOM   2601  O   ASP A 899      23.180 -46.361  26.345  1.00  1.00           O  
ATOM   2602  N   ASN A 900      22.306 -48.431  26.373  1.00  1.00           N  
ATOM   2603  CA  ASN A 900      21.368 -48.148  25.333  1.00  1.00           C  
ATOM   2604  CB  ASN A 900      20.428 -49.330  25.081  1.00  1.00           C  
ATOM   2605  CG  ASN A 900      21.330 -50.449  24.595  1.00  1.00           C  
ATOM   2606  OD1 ASN A 900      21.091 -51.628  24.850  1.00  1.00           O  
ATOM   2607  ND2 ASN A 900      22.421 -50.056  23.884  1.00  1.00           N  
ATOM   2608  C   ASN A 900      20.545 -46.965  25.705  1.00  1.00           C  
ATOM   2609  O   ASN A 900      20.278 -46.108  24.866  1.00  1.00           O  
ATOM   2610  N   ILE A 901      20.126 -46.882  26.978  1.00  1.00           N  
ATOM   2611  CA  ILE A 901      19.305 -45.787  27.393  1.00  1.00           C  
ATOM   2612  CB  ILE A 901      18.890 -45.908  28.835  1.00  1.00           C  
ATOM   2613  CG2 ILE A 901      18.155 -44.619  29.233  1.00  1.00           C  
ATOM   2614  CG1 ILE A 901      18.050 -47.182  29.043  1.00  1.00           C  
ATOM   2615  CD1 ILE A 901      17.836 -47.543  30.513  1.00  1.00           C  
ATOM   2616  C   ILE A 901      20.092 -44.524  27.234  1.00  1.00           C  
ATOM   2617  O   ILE A 901      19.586 -43.536  26.704  1.00  1.00           O  
ATOM   2618  N   MET A 902      21.363 -44.522  27.679  1.00  1.00           N  
ATOM   2619  CA  MET A 902      22.140 -43.321  27.595  1.00  1.00           C  
ATOM   2620  CB  MET A 902      23.514 -43.390  28.262  1.00  1.00           C  
ATOM   2621  CG  MET A 902      23.428 -43.301  29.778  1.00  1.00           C  
ATOM   2622  SD  MET A 902      25.036 -43.361  30.616  1.00  1.00           S  
ATOM   2623  CE  MET A 902      24.300 -43.251  32.271  1.00  1.00           C  
ATOM   2624  C   MET A 902      22.395 -42.941  26.182  1.00  1.00           C  
ATOM   2625  O   MET A 902      22.333 -41.762  25.841  1.00  1.00           O  
ATOM   2626  N   LEU A 903      22.700 -43.912  25.310  1.00  1.00           N  
ATOM   2627  CA  LEU A 903      23.008 -43.519  23.971  1.00  1.00           C  
ATOM   2628  CB  LEU A 903      23.447 -44.685  23.067  1.00  1.00           C  
ATOM   2629  CG  LEU A 903      24.916 -45.106  23.258  1.00  1.00           C  
ATOM   2630  CD1 LEU A 903      25.212 -45.609  24.676  1.00  1.00           C  
ATOM   2631  CD2 LEU A 903      25.338 -46.101  22.170  1.00  1.00           C  
ATOM   2632  C   LEU A 903      21.819 -42.866  23.348  1.00  1.00           C  
ATOM   2633  O   LEU A 903      21.956 -41.832  22.700  1.00  1.00           O  
ATOM   2634  N   THR A 904      20.616 -43.434  23.535  1.00  1.00           N  
ATOM   2635  CA  THR A 904      19.454 -42.885  22.895  1.00  1.00           C  
ATOM   2636  CB  THR A 904      18.228 -43.711  23.131  1.00  1.00           C  
ATOM   2637  OG1 THR A 904      17.924 -43.763  24.517  1.00  1.00           O  
ATOM   2638  CG2 THR A 904      18.497 -45.128  22.598  1.00  1.00           C  
ATOM   2639  C   THR A 904      19.184 -41.506  23.404  1.00  1.00           C  
ATOM   2640  O   THR A 904      18.914 -40.586  22.634  1.00  1.00           O  
ATOM   2641  N   GLN A 905      19.261 -41.313  24.727  1.00  1.00           N  
ATOM   2642  CA  GLN A 905      18.955 -40.030  25.275  1.00  1.00           C  
ATOM   2643  CB  GLN A 905      18.951 -40.061  26.811  1.00  1.00           C  
ATOM   2644  CG  GLN A 905      17.624 -40.534  27.421  1.00  1.00           C  
ATOM   2645  CD  GLN A 905      17.069 -41.706  26.620  1.00  1.00           C  
ATOM   2646  OE1 GLN A 905      16.715 -41.585  25.448  1.00  1.00           O  
ATOM   2647  NE2 GLN A 905      16.964 -42.887  27.285  1.00  1.00           N  
ATOM   2648  C   GLN A 905      19.942 -39.027  24.788  1.00  1.00           C  
ATOM   2649  O   GLN A 905      19.580 -37.912  24.423  1.00  1.00           O  
ATOM   2650  N   PHE A 906      21.218 -39.425  24.739  1.00  1.00           N  
ATOM   2651  CA  PHE A 906      22.288 -38.548  24.393  1.00  1.00           C  
ATOM   2652  CB  PHE A 906      23.625 -39.296  24.572  1.00  1.00           C  
ATOM   2653  CG  PHE A 906      24.746 -38.332  24.749  1.00  1.00           C  
ATOM   2654  CD1 PHE A 906      25.018 -37.827  26.001  1.00  1.00           C  
ATOM   2655  CD2 PHE A 906      25.522 -37.932  23.687  1.00  1.00           C  
ATOM   2656  CE1 PHE A 906      26.049 -36.937  26.194  1.00  1.00           C  
ATOM   2657  CE2 PHE A 906      26.554 -37.043  23.875  1.00  1.00           C  
ATOM   2658  CZ  PHE A 906      26.820 -36.544  25.128  1.00  1.00           C  
ATOM   2659  C   PHE A 906      22.102 -38.090  22.972  1.00  1.00           C  
ATOM   2660  O   PHE A 906      22.207 -36.900  22.680  1.00  1.00           O  
ATOM   2661  N   VAL A 907      21.792 -39.018  22.043  1.00  1.00           N  
ATOM   2662  CA  VAL A 907      21.655 -38.647  20.663  1.00  1.00           C  
ATOM   2663  CB  VAL A 907      21.439 -39.821  19.756  1.00  1.00           C  
ATOM   2664  CG1 VAL A 907      22.701 -40.693  19.793  1.00  1.00           C  
ATOM   2665  CG2 VAL A 907      20.180 -40.576  20.203  1.00  1.00           C  
ATOM   2666  C   VAL A 907      20.508 -37.709  20.494  1.00  1.00           C  
ATOM   2667  O   VAL A 907      20.649 -36.677  19.843  1.00  1.00           O  
ATOM   2668  N   SER A 908      19.342 -38.032  21.087  1.00  1.00           N  
ATOM   2669  CA  SER A 908      18.218 -37.164  20.925  1.00  1.00           C  
ATOM   2670  CB  SER A 908      16.977 -37.637  21.702  1.00  1.00           C  
ATOM   2671  OG  SER A 908      15.897 -36.737  21.502  1.00  1.00           O  
ATOM   2672  C   SER A 908      18.623 -35.853  21.487  1.00  1.00           C  
ATOM   2673  O   SER A 908      18.659 -34.841  20.794  1.00  1.00           O  
ATOM   2674  N   ASN A 909      18.982 -35.863  22.778  1.00  1.00           N  
ATOM   2675  CA  ASN A 909      19.411 -34.676  23.434  1.00  1.00           C  
ATOM   2676  CB  ASN A 909      18.296 -33.647  23.646  1.00  1.00           C  
ATOM   2677  CG  ASN A 909      18.980 -32.328  23.965  1.00  1.00           C  
ATOM   2678  OD1 ASN A 909      18.879 -31.805  25.074  1.00  1.00           O  
ATOM   2679  ND2 ASN A 909      19.717 -31.782  22.961  1.00  1.00           N  
ATOM   2680  C   ASN A 909      19.872 -35.136  24.769  1.00  1.00           C  
ATOM   2681  O   ASN A 909      20.901 -35.800  24.890  1.00  1.00           O  
ATOM   2682  N   GLU A 910      19.087 -34.762  25.794  1.00  1.00           N  
ATOM   2683  CA  GLU A 910      19.329 -35.074  27.168  1.00  1.00           C  
ATOM   2684  CB  GLU A 910      18.068 -34.954  28.029  1.00  1.00           C  
ATOM   2685  CG  GLU A 910      17.528 -33.527  28.091  1.00  1.00           C  
ATOM   2686  CD  GLU A 910      16.254 -33.561  28.917  1.00  1.00           C  
ATOM   2687  OE1 GLU A 910      16.318 -34.020  30.089  1.00  1.00           O  
ATOM   2688  OE2 GLU A 910      15.196 -33.136  28.383  1.00  1.00           O  
ATOM   2689  C   GLU A 910      19.845 -36.490  27.314  1.00  1.00           C  
ATOM   2690  O   GLU A 910      21.091 -36.665  27.273  1.00  1.00           O  
ATOM   2691  OXT GLU A 910      19.002 -37.409  27.482  1.00  1.00           O  
TER    2692      GLU A 910 
END
